# Supplementary material for: High Precision Mammography Lesion Identification From Imprecise Medical Annotations
Source: Front Big Data. 2021 Dec 3;4:742779. doi: 10.3389/fdata.2021.742779 (PMC8716325; doi:10.3389/fdata.2021.742779)
Supplement: Supplementary file 2 [file DataSheet2.zip]

Archive with 7 entries (5 files):
- Supplementary Material/
- Supplementary Material/Clustering_Results/
- Supplementary Material/Clustering_Results/cluster_0.csv
- Supplementary Material/Clustering_Results/cluster_1.csv
- Supplementary Material/Clustering_Results/cluster_2.csv
- Supplementary Material/Clustering_Results/cluster_3.csv
- Supplementary Material/Supplementary Tables.docx
