# Supplementary material for: High Precision Mammography Lesion Identification From Imprecise Medical Annotations
Source: Front Big Data. 2021 Dec 3;4:742779. doi: 10.3389/fdata.2021.742779 (PMC8716325; doi:10.3389/fdata.2021.742779)
Supplement: Supplementary file 2 [file DataSheet2.zip › Supplementary Material/Clustering_Results/cluster_0.csv]

	NO_OF_SUBJECTS	GRP_1	GRP_2	GRP_4	GRP_5	GRP_6	GRP_7	OPIOIDS	OTHER_DRUGS	CLUSTERS
3711	0.0041762831080338495	0.012307692307692308	0.0	0.0	0.02564102564102564	0.0	0.0	2	612	0
3732	0.003681723266292999	0.024615384615384615	0.0	0.0	0.0	0.019230769230769232	0.0	2	768	0
3741	0.0021980437410704474	0.003076923076923077	0.0	0.0	0.0	0.0	0.0	2	887	0
3759	0.0017034838993295967	0.003076923076923077	0.0	0.0	0.0	0.0	0.0	2	972	0
3766	0.002527750302231014	0.006153846153846154	0.0	0.0	0.0	0.0	0.0	2	886	0
3767	0.0014287284316957906	0.012307692307692308	0.0	0.0	0.02564102564102564	0.0	0.0	2	946	0
3769	0.003022310143971865	0.00923076923076923	0.01818181818181818	0.0	0.0	0.019230769230769232	0.0	2	911	0
3773	0.002692603582811298	0.00923076923076923	0.01818181818181818	0.2	0.02564102564102564	0.0	0.0	2	872	0
3774	0.0017584349928563578	0.00923076923076923	0.0	0.0	0.0	0.0	0.0	2	803	0
3777	0.002692603582811298	0.015384615384615385	0.01818181818181818	0.0	0.0	0.0	0.0	2	754	0
3778	0.0031322123310253873	0.003076923076923077	0.0	0.0	0.0	0.0	0.0	2	619	0
3786	0.0015935817122760742	0.003076923076923077	0.0	0.0	0.0	0.019230769230769232	0.0	2	891	0
3796	0.005550060446202879	0.006153846153846154	0.0	0.0	0.0	0.0	0.0	2	650	0
3803	0.005769864820309924	0.00923076923076923	0.0	0.0	0.02564102564102564	0.038461538461538464	0.0	2	540	0
3805	0.0013737773381690295	0.003076923076923077	0.0	0.0	0.0	0.0	0.0	2	686	0
3807	0.012858555885262116	0.027692307692307693	0.0	0.0	0.0	0.019230769230769232	0.0	2	471	0
3810	0.00511045169798879	0.021538461538461538	0.0	0.0	0.05128205128205128	0.019230769230769232	0.0	2	607	0
3834	0.0034619188921859545	0.003076923076923077	0.0	0.0	0.0	0.038461538461538464	0.0	2	702	0
3837	0.002967359050445104	0.003076923076923077	0.01818181818181818	0.0	0.0	0.0	0.0	2	653	0
3866	0.005330256072095835	0.003076923076923077	0.0	0.0	0.0	0.0	0.0	2	604	0
3871	0.0033520167051324322	0.021538461538461538	0.03636363636363636	0.0	0.05128205128205128	0.0	0.0	2	695	0
3874	0.0019232882734366414	0.003076923076923077	0.01818181818181818	0.0	0.0	0.0	0.0	2	846	0
3878	0.0015935817122760742	0.003076923076923077	0.0	0.0	0.0	0.0	0.0	2	900	0
3883	0.0010440707770084624	0.003076923076923077	0.0	0.0	0.0	0.0	0.0	2	901	0
3892	0.0034069677986591934	0.021538461538461538	0.03636363636363636	0.0	0.0	0.019230769230769232	0.0	2	674	0
3894	0.0010440707770084624	0.006153846153846154	0.01818181818181818	0.0	0.02564102564102564	0.0	0.0	2	864	0
3917	0.013737773381690296	0.03076923076923077	0.05454545454545454	0.0	0.0	0.057692307692307696	0.0	2	481	0
3921	0.0010440707770084624	0.003076923076923077	0.0	0.0	0.0	0.0	0.0	2	932	0
3928	0.0020881415540169247	0.006153846153846154	0.01818181818181818	0.0	0.0	0.038461538461538464	0.18181818181818182	2	785	0
3954	0.002417848115177492	0.003076923076923077	0.0	0.0	0.0	0.0	0.0	2	560	0
3955	0.0032970656116056707	0.00923076923076923	0.0	0.0	0.02564102564102564	0.0	0.0	2	763	0
3960	0.002967359050445104	0.00923076923076923	0.0	0.0	0.0	0.0	0.0	2	594	0
3961	0.001813386086383119	0.0	0.0	0.0	0.0	0.0	0.09090909090909091	2	926	0
3963	0.007088691064952192	0.021538461538461538	0.01818181818181818	0.0	0.0	0.038461538461538464	0.0	2	479	0
3975	0.002143092647543686	0.003076923076923077	0.0	0.0	0.0	0.0	0.0	2	779	0
3980	0.006923837784371909	0.003076923076923077	0.0	0.0	0.0	0.0	0.0	2	568	0
3982	0.0009341685899549401	0.00923076923076923	0.01818181818181818	0.0	0.0	0.0	0.0	2	834	0
3991	0.0029124079569183424	0.021538461538461538	0.01818181818181818	0.0	0.02564102564102564	0.0	0.0	2	711	0
3997	0.003077261237498626	0.003076923076923077	0.01818181818181818	0.0	0.02564102564102564	0.0	0.0	2	508	0
4004	0.004780745136828223	0.012307692307692308	0.0	0.0	0.0	0.0	0.0	2	536	0
4010	0.005495109352676118	0.006153846153846154	0.0	0.0	0.0	0.019230769230769232	0.0	2	512	0
4058	0.002637652489284537	0.006153846153846154	0.0	0.0	0.0	0.0	0.0	2	852	0
4072	0.004505989669194417	0.012307692307692308	0.03636363636363636	0.0	0.0	0.057692307692307696	0.0	2	663	0
4078	0.0032970656116056707	0.006153846153846154	0.0	0.0	0.02564102564102564	0.0	0.0	2	794	0
4086	0.007033739971425431	0.00923076923076923	0.03636363636363636	0.0	0.02564102564102564	0.019230769230769232	0.09090909090909091	2	567	0
4095	0.004890647323881745	0.00923076923076923	0.01818181818181818	0.2	0.02564102564102564	0.019230769230769232	0.0	2	661	0
4099	0.0034069677986591934	0.003076923076923077	0.0	0.0	0.0	0.0	0.0	2	701	0
4105	0.013298164633476207	0.033846153846153845	0.0	0.0	0.05128205128205128	0.038461538461538464	0.0	2	458	0
4120	0.003626772172766238	0.003076923076923077	0.01818181818181818	0.0	0.0	0.0	0.0	2	746	0
4123	0.001483679525222552	0.003076923076923077	0.0	0.0	0.02564102564102564	0.0	0.0	2	869	0
4136	0.004615891856247939	0.033846153846153845	0.0	0.0	0.05128205128205128	0.038461538461538464	0.0	2	632	0
4153	0.00280250576986482	0.00923076923076923	0.01818181818181818	0.0	0.0	0.0	0.0	2	722	0
4162	0.0022529948345972085	0.003076923076923077	0.01818181818181818	0.0	0.0	0.0	0.0	2	597	0
4163	0.0018683371799098803	0.006153846153846154	0.01818181818181818	0.0	0.02564102564102564	0.019230769230769232	0.0	2	835	0
4165	0.0034619188921859545	0.003076923076923077	0.01818181818181818	0.0	0.0	0.0	0.0	2	633	0
4169	0.0021980437410704474	0.003076923076923077	0.0	0.0	0.0	0.0	0.0	2	689	0
4171	0.00280250576986482	0.0	0.0	0.0	0.0	0.0	0.09090909090909091	2	758	0
4191	0.005824815913836685	0.003076923076923077	0.0	0.0	0.0	0.038461538461538464	0.0	2	634	0
4198	0.001538630618749313	0.003076923076923077	0.0	0.0	0.0	0.0	0.0	2	534	0
4207	0.004890647323881745	0.003076923076923077	0.0	0.0	0.0	0.0	0.0	2	747	0
4210	0.0017584349928563578	0.003076923076923077	0.0	0.0	0.0	0.0	0.0	2	715	0
4236	0.0046708429497747	0.043076923076923075	0.03636363636363636	0.0	0.05128205128205128	0.057692307692307696	0.0	2	468	0
4258	0.006868886690845148	0.01846153846153846	0.03636363636363636	0.0	0.02564102564102564	0.038461538461538464	0.09090909090909091	2	554	0
4266	0.004945598417408506	0.006153846153846154	0.01818181818181818	0.0	0.0	0.0	0.0	2	647	0
4270	0.011814485108253654	0.015384615384615385	0.0	0.0	0.02564102564102564	0.0	0.0	2	473	0
4271	0.002143092647543686	0.0	0.01818181818181818	0.0	0.0	0.0	0.0	2	817	0
4275	0.007638202000219804	0.012307692307692308	0.0	0.0	0.0	0.0	0.0	2	475	0
4276	0.0047257940433014615	0.00923076923076923	0.01818181818181818	0.0	0.02564102564102564	0.0	0.0	2	670	0
4279	0.008737223870755028	0.006153846153846154	0.01818181818181818	0.0	0.0	0.019230769230769232	0.09090909090909091	2	483	0
4285	0.005989669194416969	0.012307692307692308	0.01818181818181818	0.0	0.02564102564102564	0.0	0.0	2	592	0
4288	0.0031322123310253873	0.00923076923076923	0.0	0.0	0.0	0.019230769230769232	0.0	2	511	0
4310	0.0031871634245521484	0.00923076923076923	0.0	0.0	0.0	0.038461538461538464	0.0	2	622	0
4311	0.001263875151115507	0.003076923076923077	0.01818181818181818	0.0	0.0	0.019230769230769232	0.0	2	933	0
4322	0.004011429827453566	0.003076923076923077	0.0	0.0	0.02564102564102564	0.0	0.0	2	725	0
4328	0.002417848115177492	0.024615384615384615	0.0	0.0	0.02564102564102564	0.019230769230769232	0.09090909090909091	2	614	0
4351	0.0035168699857127156	0.006153846153846154	0.0	0.0	0.0	0.019230769230769232	0.0	2	590	0
4370	0.0023628970216507308	0.003076923076923077	0.0	0.0	0.0	0.0	0.0	2	830	0
4376	0.0016485328058028353	0.015384615384615385	0.01818181818181818	0.0	0.02564102564102564	0.0	0.0	2	844	0
4382	0.002527750302231014	0.027692307692307693	0.0	0.0	0.07692307692307693	0.038461538461538464	0.0	2	727	0
4383	0.0029124079569183424	0.003076923076923077	0.0	0.0	0.0	0.0	0.0	2	718	0
4391	0.0013188262446422684	0.0	0.01818181818181818	0.0	0.0	0.0	0.0	2	789	0
4405	0.003626772172766238	0.00923076923076923	0.0	0.0	0.0	0.0	0.0	2	531	0
4407	0.012968458072315638	0.024615384615384615	0.01818181818181818	0.0	0.0	0.019230769230769232	0.0	2	487	0
4431	0.012473898230574787	0.024615384615384615	0.0	0.0	0.0	0.0	0.0	2	469	0
4441	0.0013188262446422684	0.003076923076923077	0.0	0.0	0.0	0.0	0.0	2	885	0
4450	0.011319925266512803	0.03076923076923077	0.07272727272727272	0.2	0.02564102564102564	0.038461538461538464	0.0	2	509	0
4472	0.0009341685899549401	0.003076923076923077	0.0	0.0	0.0	0.0	0.0	2	903	0
4474	0.0017034838993295967	0.003076923076923077	0.0	0.0	0.0	0.0	0.0	2	908	0
4478	0.008022859654907132	0.01846153846153846	0.0	0.0	0.0	0.019230769230769232	0.0	2	575	0
4490	0.002143092647543686	0.003076923076923077	0.0	0.0	0.0	0.0	0.0	2	909	0
4505	0.004780745136828223	0.01846153846153846	0.03636363636363636	0.0	0.05128205128205128	0.019230769230769232	0.0	2	688	0
4519	0.002692603582811298	0.00923076923076923	0.0	0.0	0.02564102564102564	0.0	0.0	2	740	0
4545	0.005550060446202879	0.0	0.0	0.0	0.0	0.019230769230769232	0.0	2	485	0
4552	0.0022529948345972085	0.0	0.01818181818181818	0.0	0.0	0.019230769230769232	0.0	2	910	0
4558	0.003626772172766238	0.0	0.01818181818181818	0.0	0.0	0.0	0.0	2	790	0
4564	0.002967359050445104	0.00923076923076923	0.0	0.0	0.0	0.0	0.0	2	780	0
4565	0.0025827013957577757	0.006153846153846154	0.03636363636363636	0.0	0.05128205128205128	0.0	0.0	2	707	0
4569	0.0023628970216507308	0.006153846153846154	0.0	0.0	0.0	0.0	0.0	2	767	0
4578	0.011100120892405758	0.03076923076923077	0.01818181818181818	0.0	0.07692307692307693	0.07692307692307693	0.0	2	461	0
4581	0.006319375755577536	0.012307692307692308	0.01818181818181818	0.2	0.02564102564102564	0.0	0.0	2	553	0
4584	0.013627871194636773	0.03076923076923077	0.0	0.0	0.0	0.057692307692307696	0.0	2	465	0
4594	0.001483679525222552	0.015384615384615385	0.01818181818181818	0.0	0.02564102564102564	0.0	0.0	2	795	0
4619	0.003956478733926805	0.00923076923076923	0.0	0.0	0.0	0.0	0.0	2	714	0
4624	0.0052203538850423125	0.021538461538461538	0.01818181818181818	0.0	0.0	0.0	0.0	2	533	0
4630	0.001483679525222552	0.003076923076923077	0.0	0.0	0.0	0.0	0.0	2	733	0
4633	0.004121332014507088	0.006153846153846154	0.01818181818181818	0.0	0.0	0.0	0.0	2	675	0
4661	0.003956478733926805	0.015384615384615385	0.0	0.0	0.07692307692307693	0.0	0.0	2	731	0
4689	0.009121881525442356	0.012307692307692308	0.0	0.0	0.0	0.0	0.0	2	452	0
4702	0.0022529948345972085	0.0	0.01818181818181818	0.0	0.0	0.038461538461538464	0.09090909090909091	2	897	0
4715	0.0009341685899549401	0.0	0.01818181818181818	0.2	0.0	0.038461538461538464	0.09090909090909091	2	741	0
4717	0.0008242664029014177	0.006153846153846154	0.0	0.0	0.0	0.0	0.0	2	961	0
4718	0.011484778547093087	0.01846153846153846	0.0	0.0	0.0	0.038461538461538464	0.0	2	505	0
4741	0.0025827013957577757	0.00923076923076923	0.0	0.0	0.02564102564102564	0.019230769230769232	0.0	2	766	0
4751	0.003022310143971865	0.003076923076923077	0.0	0.0	0.0	0.0	0.0	2	840	0
4753	0.0020881415540169247	0.003076923076923077	0.01818181818181818	0.0	0.0	0.0	0.0	2	938	0
4761	0.0017034838993295967	0.00923076923076923	0.0	0.0	0.0	0.019230769230769232	0.0	2	781	0
4763	0.004121332014507088	0.021538461538461538	0.0	0.0	0.05128205128205128	0.038461538461538464	0.0	2	691	0
4784	0.010330805583031103	0.027692307692307693	0.01818181818181818	0.0	0.05128205128205128	0.019230769230769232	0.0	2	462	0
4791	0.0019232882734366414	0.003076923076923077	0.0	0.0	0.0	0.0	0.0	2	775	0
4792	0.005440158259149357	0.00923076923076923	0.0	0.0	0.02564102564102564	0.0	0.0	2	626	0
4796	0.0046708429497747	0.024615384615384615	0.0	0.0	0.02564102564102564	0.019230769230769232	0.0	2	543	0
4802	0.004341136388614134	0.00923076923076923	0.0	0.0	0.0	0.0	0.0	2	581	0
4803	0.0028574568633915813	0.00923076923076923	0.0	0.0	0.02564102564102564	0.0	0.0	2	799	0
4809	0.003022310143971865	0.006153846153846154	0.0	0.0	0.0	0.019230769230769232	0.09090909090909091	2	684	0
4817	0.0093416858995494	0.043076923076923075	0.01818181818181818	0.0	0.05128205128205128	0.0	0.09090909090909091	2	467	0
4828	0.007528299813166282	0.01846153846153846	0.01818181818181818	0.0	0.0	0.019230769230769232	0.09090909090909091	2	472	0
4833	0.006264424662050775	0.003076923076923077	0.01818181818181818	0.0	0.0	0.0	0.0	2	497	0
4836	0.007583250906693043	0.006153846153846154	0.01818181818181818	0.0	0.0	0.0	0.0	2	535	0
4852	0.0021980437410704474	0.00923076923076923	0.0	0.0	0.0	0.019230769230769232	0.0	2	971	0
4858	0.0033520167051324322	0.024615384615384615	0.05454545454545454	0.0	0.05128205128205128	0.0	0.0	2	628	0
4873	0.0076931530937465655	0.006153846153846154	0.0	0.0	0.02564102564102564	0.019230769230769232	0.0	2	506	0
4890	0.002637652489284537	0.00923076923076923	0.0	0.0	0.02564102564102564	0.019230769230769232	0.0	2	729	0
4900	0.002143092647543686	0.003076923076923077	0.0	0.0	0.0	0.0	0.0	2	874	0
4920	0.008572370590174743	0.015384615384615385	0.0	0.0	0.02564102564102564	0.038461538461538464	0.0	2	514	0
4926	0.010165952302450819	0.0	0.01818181818181818	0.0	0.0	0.019230769230769232	0.0	2	500	0
4928	0.004286185295087372	0.01846153846153846	0.0	0.0	0.02564102564102564	0.038461538461538464	0.0	2	610	0
4931	0.0014287284316957906	0.00923076923076923	0.0	0.0	0.0	0.0	0.0	2	708	0
4934	0.0017584349928563578	0.0	0.0	0.0	0.0	0.019230769230769232	0.09090909090909091	2	791	0
4967	0.00604462028794373	0.024615384615384615	0.03636363636363636	0.0	0.02564102564102564	0.019230769230769232	0.09090909090909091	2	654	0
4980	0.001813386086383119	0.003076923076923077	0.0	0.0	0.02564102564102564	0.0	0.0	2	988	0
4984	0.008957028244862072	0.021538461538461538	0.01818181818181818	0.0	0.0	0.0	0.0	2	503	0
5032	0.0062094735685240135	0.006153846153846154	0.01818181818181818	0.2	0.0	0.0	0.0	2	648	0
5037	0.009451588086602923	0.012307692307692308	0.01818181818181818	0.0	0.02564102564102564	0.0	0.0	2	515	0
5048	0.001813386086383119	0.00923076923076923	0.0	0.0	0.0	0.0	0.0	2	875	0
5052	0.001813386086383119	0.003076923076923077	0.0	0.0	0.0	0.0	0.0	2	928	0
5059	0.0025827013957577757	0.015384615384615385	0.0	0.0	0.0	0.0	0.0	2	662	0
5068	0.0025827013957577757	0.021538461538461538	0.01818181818181818	0.0	0.02564102564102564	0.038461538461538464	0.0	2	703	0
5076	0.008682272777228267	0.027692307692307693	0.0	0.0	0.02564102564102564	0.019230769230769232	0.0	2	550	0
5082	0.0008242664029014177	0.006153846153846154	0.0	0.0	0.0	0.019230769230769232	0.0	2	895	0
5092	0.0023079459281239697	0.012307692307692308	0.0	0.0	0.02564102564102564	0.019230769230769232	0.0	2	793	0
5094	0.002747554676338059	0.015384615384615385	0.01818181818181818	0.0	0.02564102564102564	0.0	0.0	2	721	0
5096	0.0019782393669634025	0.0	0.01818181818181818	0.0	0.0	0.0	0.0	2	849	0
5106	0.0009891196834817012	0.003076923076923077	0.0	0.0	0.0	0.0	0.0	2	656	0
5107	0.0062094735685240135	0.003076923076923077	0.0	0.0	0.02564102564102564	0.019230769230769232	0.0	2	657	0
5113	0.0020331904604901636	0.0	0.01818181818181818	0.0	0.0	0.0	0.0	2	687	0
5125	0.010440707770084625	0.012307692307692308	0.01818181818181818	0.0	0.02564102564102564	0.0	0.0	2	557	0
5173	0.002692603582811298	0.003076923076923077	0.0	0.0	0.0	0.019230769230769232	0.0	2	776	0
5174	0.0016485328058028353	0.006153846153846154	0.0	0.0	0.0	0.0	0.0	2	984	0
5177	0.0022529948345972085	0.006153846153846154	0.01818181818181818	0.0	0.02564102564102564	0.0	0.0	2	853	0
5180	0.002747554676338059	0.012307692307692308	0.0	0.0	0.0	0.0	0.0	2	813	0
5200	0.00604462028794373	0.0	0.01818181818181818	0.0	0.0	0.0	0.0	2	532	0
5228	0.0017584349928563578	0.003076923076923077	0.0	0.0	0.0	0.0	0.0	2	847	0
5229	0.007363446532585998	0.015384615384615385	0.0	0.0	0.0	0.038461538461538464	0.0	2	545	0
5231	0.0010990218705352237	0.006153846153846154	0.0	0.0	0.0	0.019230769230769232	0.0	2	894	0
5249	0.011319925266512803	0.00923076923076923	0.01818181818181818	0.0	0.0	0.0	0.0	2	522	0
5251	0.00697878887789867	0.021538461538461538	0.0	0.0	0.02564102564102564	0.0	0.0	2	510	0
5254	0.0093416858995494	0.015384615384615385	0.01818181818181818	0.0	0.02564102564102564	0.038461538461538464	0.0	2	492	0
5266	0.004341136388614134	0.006153846153846154	0.01818181818181818	0.2	0.0	0.0	0.0	2	667	0
5278	0.01159468073414661	0.006153846153846154	0.01818181818181818	0.0	0.0	0.0	0.0	2	494	0
5321	0.006813935597318387	0.021538461538461538	0.01818181818181818	0.0	0.0	0.038461538461538464	0.0	2	502	0
5339	0.002967359050445104	0.003076923076923077	0.01818181818181818	0.0	0.02564102564102564	0.019230769230769232	0.0	2	608	0
5355	0.0041762831080338495	0.003076923076923077	0.01818181818181818	0.0	0.0	0.0	0.0	2	638	0
5356	0.0037916254533465216	0.006153846153846154	0.0	0.0	0.0	0.0	0.0	2	770	0
5360	0.007033739971425431	0.006153846153846154	0.0	0.0	0.0	0.019230769230769232	0.0	2	598	0
5368	0.005714913726783163	0.03692307692307692	0.0	0.0	0.02564102564102564	0.038461538461538464	0.0	2	489	0
5386	0.004615891856247939	0.0	0.01818181818181818	0.0	0.0	0.019230769230769232	0.0	2	613	0
5389	0.008077810748433894	0.012307692307692308	0.01818181818181818	0.0	0.0	0.019230769230769232	0.0	2	541	0
5390	0.0032970656116056707	0.006153846153846154	0.0	0.0	0.0	0.019230769230769232	0.0	2	697	0
5420	0.0010440707770084624	0.003076923076923077	0.0	0.0	0.0	0.019230769230769232	0.0	2	896	0
5430	0.008242664029014177	0.00923076923076923	0.0	0.0	0.0	0.0	0.0	2	549	0
5436	0.0034619188921859545	0.003076923076923077	0.01818181818181818	0.0	0.0	0.019230769230769232	0.0	2	831	0
5447	0.001483679525222552	0.003076923076923077	0.0	0.0	0.0	0.0	0.0	2	952	0
5450	0.0019232882734366414	0.00923076923076923	0.01818181818181818	0.0	0.0	0.0	0.0	2	841	0
5455	0.008627321683701505	0.03076923076923077	0.03636363636363636	0.0	0.02564102564102564	0.019230769230769232	0.0	2	572	0
5467	0.0008242664029014177	0.006153846153846154	0.0	0.0	0.0	0.0	0.0	2	902	0
5478	0.006923837784371909	0.01846153846153846	0.01818181818181818	0.0	0.0	0.019230769230769232	0.0	2	490	0
5497	0.0014287284316957906	0.003076923076923077	0.0	0.0	0.0	0.0	0.0	2	930	0
5517	0.0037916254533465216	0.04	0.01818181818181818	0.0	0.0	0.057692307692307696	0.0	2	609	0
5536	0.0013737773381690295	0.012307692307692308	0.0	0.0	0.0	0.0	0.0	2	805	0
5537	0.004066380920980327	0.015384615384615385	0.01818181818181818	0.0	0.05128205128205128	0.019230769230769232	0.0	2	724	0
5561	0.0017034838993295967	0.003076923076923077	0.0	0.0	0.02564102564102564	0.0	0.0	2	940	0
5564	0.00280250576986482	0.003076923076923077	0.0	0.0	0.02564102564102564	0.0	0.0	2	744	0
5579	0.006319375755577536	0.012307692307692308	0.01818181818181818	0.0	0.0	0.0	0.0	2	542	0
5580	0.0021980437410704474	0.006153846153846154	0.0	0.0	0.02564102564102564	0.019230769230769232	0.0	2	829	0
5589	0.005165402791515551	0.006153846153846154	0.03636363636363636	0.0	0.0	0.019230769230769232	0.0	2	719	0
5595	0.0071436421584789534	0.015384615384615385	0.0	0.0	0.05128205128205128	0.038461538461538464	0.0	2	538	0
5602	0.007473348719639521	0.01846153846153846	0.0	0.0	0.02564102564102564	0.038461538461538464	0.0	2	595	0
5608	0.001263875151115507	0.0	0.01818181818181818	0.0	0.0	0.019230769230769232	0.0	2	931	0
5612	0.0019782393669634025	0.0	0.0	0.0	0.0	0.019230769230769232	0.0	2	836	0
5617	0.0038465765468732828	0.012307692307692308	0.01818181818181818	0.0	0.02564102564102564	0.019230769230769232	0.0	2	726	0
5635	0.0010990218705352237	0.006153846153846154	0.0	0.0	0.0	0.0	0.0	2	966	0
5636	0.002143092647543686	0.003076923076923077	0.0	0.0	0.0	0.0	0.0	2	832	0
5637	0.004615891856247939	0.01846153846153846	0.0	0.0	0.02564102564102564	0.038461538461538464	0.0	2	507	0
5645	0.0023628970216507308	0.00923076923076923	0.0	0.0	0.0	0.019230769230769232	0.0	2	866	0
5651	0.0046708429497747	0.006153846153846154	0.01818181818181818	0.0	0.02564102564102564	0.0	0.0	2	646	0
5663	0.004121332014507088	0.006153846153846154	0.0	0.0	0.0	0.0	0.0	2	573	0
5668	0.006649082316738103	0.015384615384615385	0.01818181818181818	0.2	0.05128205128205128	0.0	0.0	2	582	0
5669	0.0019782393669634025	0.0	0.01818181818181818	0.0	0.0	0.0	0.0	2	884	0
5673	0.009891196834817012	0.012307692307692308	0.0	0.0	0.05128205128205128	0.019230769230769232	0.0	2	464	0
5684	0.002472799208704253	0.003076923076923077	0.0	0.0	0.0	0.0	0.0	2	856	0
5692	0.0046708429497747	0.01846153846153846	0.0	0.0	0.0	0.019230769230769232	0.0	2	526	0
5695	0.007418397626112759	0.015384615384615385	0.03636363636363636	0.0	0.0	0.0	0.0	2	651	0
5708	0.004231234201560611	0.01846153846153846	0.01818181818181818	0.0	0.05128205128205128	0.0	0.0	2	755	0
5720	0.0020331904604901636	0.006153846153846154	0.0	0.0	0.02564102564102564	0.0	0.0	2	838	0
5727	0.001263875151115507	0.003076923076923077	0.0	0.0	0.0	0.0	0.0	2	956	0
5731	0.0071436421584789534	0.003076923076923077	0.0	0.0	0.0	0.038461538461538464	0.0	2	556	0
5734	0.0015935817122760742	0.003076923076923077	0.0	0.0	0.0	0.0	0.0	2	748	0
5736	0.002692603582811298	0.01846153846153846	0.01818181818181818	0.0	0.02564102564102564	0.0	0.0	2	736	0
5764	0.004835696230354984	0.01846153846153846	0.0	0.0	0.0	0.019230769230769232	0.0	2	555	0
5781	0.006429277942631058	0.0	0.01818181818181818	0.0	0.0	0.0	0.0	2	600	0
5818	0.0062094735685240135	0.00923076923076923	0.0	0.0	0.02564102564102564	0.0	0.0	2	640	0
5828	0.01115507198593252	0.01846153846153846	0.01818181818181818	0.0	0.05128205128205128	0.019230769230769232	0.0	2	486	0
5859	0.001483679525222552	0.003076923076923077	0.0	0.0	0.0	0.0	0.0	2	625	0
5862	0.0013188262446422684	0.003076923076923077	0.0	0.0	0.0	0.019230769230769232	0.0	2	990	0
5874	0.003077261237498626	0.003076923076923077	0.0	0.0	0.0	0.0	0.0	2	810	0
5892	0.002527750302231014	0.006153846153846154	0.0	0.0	0.0	0.019230769230769232	0.0	2	645	0
5893	0.004780745136828223	0.003076923076923077	0.0	0.0	0.0	0.0	0.0	2	513	0
5904	0.0023079459281239697	0.003076923076923077	0.0	0.0	0.0	0.0	0.0	2	745	0
5913	0.0008242664029014177	0.003076923076923077	0.0	0.0	0.0	0.0	0.0	2	999	0
5918	0.0009891196834817012	0.0	0.01818181818181818	0.2	0.0	0.0	0.0	2	997	0
5919	0.001538630618749313	0.003076923076923077	0.0	0.0	0.0	0.0	0.0	2	787	0
5926	0.004560940762721178	0.01846153846153846	0.05454545454545454	0.0	0.02564102564102564	0.07692307692307693	0.0	2	552	0
5936	0.003077261237498626	0.015384615384615385	0.0	0.0	0.02564102564102564	0.0	0.0	2	738	0
5948	0.005165402791515551	0.003076923076923077	0.03636363636363636	0.0	0.0	0.0	0.0	2	528	0
5955	0.0031322123310253873	0.012307692307692308	0.0	0.0	0.02564102564102564	0.0	0.0	2	641	0
5958	0.0004945598417408506	0.003076923076923077	0.0	0.0	0.0	0.0	0.0	2	704	0
5961	0.0035168699857127156	0.00923076923076923	0.0	0.0	0.0	0.0	0.0	2	529	0
5963	0.004780745136828223	0.00923076923076923	0.0	0.0	0.0	0.019230769230769232	0.0	2	565	0
5995	0.0056599626332564015	0.00923076923076923	0.0	0.0	0.0	0.019230769230769232	0.0	2	501	0
6004	0.0008242664029014177	0.00923076923076923	0.0	0.0	0.0	0.0	0.0	2	1000	0
6009	0.0010440707770084624	0.003076923076923077	0.0	0.0	0.0	0.0	0.0	2	914	0
6014	0.004560940762721178	0.006153846153846154	0.0	0.0	0.02564102564102564	0.019230769230769232	0.0	2	585	0
6018	0.0009341685899549401	0.006153846153846154	0.0	0.0	0.0	0.019230769230769232	0.09090909090909091	2	865	0
6021	0.005714913726783163	0.00923076923076923	0.0	0.0	0.0	0.0	0.0	2	631	0
6033	0.0014287284316957906	0.006153846153846154	0.0	0.0	0.0	0.019230769230769232	0.0	2	915	0
6037	0.006319375755577536	0.006153846153846154	0.0	0.0	0.0	0.0	0.0	2	596	0
6043	0.0071436421584789534	0.006153846153846154	0.0	0.0	0.02564102564102564	0.0	0.0	2	504	0
6056	0.0007143642158478953	0.006153846153846154	0.0	0.0	0.0	0.0	0.0	2	980	0
6059	0.006868886690845148	0.006153846153846154	0.0	0.0	0.0	0.0	0.0	2	518	0
6069	0.0035168699857127156	0.003076923076923077	0.0	0.0	0.0	0.0	0.0	2	773	0
6070	0.0019232882734366414	0.003076923076923077	0.0	0.0	0.02564102564102564	0.0	0.0	2	769	0
6076	0.004396087482140895	0.00923076923076923	0.01818181818181818	0.0	0.02564102564102564	0.0	0.0	2	570	0
6086	0.001483679525222552	0.015384615384615385	0.01818181818181818	0.0	0.0	0.019230769230769232	0.0	2	822	0
6089	0.008022859654907132	0.01846153846153846	0.0	0.0	0.0	0.0	0.0	2	521	0
6101	0.007308495439059237	0.012307692307692308	0.01818181818181818	0.2	0.02564102564102564	0.019230769230769232	0.0	2	580	0
6104	0.0047257940433014615	0.006153846153846154	0.01818181818181818	0.0	0.0	0.0	0.0	2	756	0
6105	0.005055500604462028	0.00923076923076923	0.01818181818181818	0.0	0.0	0.0	0.0	2	630	0
6109	0.0071985932520057146	0.015384615384615385	0.0	0.0	0.02564102564102564	0.0	0.0	2	517	0
6122	0.005000549510935267	0.006153846153846154	0.0	0.0	0.05128205128205128	0.0	0.0	2	605	0
6125	0.0016485328058028353	0.0	0.01818181818181818	0.0	0.0	0.019230769230769232	0.0	2	753	0
6127	0.0020331904604901636	0.021538461538461538	0.03636363636363636	0.0	0.0	0.019230769230769232	0.0	2	823	0
6130	0.002747554676338059	0.012307692307692308	0.01818181818181818	0.2	0.0	0.0	0.0	2	812	0
6132	0.003956478733926805	0.03076923076923077	0.0	0.0	0.10256410256410256	0.0	0.0	2	574	0
6152	0.008297615122540939	0.015384615384615385	0.0	0.0	0.0	0.057692307692307696	0.09090909090909091	2	477	0
6155	0.0008792174964281789	0.003076923076923077	0.0	0.0	0.0	0.0	0.0	2	954	0
6157	0.0015935817122760742	0.003076923076923077	0.0	0.0	0.0	0.019230769230769232	0.0	2	876	0
6168	0.0032421145180789096	0.012307692307692308	0.01818181818181818	0.0	0.0	0.0	0.0	2	772	0
6194	0.0010440707770084624	0.003076923076923077	0.0	0.0	0.0	0.0	0.0	2	962	0
6195	0.0032421145180789096	0.012307692307692308	0.0	0.0	0.02564102564102564	0.0	0.0	2	765	0
6202	0.005550060446202879	0.027692307692307693	0.0	0.0	0.0	0.038461538461538464	0.0	2	519	0
6220	0.004615891856247939	0.027692307692307693	0.01818181818181818	0.0	0.07692307692307693	0.019230769230769232	0.0	2	516	0
6226	0.007583250906693043	0.012307692307692308	0.0	0.0	0.02564102564102564	0.057692307692307696	0.0	2	493	0
6227	0.00280250576986482	0.003076923076923077	0.0	0.0	0.0	0.0	0.0	2	649	0
6234	0.00280250576986482	0.015384615384615385	0.0	0.0	0.0	0.0	0.0	2	842	0
6246	0.005055500604462028	0.00923076923076923	0.01818181818181818	0.0	0.02564102564102564	0.0	0.0	2	589	0
6248	0.00604462028794373	0.003076923076923077	0.0	0.0	0.0	0.019230769230769232	0.0	2	678	0
6261	0.0093416858995494	0.003076923076923077	0.0	0.0	0.02564102564102564	0.0	0.0	2	480	0
6272	0.0010440707770084624	0.003076923076923077	0.0	0.0	0.0	0.0	0.0	2	977	0
6305	0.004451038575667656	0.015384615384615385	0.01818181818181818	0.0	0.0	0.0	0.0	2	693	0
6311	0.0052203538850423125	0.012307692307692308	0.0	0.0	0.02564102564102564	0.019230769230769232	0.0	2	639	0
6318	0.001483679525222552	0.003076923076923077	0.0	0.0	0.0	0.0	0.0	2	998	0
6328	0.0023079459281239697	0.006153846153846154	0.0	0.0	0.02564102564102564	0.0	0.0	2	883	0
6332	0.00604462028794373	0.003076923076923077	0.0	0.0	0.0	0.0	0.0	2	627	0
6345	0.0034619188921859545	0.015384615384615385	0.0	0.0	0.02564102564102564	0.038461538461538464	0.0	2	615	0
6355	0.007528299813166282	0.012307692307692308	0.0	0.0	0.0	0.019230769230769232	0.0	2	644	0
6357	0.003022310143971865	0.027692307692307693	0.01818181818181818	0.0	0.02564102564102564	0.0	0.0	2	642	0
6362	0.0009341685899549401	0.003076923076923077	0.0	0.0	0.0	0.0	0.0	2	929	0
6365	0.009231783712495879	0.024615384615384615	0.0	0.0	0.05128205128205128	0.038461538461538464	0.0	2	539	0
6368	0.008957028244862072	0.012307692307692308	0.0	0.0	0.0	0.019230769230769232	0.0	2	584	0
6369	0.008297615122540939	0.01846153846153846	0.0	0.0	0.0	0.038461538461538464	0.0	2	457	0
6392	0.002143092647543686	0.006153846153846154	0.0	0.0	0.02564102564102564	0.0	0.0	2	811	0
6428	0.0017584349928563578	0.006153846153846154	0.03636363636363636	0.2	0.0	0.019230769230769232	0.0	2	723	0
6430	0.005330256072095835	0.006153846153846154	0.0	0.0	0.0	0.0	0.0	2	665	0
6449	0.006429277942631058	0.012307692307692308	0.0	0.0	0.02564102564102564	0.0	0.0	2	636	0
6496	0.0009891196834817012	0.003076923076923077	0.01818181818181818	0.0	0.0	0.0	0.0	2	925	0
6524	0.0011539729640619848	0.003076923076923077	0.0	0.0	0.0	0.0	0.0	2	782	0
6540	0.0020881415540169247	0.012307692307692308	0.0	0.0	0.0	0.0	0.0	2	974	0
6552	0.004505989669194417	0.015384615384615385	0.0	0.0	0.0	0.038461538461538464	0.0	2	709	0
6554	0.004286185295087372	0.00923076923076923	0.03636363636363636	0.0	0.02564102564102564	0.019230769230769232	0.09090909090909091	2	488	0
6561	0.0017584349928563578	0.006153846153846154	0.0	0.0	0.02564102564102564	0.0	0.0	2	682	0
6594	0.008682272777228267	0.003076923076923077	0.0	0.0	0.02564102564102564	0.0	0.0	2	527	0
6605	0.004231234201560611	0.006153846153846154	0.0	0.0	0.0	0.0	0.0	2	760	0
6609	0.009231783712495879	0.00923076923076923	0.0	0.0	0.0	0.0	0.0	2	537	0
6611	0.001263875151115507	0.003076923076923077	0.0	0.0	0.0	0.0	0.0	2	913	0
6626	0.013902626662270578	0.01846153846153846	0.01818181818181818	0.0	0.0	0.019230769230769232	0.0	2	453	0
6639	0.007748104187273327	0.00923076923076923	0.0	0.0	0.02564102564102564	0.0	0.0	2	478	0
6651	0.0013188262446422684	0.003076923076923077	0.0	0.0	0.0	0.0	0.0	2	995	0
6657	0.0008792174964281789	0.006153846153846154	0.0	0.0	0.0	0.0	0.0	2	906	0
6658	0.011869436201780416	0.024615384615384615	0.0	0.0	0.02564102564102564	0.019230769230769232	0.0	2	459	0
6665	0.0041762831080338495	0.015384615384615385	0.0	0.0	0.05128205128205128	0.019230769230769232	0.0	2	591	0
6678	0.004560940762721178	0.012307692307692308	0.03636363636363636	0.0	0.05128205128205128	0.019230769230769232	0.0	2	571	0
6689	0.0028574568633915813	0.003076923076923077	0.0	0.0	0.0	0.019230769230769232	0.0	2	848	0
6690	0.00604462028794373	0.01846153846153846	0.01818181818181818	0.0	0.0	0.019230769230769232	0.0	2	698	0
6691	0.0032421145180789096	0.00923076923076923	0.01818181818181818	0.0	0.02564102564102564	0.0	0.0	2	839	0
6696	0.0037366743598197605	0.0	0.0	0.0	0.0	0.019230769230769232	0.09090909090909091	2	786	0
6705	0.002747554676338059	0.006153846153846154	0.0	0.0	0.02564102564102564	0.0	0.0	2	873	0
6710	0.0020331904604901636	0.003076923076923077	0.0	0.0	0.0	0.0	0.0	2	996	0
6739	0.005440158259149357	0.00923076923076923	0.0	0.0	0.0	0.0	0.0	2	583	0
6744	0.003901527640400044	0.003076923076923077	0.0	0.0	0.0	0.0	0.0	2	673	0
6749	0.0013737773381690295	0.003076923076923077	0.01818181818181818	0.2	0.0	0.0	0.0	2	959	0
6769	0.0009341685899549401	0.00923076923076923	0.0	0.0	0.02564102564102564	0.0	0.0	2	816	0
6772	0.006813935597318387	0.04923076923076923	0.0	0.2	0.07692307692307693	0.038461538461538464	0.0	2	561	0
6777	0.001483679525222552	0.003076923076923077	0.0	0.0	0.0	0.0	0.0	2	602	0
6779	0.0037916254533465216	0.00923076923076923	0.0	0.0	0.02564102564102564	0.038461538461538464	0.09090909090909091	2	757	0
6785	0.007583250906693043	0.012307692307692308	0.0	0.0	0.0	0.0	0.0	2	562	0
6794	0.002747554676338059	0.003076923076923077	0.0	0.0	0.0	0.0	0.0	2	621	0
6797	0.0034619188921859545	0.006153846153846154	0.0	0.0	0.0	0.0	0.0	2	734	0
6800	0.010880316518298714	0.04923076923076923	0.09090909090909091	0.0	0.05128205128205128	0.07692307692307693	0.0	2	474	0
6803	0.0035718210792394767	0.00923076923076923	0.01818181818181818	0.0	0.0	0.0	0.0	2	558	0
6806	0.0003297065611605671	0.003076923076923077	0.0	0.0	0.02564102564102564	0.0	0.0	2	764	0
6839	0.00280250576986482	0.003076923076923077	0.01818181818181818	0.0	0.0	0.0	0.0	2	880	0
6842	0.0019782393669634025	0.0	0.0	0.0	0.0	0.019230769230769232	0.0	2	923	0
6851	0.00043960874821408945	0.003076923076923077	0.0	0.0	0.0	0.0	0.0	2	968	0
6857	0.0031871634245521484	0.006153846153846154	0.0	0.0	0.0	0.0	0.0	2	860	0
6859	0.005385207165622596	0.003076923076923077	0.0	0.0	0.0	0.0	0.0	2	498	0
6862	0.0021980437410704474	0.003076923076923077	0.0	0.0	0.0	0.0	0.0	2	826	0
6866	0.012968458072315638	0.00923076923076923	0.0	0.0	0.02564102564102564	0.0	0.0	2	466	0
6894	0.004505989669194417	0.006153846153846154	0.01818181818181818	0.0	0.0	0.0	0.0	2	751	0
6900	0.001483679525222552	0.006153846153846154	0.01818181818181818	0.2	0.0	0.019230769230769232	0.0	2	934	0
6907	0.0020881415540169247	0.006153846153846154	0.0	0.0	0.0	0.019230769230769232	0.0	2	877	0
6913	0.004945598417408506	0.01846153846153846	0.05454545454545454	0.0	0.0	0.019230769230769232	0.0	2	463	0
6916	0.008627321683701505	0.015384615384615385	0.0	0.0	0.0	0.038461538461538464	0.0	2	484	0
6921	0.003901527640400044	0.003076923076923077	0.0	0.0	0.0	0.038461538461538464	0.0	2	559	0
6923	0.001813386086383119	0.003076923076923077	0.0	0.0	0.0	0.0	0.0	2	827	0
6932	0.0029124079569183424	0.012307692307692308	0.0	0.0	0.0	0.0	0.0	2	739	0
6946	0.0062094735685240135	0.006153846153846154	0.0	0.0	0.0	0.019230769230769232	0.0	2	579	0
6952	0.0034069677986591934	0.003076923076923077	0.0	0.0	0.0	0.019230769230769232	0.0	2	683	0
6958	0.00604462028794373	0.003076923076923077	0.01818181818181818	0.0	0.0	0.0	0.0	2	669	0
6963	0.0031871634245521484	0.024615384615384615	0.01818181818181818	0.0	0.02564102564102564	0.0	0.0	2	706	0
6969	0.0021980437410704474	0.0	0.01818181818181818	0.0	0.0	0.019230769230769232	0.0	2	577	0
6981	0.0031871634245521484	0.006153846153846154	0.0	0.0	0.02564102564102564	0.0	0.0	2	828	0
6984	0.010330805583031103	0.015384615384615385	0.0	0.0	0.0	0.038461538461538464	0.0	2	482	0
6985	0.0032421145180789096	0.024615384615384615	0.01818181818181818	0.0	0.05128205128205128	0.038461538461538464	0.0	2	676	0
6998	0.0047257940433014615	0.00923076923076923	0.0	0.0	0.0	0.0	0.0	2	520	0
7044	0.004780745136828223	0.003076923076923077	0.0	0.0	0.0	0.0	0.0	2	603	0
7053	0.003956478733926805	0.006153846153846154	0.0	0.0	0.0	0.019230769230769232	0.0	2	792	0
7062	0.002637652489284537	0.003076923076923077	0.0	0.0	0.0	0.0	0.0	2	881	0
7077	0.0008792174964281789	0.003076923076923077	0.0	0.0	0.02564102564102564	0.0	0.0	2	882	0
7081	0.002472799208704253	0.003076923076923077	0.0	0.0	0.0	0.0	0.0	2	890	0
7082	0.0023079459281239697	0.006153846153846154	0.0	0.0	0.0	0.0	0.0	2	798	0
7091	0.0021980437410704474	0.01846153846153846	0.0	0.2	0.0	0.019230769230769232	0.0	2	851	0
7105	0.0025827013957577757	0.006153846153846154	0.0	0.0	0.0	0.0	0.0	2	672	0
7108	0.0010990218705352237	0.0	0.01818181818181818	0.2	0.0	0.0	0.0	2	904	0
7118	0.002417848115177492	0.003076923076923077	0.0	0.0	0.0	0.019230769230769232	0.0	2	818	0
7126	0.004560940762721178	0.003076923076923077	0.0	0.0	0.0	0.0	0.0	2	712	0
7132	0.006868886690845148	0.015384615384615385	0.0	0.0	0.02564102564102564	0.019230769230769232	0.0	2	587	0
7135	0.0041762831080338495	0.006153846153846154	0.0	0.0	0.02564102564102564	0.0	0.0	2	717	0
7137	0.005824815913836685	0.00923076923076923	0.0	0.0	0.0	0.019230769230769232	0.0	2	685	0
7140	0.0034619188921859545	0.003076923076923077	0.01818181818181818	0.0	0.0	0.0	0.0	2	616	0
7145	0.005385207165622596	0.012307692307692308	0.01818181818181818	0.0	0.02564102564102564	0.057692307692307696	0.0	2	655	0
7173	0.002527750302231014	0.006153846153846154	0.0	0.0	0.02564102564102564	0.0	0.0	2	762	0
7174	0.0041762831080338495	0.012307692307692308	0.0	0.0	0.02564102564102564	0.019230769230769232	0.09090909090909091	2	720	0
7188	0.0019782393669634025	0.012307692307692308	0.0	0.0	0.0	0.019230769230769232	0.0	2	973	0
7195	0.001538630618749313	0.006153846153846154	0.0	0.0	0.0	0.019230769230769232	0.0	2	944	0
7203	0.0017034838993295967	0.006153846153846154	0.0	0.0	0.0	0.019230769230769232	0.0	2	986	0
7219	0.006758984503791626	0.021538461538461538	0.09090909090909091	0.0	0.05128205128205128	0.019230769230769232	0.0	2	524	0
7224	0.013133311352895922	0.01846153846153846	0.01818181818181818	0.0	0.02564102564102564	0.0	0.0	2	454	0
7239	0.0071985932520057146	0.006153846153846154	0.01818181818181818	0.2	0.0	0.057692307692307696	0.18181818181818182	2	460	0
7259	0.002527750302231014	0.0	0.0	0.0	0.0	0.019230769230769232	0.0	2	858	0
7268	0.008407517309594461	0.015384615384615385	0.0	0.0	0.02564102564102564	0.019230769230769232	0.0	2	546	0
7270	0.002692603582811298	0.003076923076923077	0.0	0.0	0.0	0.019230769230769232	0.0	2	716	0
7273	0.009616441367183207	0.012307692307692308	0.03636363636363636	0.2	0.02564102564102564	0.038461538461538464	0.09090909090909091	2	455	0
7293	0.006264424662050775	0.021538461538461538	0.01818181818181818	0.0	0.0	0.057692307692307696	0.09090909090909091	2	496	0
7310	0.0010990218705352237	0.003076923076923077	0.0	0.0	0.0	0.0	0.0	2	863	0
7325	0.006594131223211341	0.006153846153846154	0.0	0.0	0.0	0.019230769230769232	0.0	2	618	0
7335	0.0020331904604901636	0.00923076923076923	0.0	0.0	0.02564102564102564	0.0	0.0	2	802	0
7359	0.005055500604462028	0.00923076923076923	0.0	0.0	0.0	0.0	0.0	2	659	0
7370	0.0023628970216507308	0.003076923076923077	0.0	0.0	0.0	0.0	0.0	2	801	0
7411	0.0035168699857127156	0.003076923076923077	0.0	0.0	0.0	0.0	0.0	2	774	0
7414	0.0031322123310253873	0.003076923076923077	0.0	0.0	0.0	0.0	0.0	2	668	0
7415	0.001813386086383119	0.003076923076923077	0.01818181818181818	0.0	0.0	0.019230769230769232	0.0	2	927	0
7421	0.004890647323881745	0.012307692307692308	0.0	0.0	0.02564102564102564	0.0	0.0	3	612	0
7442	0.0035718210792394767	0.015384615384615385	0.0	0.0	0.0	0.019230769230769232	0.0	3	768	0
7451	0.002417848115177492	0.003076923076923077	0.0	0.0	0.0	0.0	0.0	3	887	0
7466	0.004011429827453566	0.003076923076923077	0.0	0.0	0.0	0.019230769230769232	0.0	3	495	0
7469	0.0023079459281239697	0.00923076923076923	0.0	0.0	0.02564102564102564	0.0	0.0	3	972	0
7476	0.0032970656116056707	0.00923076923076923	0.0	0.0	0.02564102564102564	0.0	0.0	3	886	0
7477	0.001483679525222552	0.00923076923076923	0.0	0.0	0.02564102564102564	0.0	0.0	3	946	0
7479	0.002967359050445104	0.00923076923076923	0.0	0.0	0.0	0.019230769230769232	0.0	3	911	0
7483	0.002967359050445104	0.012307692307692308	0.01818181818181818	0.2	0.02564102564102564	0.0	0.0	3	872	0
7484	0.0022529948345972085	0.00923076923076923	0.0	0.0	0.0	0.0	0.0	3	803	0
7487	0.004121332014507088	0.021538461538461538	0.01818181818181818	0.0	0.02564102564102564	0.0	0.0	3	754	0
7496	0.0018683371799098803	0.006153846153846154	0.0	0.0	0.0	0.019230769230769232	0.0	3	891	0
7506	0.0062094735685240135	0.006153846153846154	0.0	0.0	0.0	0.0	0.0	3	650	0
7513	0.009176832618969117	0.012307692307692308	0.0	0.0	0.05128205128205128	0.038461538461538464	0.0	3	540	0
7515	0.0017034838993295967	0.003076923076923077	0.0	0.0	0.0	0.0	0.0	3	686	0
7517	0.014122431036377624	0.033846153846153845	0.0	0.0	0.02564102564102564	0.019230769230769232	0.0	3	471	0
7520	0.005934718100890208	0.01846153846153846	0.0	0.0	0.02564102564102564	0.019230769230769232	0.0	3	607	0
7544	0.0037916254533465216	0.003076923076923077	0.0	0.0	0.0	0.038461538461538464	0.0	3	702	0
7547	0.0032970656116056707	0.003076923076923077	0.0	0.0	0.0	0.0	0.0	3	653	0
7576	0.006594131223211341	0.00923076923076923	0.0	0.0	0.0	0.0	0.0	3	604	0
7581	0.0032421145180789096	0.024615384615384615	0.01818181818181818	0.0	0.02564102564102564	0.0	0.0	3	695	0
7584	0.003077261237498626	0.003076923076923077	0.01818181818181818	0.0	0.02564102564102564	0.0	0.0	3	846	0
7588	0.0013188262446422684	0.003076923076923077	0.0	0.0	0.0	0.0	0.0	3	900	0
7602	0.0029124079569183424	0.015384615384615385	0.03636363636363636	0.0	0.0	0.019230769230769232	0.0	3	674	0
7604	0.0010990218705352237	0.012307692307692308	0.0	0.0	0.02564102564102564	0.0	0.0	3	864	0
7624	0.0022529948345972085	0.006153846153846154	0.0	0.0	0.0	0.0	0.0	3	821	0
7627	0.011869436201780416	0.027692307692307693	0.05454545454545454	0.0	0.0	0.057692307692307696	0.0	3	481	0
7631	0.0013188262446422684	0.003076923076923077	0.0	0.0	0.0	0.0	0.0	3	932	0
7638	0.0021980437410704474	0.00923076923076923	0.0	0.0	0.02564102564102564	0.0	0.0	3	785	0
7664	0.004341136388614134	0.003076923076923077	0.0	0.0	0.0	0.0	0.0	3	560	0
7665	0.002967359050445104	0.00923076923076923	0.0	0.0	0.02564102564102564	0.0	0.0	3	763	0
7670	0.0035168699857127156	0.00923076923076923	0.0	0.0	0.0	0.0	0.0	3	594	0
7671	0.0022529948345972085	0.0	0.0	0.0	0.0	0.0	0.09090909090909091	3	926	0
7673	0.009011979338388834	0.024615384615384615	0.01818181818181818	0.0	0.0	0.038461538461538464	0.0	3	479	0
7685	0.002527750302231014	0.006153846153846154	0.0	0.0	0.02564102564102564	0.0	0.0	3	779	0
7690	0.009891196834817012	0.003076923076923077	0.0	0.0	0.0	0.0	0.0	3	568	0
7692	0.0015935817122760742	0.00923076923076923	0.01818181818181818	0.0	0.0	0.019230769230769232	0.0	3	834	0
7701	0.0028574568633915813	0.01846153846153846	0.01818181818181818	0.0	0.02564102564102564	0.0	0.0	3	711	0
7707	0.004066380920980327	0.012307692307692308	0.01818181818181818	0.0	0.07692307692307693	0.0	0.0	3	508	0
7714	0.00560501153972964	0.012307692307692308	0.0	0.0	0.0	0.0	0.0	3	536	0
7720	0.0071436421584789534	0.006153846153846154	0.0	0.0	0.0	0.019230769230769232	0.0	3	512	0
7768	0.002692603582811298	0.006153846153846154	0.0	0.0	0.0	0.0	0.0	3	852	0
7782	0.00560501153972964	0.012307692307692308	0.01818181818181818	0.0	0.0	0.057692307692307696	0.0	3	663	0
7788	0.0037366743598197605	0.006153846153846154	0.0	0.0	0.02564102564102564	0.0	0.0	3	794	0
7796	0.007253544345532476	0.00923076923076923	0.01818181818181818	0.0	0.0	0.0	0.09090909090909091	3	567	0
7805	0.005055500604462028	0.006153846153846154	0.01818181818181818	0.2	0.0	0.0	0.0	3	661	0
7809	0.003626772172766238	0.006153846153846154	0.0	0.0	0.0	0.0	0.0	3	701	0
7815	0.01577096384218046	0.03692307692307692	0.0	0.0	0.07692307692307693	0.038461538461538464	0.0	3	458	0
7817	0.0023628970216507308	0.00923076923076923	0.0	0.0	0.0	0.019230769230769232	0.0	3	563	0
7830	0.003022310143971865	0.003076923076923077	0.01818181818181818	0.0	0.0	0.0	0.0	3	746	0
7833	0.0015935817122760742	0.006153846153846154	0.0	0.0	0.02564102564102564	0.0	0.0	3	869	0
7846	0.005000549510935267	0.03692307692307692	0.01818181818181818	0.0	0.05128205128205128	0.038461538461538464	0.0	3	632	0
7863	0.0033520167051324322	0.012307692307692308	0.01818181818181818	0.0	0.0	0.0	0.0	3	722	0
7872	0.002527750302231014	0.0	0.01818181818181818	0.0	0.0	0.0	0.0	3	597	0
7873	0.002143092647543686	0.006153846153846154	0.0	0.0	0.02564102564102564	0.0	0.0	3	835	0
7875	0.005714913726783163	0.00923076923076923	0.01818181818181818	0.0	0.02564102564102564	0.0	0.0	3	633	0
7876	0.001208924057588746	0.003076923076923077	0.0	0.0	0.0	0.0	0.0	3	1003	0
7881	0.003077261237498626	0.0	0.0	0.0	0.0	0.0	0.09090909090909091	3	758	0
7901	0.006649082316738103	0.006153846153846154	0.0	0.0	0.0	0.019230769230769232	0.0	3	634	0
7908	0.0017034838993295967	0.003076923076923077	0.0	0.0	0.0	0.0	0.0	3	534	0
7914	0.002143092647543686	0.003076923076923077	0.0	0.0	0.0	0.0	0.0	3	800	0
7917	0.004945598417408506	0.003076923076923077	0.0	0.0	0.0	0.0	0.0	3	747	0
7920	0.0022529948345972085	0.006153846153846154	0.0	0.0	0.0	0.0	0.0	3	715	0
7946	0.0056599626332564015	0.043076923076923075	0.05454545454545454	0.0	0.02564102564102564	0.07692307692307693	0.0	3	468	0
7968	0.007088691064952192	0.012307692307692308	0.01818181818181818	0.0	0.0	0.019230769230769232	0.0	3	554	0
7976	0.006649082316738103	0.006153846153846154	0.01818181818181818	0.0	0.0	0.0	0.0	3	647	0
7980	0.015221452906912847	0.015384615384615385	0.0	0.0	0.02564102564102564	0.0	0.0	3	473	0
7981	0.0034619188921859545	0.003076923076923077	0.01818181818181818	0.0	0.0	0.0	0.0	3	817	0
7985	0.013847675568743818	0.00923076923076923	0.0	0.0	0.0	0.0	0.0	3	475	0
7986	0.005824815913836685	0.00923076923076923	0.01818181818181818	0.0	0.02564102564102564	0.0	0.0	3	670	0
7989	0.008682272777228267	0.006153846153846154	0.0	0.0	0.0	0.0	0.0	3	483	0
7995	0.006374326849104297	0.012307692307692308	0.0	0.0	0.02564102564102564	0.0	0.0	3	592	0
7998	0.006154522474997252	0.00923076923076923	0.0	0.0	0.0	0.019230769230769232	0.0	3	511	0
8016	0.0011539729640619848	0.003076923076923077	0.0	0.0	0.0	0.0	0.0	3	983	0
8020	0.0032970656116056707	0.012307692307692308	0.0	0.0	0.0	0.038461538461538464	0.0	3	622	0
8021	0.0009891196834817012	0.003076923076923077	0.01818181818181818	0.0	0.0	0.019230769230769232	0.0	3	933	0
8032	0.0035168699857127156	0.003076923076923077	0.0	0.0	0.02564102564102564	0.0	0.0	3	725	0
8038	0.0025827013957577757	0.033846153846153845	0.0	0.0	0.02564102564102564	0.019230769230769232	0.09090909090909091	3	614	0
8061	0.0038465765468732828	0.003076923076923077	0.0	0.0	0.0	0.019230769230769232	0.0	3	590	0
8068	0.005165402791515551	0.003076923076923077	0.0	0.0	0.02564102564102564	0.0	0.0	3	643	0
8080	0.0035168699857127156	0.003076923076923077	0.0	0.0	0.0	0.0	0.0	3	830	0
8086	0.0017034838993295967	0.015384615384615385	0.0	0.0	0.0	0.0	0.0	3	844	0
8092	0.0031322123310253873	0.027692307692307693	0.0	0.0	0.07692307692307693	0.038461538461538464	0.0	3	727	0
8093	0.0035718210792394767	0.003076923076923077	0.0	0.0	0.0	0.0	0.0	3	718	0
8101	0.0025827013957577757	0.00923076923076923	0.01818181818181818	0.0	0.0	0.0	0.0	3	789	0
8115	0.004396087482140895	0.01846153846153846	0.01818181818181818	0.0	0.0	0.019230769230769232	0.0	3	531	0
8117	0.01164963182767337	0.033846153846153845	0.03636363636363636	0.0	0.0	0.038461538461538464	0.0	3	487	0
8141	0.015551159468073414	0.024615384615384615	0.0	0.0	0.02564102564102564	0.019230769230769232	0.0	3	469	0
8151	0.0023628970216507308	0.00923076923076923	0.0	0.0	0.0	0.0	0.0	3	885	0
8160	0.011374876360039565	0.021538461538461538	0.07272727272727272	0.2	0.0	0.038461538461538464	0.0	3	509	0
8182	0.0010440707770084624	0.006153846153846154	0.0	0.0	0.0	0.0	0.0	3	903	0
8188	0.00879217496428179	0.015384615384615385	0.0	0.0	0.0	0.019230769230769232	0.0	3	575	0
8200	0.0022529948345972085	0.003076923076923077	0.0	0.0	0.0	0.0	0.0	3	909	0
8215	0.0056599626332564015	0.021538461538461538	0.03636363636363636	0.0	0.05128205128205128	0.019230769230769232	0.0	3	688	0
8229	0.0028574568633915813	0.003076923076923077	0.0	0.0	0.0	0.0	0.0	3	740	0
8255	0.00604462028794373	0.0	0.0	0.0	0.0	0.019230769230769232	0.0	3	485	0
8262	0.002472799208704253	0.0	0.01818181818181818	0.0	0.0	0.0	0.0	3	910	0
8268	0.0037916254533465216	0.0	0.01818181818181818	0.0	0.0	0.0	0.0	3	790	0
8274	0.003956478733926805	0.00923076923076923	0.0	0.0	0.0	0.0	0.0	3	780	0
8275	0.002747554676338059	0.003076923076923077	0.01818181818181818	0.0	0.02564102564102564	0.0	0.0	3	707	0
8279	0.0031322123310253873	0.006153846153846154	0.0	0.0	0.0	0.0	0.0	3	767	0
8288	0.012638751511155072	0.027692307692307693	0.01818181818181818	0.0	0.07692307692307693	0.07692307692307693	0.0	3	461	0
8291	0.008627321683701505	0.015384615384615385	0.01818181818181818	0.2	0.02564102564102564	0.0	0.0	3	553	0
8294	0.015386306187493131	0.027692307692307693	0.0	0.0	0.02564102564102564	0.09615384615384616	0.0	3	465	0
8304	0.0014287284316957906	0.01846153846153846	0.01818181818181818	0.0	0.02564102564102564	0.0	0.0	3	795	0
8329	0.004780745136828223	0.006153846153846154	0.0	0.0	0.0	0.0	0.0	3	714	0
8334	0.005934718100890208	0.01846153846153846	0.01818181818181818	0.0	0.0	0.0	0.0	3	533	0
8340	0.0019232882734366414	0.003076923076923077	0.0	0.0	0.0	0.0	0.0	3	733	0
8343	0.005000549510935267	0.00923076923076923	0.01818181818181818	0.0	0.0	0.019230769230769232	0.0	3	675	0
8371	0.004341136388614134	0.01846153846153846	0.0	0.0	0.07692307692307693	0.0	0.0	3	731	0
8399	0.01027585448950434	0.01846153846153846	0.0	0.0	0.0	0.0	0.0	3	452	0
8412	0.002527750302231014	0.003076923076923077	0.01818181818181818	0.0	0.0	0.019230769230769232	0.0	3	897	0
8427	0.0009891196834817012	0.006153846153846154	0.0	0.0	0.0	0.0	0.0	3	961	0
8428	0.013243213539949445	0.027692307692307693	0.0	0.0	0.0	0.038461538461538464	0.0	3	505	0
8451	0.0031871634245521484	0.012307692307692308	0.0	0.0	0.02564102564102564	0.019230769230769232	0.0	3	766	0
8461	0.0035168699857127156	0.003076923076923077	0.0	0.0	0.0	0.0	0.0	3	840	0
8463	0.002747554676338059	0.003076923076923077	0.0	0.0	0.0	0.0	0.0	3	938	0
8471	0.0016485328058028353	0.006153846153846154	0.01818181818181818	0.0	0.02564102564102564	0.019230769230769232	0.0	3	781	0
8473	0.004780745136828223	0.027692307692307693	0.0	0.0	0.05128205128205128	0.038461538461538464	0.0	3	691	0
8494	0.010111001208924057	0.03076923076923077	0.01818181818181818	0.0	0.07692307692307693	0.019230769230769232	0.0	3	462	0
8501	0.0022529948345972085	0.003076923076923077	0.0	0.0	0.0	0.0	0.0	3	775	0
8502	0.006319375755577536	0.01846153846153846	0.0	0.0	0.02564102564102564	0.0	0.0	3	626	0
8506	0.004505989669194417	0.01846153846153846	0.0	0.0	0.02564102564102564	0.019230769230769232	0.0	3	543	0
8512	0.004835696230354984	0.012307692307692308	0.0	0.0	0.0	0.0	0.0	3	581	0
8513	0.00280250576986482	0.006153846153846154	0.0	0.0	0.0	0.0	0.09090909090909091	3	799	0
8519	0.0035168699857127156	0.006153846153846154	0.0	0.0	0.0	0.019230769230769232	0.09090909090909091	3	684	0
8527	0.008902077151335312	0.043076923076923075	0.01818181818181818	0.0	0.07692307692307693	0.0	0.0	3	467	0
8538	0.009616441367183207	0.01846153846153846	0.03636363636363636	0.0	0.0	0.019230769230769232	0.09090909090909091	3	472	0
8543	0.005495109352676118	0.006153846153846154	0.01818181818181818	0.0	0.0	0.0	0.0	3	497	0
8546	0.008132761841960654	0.012307692307692308	0.01818181818181818	0.0	0.02564102564102564	0.0	0.0	3	535	0
8562	0.002692603582811298	0.006153846153846154	0.0	0.0	0.0	0.019230769230769232	0.0	3	971	0
8568	0.0035168699857127156	0.024615384615384615	0.03636363636363636	0.0	0.02564102564102564	0.0	0.0	3	628	0
8578	0.0028574568633915813	0.003076923076923077	0.0	0.0	0.0	0.0	0.0	3	814	0
8583	0.00791295746785361	0.006153846153846154	0.0	0.0	0.02564102564102564	0.019230769230769232	0.0	3	506	0
8600	0.0038465765468732828	0.00923076923076923	0.0	0.0	0.02564102564102564	0.019230769230769232	0.0	3	729	0
8610	0.0023079459281239697	0.003076923076923077	0.0	0.0	0.0	0.0	0.0	3	874	0
8630	0.007748104187273327	0.021538461538461538	0.0	0.0	0.02564102564102564	0.019230769230769232	0.0	3	514	0
8636	0.01027585448950434	0.0	0.01818181818181818	0.0	0.0	0.019230769230769232	0.0	3	500	0
8638	0.004560940762721178	0.024615384615384615	0.01818181818181818	0.0	0.02564102564102564	0.038461538461538464	0.0	3	610	0
8641	0.0017034838993295967	0.00923076923076923	0.0	0.0	0.0	0.0	0.0	3	708	0
8644	0.0020881415540169247	0.0	0.0	0.0	0.0	0.019230769230769232	0.09090909090909091	3	791	0
8674	0.004560940762721178	0.003076923076923077	0.0	0.0	0.0	0.0	0.0	3	680	0
8677	0.004341136388614134	0.01846153846153846	0.01818181818181818	0.0	0.02564102564102564	0.0	0.0	3	654	0
8690	0.0018683371799098803	0.003076923076923077	0.0	0.0	0.02564102564102564	0.0	0.0	3	988	0
8694	0.009176832618969117	0.024615384615384615	0.01818181818181818	0.0	0.0	0.0	0.0	3	503	0
8742	0.006758984503791626	0.00923076923076923	0.01818181818181818	0.2	0.0	0.0	0.0	3	648	0
8747	0.011924387295307176	0.00923076923076923	0.0	0.0	0.02564102564102564	0.0	0.0	3	515	0
8758	0.0022529948345972085	0.00923076923076923	0.0	0.0	0.0	0.0	0.0	3	875	0
8762	0.0020331904604901636	0.003076923076923077	0.0	0.0	0.0	0.0	0.0	3	928	0
8769	0.0029124079569183424	0.015384615384615385	0.0	0.0	0.0	0.0	0.0	3	662	0
8778	0.002747554676338059	0.015384615384615385	0.01818181818181818	0.0	0.02564102564102564	0.019230769230769232	0.0	3	703	0
8786	0.009231783712495879	0.024615384615384615	0.0	0.0	0.05128205128205128	0.019230769230769232	0.0	3	550	0
8802	0.0023628970216507308	0.012307692307692308	0.0	0.0	0.02564102564102564	0.019230769230769232	0.0	3	793	0
8804	0.002967359050445104	0.012307692307692308	0.0	0.0	0.0	0.0	0.0	3	721	0
8806	0.002417848115177492	0.003076923076923077	0.0	0.0	0.0	0.0	0.0	3	849	0
8816	0.002747554676338059	0.003076923076923077	0.0	0.0	0.0	0.0	0.0	3	656	0
8817	0.00604462028794373	0.003076923076923077	0.0	0.0	0.02564102564102564	0.019230769230769232	0.0	3	657	0
8835	0.011045169798878998	0.006153846153846154	0.0	0.0	0.0	0.0	0.0	3	557	0
8869	0.00604462028794373	0.0	0.0	0.0	0.0	0.019230769230769232	0.09090909090909091	3	548	0
8883	0.0037366743598197605	0.006153846153846154	0.0	0.0	0.0	0.019230769230769232	0.0	3	776	0
8884	0.0016485328058028353	0.006153846153846154	0.0	0.0	0.0	0.0	0.0	3	984	0
8887	0.0023079459281239697	0.006153846153846154	0.01818181818181818	0.0	0.02564102564102564	0.0	0.0	3	853	0
8890	0.002527750302231014	0.012307692307692308	0.0	0.0	0.0	0.0	0.09090909090909091	3	813	0
8910	0.00604462028794373	0.0	0.01818181818181818	0.0	0.0	0.0	0.0	3	532	0
8938	0.002967359050445104	0.003076923076923077	0.0	0.0	0.0	0.0	0.0	3	847	0
8939	0.009451588086602923	0.012307692307692308	0.0	0.0	0.0	0.038461538461538464	0.0	3	545	0
8941	0.001263875151115507	0.006153846153846154	0.0	0.0	0.0	0.019230769230769232	0.0	3	894	0
8954	0.0023628970216507308	0.006153846153846154	0.0	0.0	0.0	0.0	0.0	3	950	0
8959	0.01307836025936916	0.00923076923076923	0.01818181818181818	0.0	0.0	0.0	0.0	3	522	0
8961	0.005769864820309924	0.021538461538461538	0.0	0.0	0.02564102564102564	0.019230769230769232	0.0	3	510	0
8964	0.009891196834817012	0.01846153846153846	0.01818181818181818	0.0	0.05128205128205128	0.038461538461538464	0.0	3	492	0
8976	0.005165402791515551	0.012307692307692308	0.01818181818181818	0.2	0.0	0.0	0.0	3	667	0
8988	0.01307836025936916	0.006153846153846154	0.01818181818181818	0.0	0.0	0.019230769230769232	0.0	3	494	0
9004	0.004286185295087372	0.0	0.01818181818181818	0.0	0.0	0.0	0.0	3	624	0
9031	0.007748104187273327	0.021538461538461538	0.01818181818181818	0.0	0.0	0.038461538461538464	0.0	3	502	0
9049	0.004890647323881745	0.0	0.01818181818181818	0.0	0.0	0.019230769230769232	0.0	3	608	0
9065	0.004231234201560611	0.003076923076923077	0.01818181818181818	0.0	0.0	0.0	0.0	3	638	0
9066	0.003626772172766238	0.006153846153846154	0.0	0.0	0.0	0.0	0.0	3	770	0
9070	0.00978129464776349	0.003076923076923077	0.0	0.0	0.0	0.0	0.0	3	598	0
9078	0.0052203538850423125	0.033846153846153845	0.0	0.0	0.02564102564102564	0.038461538461538464	0.0	3	489	0
9096	0.005165402791515551	0.0	0.01818181818181818	0.0	0.0	0.0	0.0	3	613	0
9099	0.01022090339597758	0.015384615384615385	0.0	0.0	0.0	0.019230769230769232	0.0	3	541	0
9100	0.0047257940433014615	0.003076923076923077	0.0	0.0	0.0	0.0	0.0	3	697	0
9130	0.0010440707770084624	0.003076923076923077	0.0	0.0	0.0	0.019230769230769232	0.0	3	896	0
9140	0.00791295746785361	0.00923076923076923	0.0	0.0	0.0	0.0	0.0	3	549	0
9146	0.003626772172766238	0.006153846153846154	0.01818181818181818	0.0	0.02564102564102564	0.019230769230769232	0.0	3	831	0
9157	0.0014287284316957906	0.003076923076923077	0.0	0.0	0.0	0.0	0.0	3	952	0
9160	0.002637652489284537	0.00923076923076923	0.01818181818181818	0.0	0.0	0.0	0.0	3	841	0
9165	0.007748104187273327	0.03076923076923077	0.03636363636363636	0.0	0.02564102564102564	0.019230769230769232	0.0	3	572	0
9177	0.001208924057588746	0.00923076923076923	0.0	0.0	0.0	0.0	0.0	3	902	0
9186	0.002527750302231014	0.003076923076923077	0.0	0.0	0.0	0.0	0.0	3	907	0
9188	0.011319925266512803	0.027692307692307693	0.01818181818181818	0.0	0.02564102564102564	0.019230769230769232	0.0	3	490	0
9207	0.0013737773381690295	0.006153846153846154	0.0	0.0	0.0	0.0	0.0	3	930	0
9227	0.0031871634245521484	0.03076923076923077	0.01818181818181818	0.0	0.0	0.0	0.0	3	609	0
9246	0.0016485328058028353	0.015384615384615385	0.0	0.0	0.0	0.0	0.0	3	805	0
9247	0.004835696230354984	0.00923076923076923	0.01818181818181818	0.0	0.05128205128205128	0.0	0.0	3	724	0
9271	0.0018683371799098803	0.003076923076923077	0.0	0.0	0.02564102564102564	0.0	0.0	3	940	0
9274	0.0041762831080338495	0.006153846153846154	0.0	0.0	0.02564102564102564	0.0	0.0	3	744	0
9280	0.0062094735685240135	0.0	0.01818181818181818	0.0	0.0	0.0	0.0	3	694	0
9289	0.007363446532585998	0.012307692307692308	0.03636363636363636	0.0	0.0	0.0	0.0	3	542	0
9290	0.002637652489284537	0.00923076923076923	0.0	0.0	0.02564102564102564	0.019230769230769232	0.0	3	829	0
9299	0.005055500604462028	0.006153846153846154	0.03636363636363636	0.0	0.0	0.038461538461538464	0.0	3	719	0
9305	0.007748104187273327	0.012307692307692308	0.0	0.0	0.05128205128205128	0.019230769230769232	0.0	3	538	0
9312	0.008077810748433894	0.015384615384615385	0.0	0.0	0.0	0.038461538461538464	0.0	3	595	0
9318	0.001263875151115507	0.0	0.01818181818181818	0.0	0.0	0.019230769230769232	0.0	3	931	0
9322	0.0023079459281239697	0.0	0.0	0.0	0.0	0.019230769230769232	0.0	3	836	0
9327	0.005000549510935267	0.021538461538461538	0.01818181818181818	0.0	0.05128205128205128	0.019230769230769232	0.0	3	726	0
9345	0.0014287284316957906	0.006153846153846154	0.0	0.0	0.0	0.0	0.0	3	966	0
9346	0.0019782393669634025	0.003076923076923077	0.0	0.0	0.0	0.0	0.0	3	832	0
9347	0.004451038575667656	0.01846153846153846	0.0	0.0	0.02564102564102564	0.0	0.0	3	507	0
9355	0.002692603582811298	0.00923076923076923	0.0	0.0	0.0	0.019230769230769232	0.0	3	866	0
9361	0.0046708429497747	0.006153846153846154	0.0	0.0	0.02564102564102564	0.0	0.0	3	646	0
9365	0.001208924057588746	0.003076923076923077	0.0	0.0	0.0	0.0	0.0	3	970	0
9370	0.009561490273656445	0.00923076923076923	0.0	0.0	0.02564102564102564	0.0	0.0	3	551	0
9373	0.004451038575667656	0.006153846153846154	0.0	0.0	0.0	0.0	0.0	3	573	0
9378	0.008352566216067699	0.01846153846153846	0.03636363636363636	0.2	0.05128205128205128	0.0	0.0	3	582	0
9379	0.0017034838993295967	0.0	0.01818181818181818	0.0	0.0	0.0	0.0	3	884	0
9383	0.011814485108253654	0.006153846153846154	0.0	0.0	0.02564102564102564	0.019230769230769232	0.0	3	464	0
9394	0.002637652489284537	0.006153846153846154	0.0	0.0	0.0	0.0	0.0	3	856	0
9402	0.004451038575667656	0.015384615384615385	0.0	0.0	0.0	0.0	0.0	3	526	0
9404	0.0035718210792394767	0.003076923076923077	0.0	0.0	0.0	0.0	0.0	3	681	0
9405	0.006429277942631058	0.015384615384615385	0.03636363636363636	0.0	0.0	0.0	0.0	3	651	0
9418	0.003901527640400044	0.015384615384615385	0.0	0.0	0.05128205128205128	0.0	0.0	3	755	0
9430	0.0017034838993295967	0.006153846153846154	0.0	0.0	0.02564102564102564	0.0	0.0	3	838	0
9437	0.0010440707770084624	0.003076923076923077	0.0	0.0	0.0	0.0	0.0	3	956	0
9441	0.008132761841960654	0.003076923076923077	0.0	0.0	0.0	0.038461538461538464	0.0	3	556	0
9444	0.0025827013957577757	0.00923076923076923	0.0	0.0	0.0	0.0	0.0	3	748	0
9446	0.002472799208704253	0.015384615384615385	0.01818181818181818	0.0	0.02564102564102564	0.0	0.0	3	736	0
9454	0.009836245741290252	0.003076923076923077	0.0	0.0	0.0	0.0	0.0	3	470	0
9474	0.0071985932520057146	0.01846153846153846	0.0	0.0	0.0	0.019230769230769232	0.0	3	555	0
9491	0.006758984503791626	0.0	0.01818181818181818	0.0	0.0	0.0	0.0	3	600	0
9528	0.006758984503791626	0.00923076923076923	0.0	0.0	0.02564102564102564	0.0	0.0	3	640	0
9538	0.012638751511155072	0.015384615384615385	0.01818181818181818	0.0	0.02564102564102564	0.0	0.0	3	486	0
9569	0.001483679525222552	0.003076923076923077	0.0	0.0	0.0	0.0	0.0	3	625	0
9572	0.0018683371799098803	0.006153846153846154	0.0	0.0	0.0	0.019230769230769232	0.0	3	990	0
9584	0.00280250576986482	0.003076923076923077	0.0	0.0	0.0	0.0	0.0	3	810	0
9602	0.002747554676338059	0.006153846153846154	0.0	0.0	0.0	0.019230769230769232	0.0	3	645	0
9603	0.0047257940433014615	0.006153846153846154	0.0	0.0	0.0	0.0	0.0	3	513	0
9614	0.0020331904604901636	0.003076923076923077	0.0	0.0	0.0	0.0	0.0	3	745	0
9623	0.0013188262446422684	0.003076923076923077	0.0	0.0	0.0	0.0	0.0	3	999	0
9628	0.001538630618749313	0.0	0.01818181818181818	0.2	0.0	0.0	0.0	3	997	0
9629	0.001813386086383119	0.003076923076923077	0.0	0.0	0.0	0.0	0.0	3	787	0
9636	0.004945598417408506	0.015384615384615385	0.01818181818181818	0.0	0.0	0.019230769230769232	0.0	3	552	0
9646	0.00280250576986482	0.015384615384615385	0.0	0.0	0.02564102564102564	0.0	0.0	3	738	0
9658	0.006099571381470491	0.00923076923076923	0.01818181818181818	0.0	0.0	0.0	0.0	3	528	0
9665	0.004505989669194417	0.012307692307692308	0.0	0.0	0.05128205128205128	0.0	0.0	3	641	0
9668	0.0016485328058028353	0.003076923076923077	0.0	0.0	0.0	0.0	0.0	3	704	0
9671	0.0035168699857127156	0.00923076923076923	0.0	0.0	0.0	0.0	0.0	3	529	0
9673	0.005055500604462028	0.012307692307692308	0.01818181818181818	0.0	0.0	0.038461538461538464	0.0	3	565	0
9705	0.006099571381470491	0.00923076923076923	0.0	0.0	0.0	0.019230769230769232	0.0	3	501	0
9714	0.0008242664029014177	0.00923076923076923	0.0	0.0	0.0	0.0	0.0	3	1000	0
9719	0.0013737773381690295	0.003076923076923077	0.0	0.0	0.0	0.0	0.0	3	914	0
9724	0.005000549510935267	0.006153846153846154	0.0	0.0	0.02564102564102564	0.019230769230769232	0.0	3	585	0
9728	0.0010440707770084624	0.006153846153846154	0.0	0.0	0.0	0.019230769230769232	0.09090909090909091	3	865	0
9731	0.007308495439059237	0.00923076923076923	0.0	0.0	0.0	0.0	0.0	3	631	0
9743	0.0022529948345972085	0.006153846153846154	0.0	0.0	0.0	0.019230769230769232	0.0	3	915	0
9747	0.0071436421584789534	0.006153846153846154	0.0	0.0	0.0	0.0	0.0	3	596	0
9753	0.01066051214419167	0.00923076923076923	0.0	0.0	0.02564102564102564	0.019230769230769232	0.0	3	504	0
9766	0.001538630618749313	0.006153846153846154	0.0	0.0	0.0	0.0	0.0	3	980	0
9769	0.007803055280800088	0.003076923076923077	0.0	0.0	0.0	0.0	0.0	3	518	0
9779	0.0037366743598197605	0.003076923076923077	0.0	0.0	0.0	0.0	0.0	3	773	0
9780	0.0020881415540169247	0.006153846153846154	0.0	0.0	0.02564102564102564	0.0	0.0	3	769	0
9786	0.0047257940433014615	0.01846153846153846	0.01818181818181818	0.0	0.05128205128205128	0.0	0.0	3	570	0
9796	0.0020331904604901636	0.021538461538461538	0.01818181818181818	0.0	0.0	0.0	0.0	3	822	0
9799	0.0093416858995494	0.01846153846153846	0.0	0.0	0.0	0.019230769230769232	0.0	3	521	0
9811	0.008737223870755028	0.00923076923076923	0.01818181818181818	0.2	0.02564102564102564	0.019230769230769232	0.0	3	580	0
9814	0.0037916254533465216	0.006153846153846154	0.03636363636363636	0.0	0.0	0.0	0.0	3	756	0
9815	0.005330256072095835	0.00923076923076923	0.01818181818181818	0.0	0.0	0.0	0.0	3	630	0
9819	0.00791295746785361	0.01846153846153846	0.0	0.0	0.05128205128205128	0.0	0.0	3	517	0
9832	0.006813935597318387	0.00923076923076923	0.0	0.0	0.05128205128205128	0.0	0.0	3	605	0
9835	0.0019232882734366414	0.003076923076923077	0.01818181818181818	0.0	0.0	0.019230769230769232	0.0	3	753	0
9837	0.0019782393669634025	0.015384615384615385	0.03636363636363636	0.0	0.0	0.019230769230769232	0.0	3	823	0
9840	0.003626772172766238	0.012307692307692308	0.01818181818181818	0.2	0.0	0.0	0.0	3	812	0
9842	0.004451038575667656	0.03076923076923077	0.0	0.0	0.10256410256410256	0.0	0.0	3	574	0
9862	0.010605561050664907	0.01846153846153846	0.0	0.0	0.0	0.057692307692307696	0.09090909090909091	3	477	0
9865	0.0016485328058028353	0.003076923076923077	0.0	0.0	0.0	0.0	0.0	3	954	0
9867	0.0018683371799098803	0.003076923076923077	0.0	0.0	0.0	0.0	0.0	3	876	0
9878	0.0032421145180789096	0.012307692307692308	0.01818181818181818	0.0	0.0	0.0	0.0	3	772	0
9904	0.0011539729640619848	0.003076923076923077	0.0	0.0	0.0	0.0	0.0	3	962	0
9905	0.0037366743598197605	0.006153846153846154	0.0	0.0	0.0	0.0	0.0	3	765	0
9912	0.006484229036157819	0.027692307692307693	0.0	0.0	0.0	0.019230769230769232	0.0	3	519	0
9930	0.004121332014507088	0.024615384615384615	0.0	0.0	0.05128205128205128	0.0	0.0	3	516	0
9936	0.009286734806022639	0.012307692307692308	0.0	0.0	0.02564102564102564	0.057692307692307696	0.0	3	493	0
9937	0.002637652489284537	0.003076923076923077	0.0	0.0	0.0	0.0	0.0	3	649	0
9944	0.0031322123310253873	0.00923076923076923	0.0	0.0	0.0	0.0	0.0	3	842	0
9954	0.0023628970216507308	0.003076923076923077	0.0	0.0	0.0	0.0	0.0	3	629	0
9956	0.0056599626332564015	0.00923076923076923	0.01818181818181818	0.0	0.02564102564102564	0.0	0.0	3	589	0
9958	0.0067040334102648645	0.003076923076923077	0.0	0.0	0.0	0.019230769230769232	0.0	3	678	0
9971	0.012199142762940983	0.006153846153846154	0.0	0.0	0.05128205128205128	0.0	0.0	3	480	0
9979	0.001208924057588746	0.003076923076923077	0.0	0.0	0.0	0.0	0.0	3	948	0
9982	0.0009341685899549401	0.003076923076923077	0.0	0.0	0.0	0.0	0.0	3	977	0
10015	0.006264424662050775	0.01846153846153846	0.01818181818181818	0.0	0.0	0.0	0.0	3	693	0
10021	0.0062094735685240135	0.01846153846153846	0.0	0.0	0.02564102564102564	0.019230769230769232	0.0	3	639	0
10028	0.0018683371799098803	0.003076923076923077	0.0	0.0	0.0	0.0	0.0	3	998	0
10038	0.002967359050445104	0.006153846153846154	0.0	0.0	0.02564102564102564	0.0	0.0	3	883	0
10042	0.005879767007363447	0.003076923076923077	0.0	0.0	0.0	0.0	0.0	3	627	0
10055	0.0037366743598197605	0.015384615384615385	0.0	0.0	0.02564102564102564	0.038461538461538464	0.0	3	615	0
10065	0.007088691064952192	0.01846153846153846	0.0	0.0	0.0	0.019230769230769232	0.0	3	644	0
10067	0.0033520167051324322	0.021538461538461538	0.01818181818181818	0.0	0.02564102564102564	0.0	0.0	3	642	0
10069	0.0020331904604901636	0.003076923076923077	0.0	0.0	0.0	0.0	0.0	3	982	0
10072	0.001538630618749313	0.003076923076923077	0.0	0.0	0.0	0.0	0.0	3	929	0
10075	0.010495658863611385	0.024615384615384615	0.0	0.0	0.05128205128205128	0.038461538461538464	0.0	3	539	0
10078	0.00879217496428179	0.012307692307692308	0.0	0.0	0.0	0.038461538461538464	0.0	3	584	0
10079	0.011319925266512803	0.015384615384615385	0.0	0.0	0.0	0.038461538461538464	0.0	3	457	0
10097	0.0021980437410704474	0.003076923076923077	0.0	0.0	0.0	0.019230769230769232	0.0	3	955	0
10102	0.0025827013957577757	0.003076923076923077	0.0	0.0	0.0	0.0	0.0	3	811	0
10138	0.0031871634245521484	0.003076923076923077	0.03636363636363636	0.2	0.0	0.019230769230769232	0.0	3	723	0
10140	0.0056599626332564015	0.00923076923076923	0.01818181818181818	0.0	0.0	0.0	0.0	3	665	0
10159	0.007638202000219804	0.015384615384615385	0.0	0.0	0.0	0.0	0.0	3	636	0
10206	0.0010440707770084624	0.003076923076923077	0.0	0.0	0.0	0.0	0.0	3	925	0
10234	0.001538630618749313	0.003076923076923077	0.0	0.0	0.0	0.0	0.0	3	782	0
10250	0.0019232882734366414	0.012307692307692308	0.0	0.0	0.0	0.0	0.0	3	974	0
10262	0.004505989669194417	0.00923076923076923	0.0	0.0	0.0	0.019230769230769232	0.0	3	709	0
10264	0.005385207165622596	0.00923076923076923	0.01818181818181818	0.0	0.02564102564102564	0.0	0.0	3	488	0
10271	0.001813386086383119	0.00923076923076923	0.0	0.0	0.02564102564102564	0.0	0.0	3	682	0
10315	0.005165402791515551	0.006153846153846154	0.0	0.0	0.0	0.0	0.0	3	760	0
10319	0.010605561050664907	0.012307692307692308	0.0	0.0	0.0	0.0	0.0	3	537	0
10321	0.001813386086383119	0.003076923076923077	0.0	0.0	0.0	0.0	0.0	3	913	0
10336	0.015551159468073414	0.01846153846153846	0.0	0.0	0.0	0.019230769230769232	0.0	3	453	0
10349	0.010001099021870534	0.00923076923076923	0.01818181818181818	0.0	0.02564102564102564	0.0	0.0	3	478	0
10361	0.0023079459281239697	0.003076923076923077	0.0	0.0	0.0	0.0	0.0	3	995	0
10367	0.0010440707770084624	0.00923076923076923	0.0	0.0	0.0	0.0	0.0	3	906	0
10368	0.013133311352895922	0.024615384615384615	0.0	0.0	0.02564102564102564	0.019230769230769232	0.0	3	459	0
10375	0.005550060446202879	0.01846153846153846	0.0	0.0	0.02564102564102564	0.038461538461538464	0.0	3	591	0
10388	0.00604462028794373	0.00923076923076923	0.0	0.0	0.02564102564102564	0.019230769230769232	0.0	3	571	0
10399	0.0031871634245521484	0.003076923076923077	0.0	0.0	0.0	0.019230769230769232	0.0	3	848	0
10400	0.0071436421584789534	0.01846153846153846	0.01818181818181818	0.0	0.0	0.019230769230769232	0.0	3	698	0
10401	0.0035718210792394767	0.00923076923076923	0.01818181818181818	0.0	0.02564102564102564	0.0	0.0	3	839	0
10415	0.003022310143971865	0.00923076923076923	0.01818181818181818	0.0	0.05128205128205128	0.0	0.0	3	873	0
10420	0.0020331904604901636	0.003076923076923077	0.0	0.0	0.0	0.0	0.0	3	996	0
10449	0.007363446532585998	0.00923076923076923	0.0	0.0	0.0	0.0	0.0	3	583	0
10459	0.0018683371799098803	0.006153846153846154	0.01818181818181818	0.2	0.0	0.019230769230769232	0.0	3	959	0
10479	0.001208924057588746	0.00923076923076923	0.0	0.0	0.02564102564102564	0.0	0.0	3	816	0
10482	0.00653918012968458	0.04	0.0	0.0	0.07692307692307693	0.019230769230769232	0.0	3	561	0
10487	0.0017034838993295967	0.006153846153846154	0.0	0.0	0.0	0.0	0.0	3	602	0
10489	0.0041762831080338495	0.00923076923076923	0.0	0.0	0.02564102564102564	0.038461538461538464	0.09090909090909091	3	757	0
10495	0.01022090339597758	0.015384615384615385	0.0	0.0	0.0	0.0	0.0	3	562	0
10498	0.0016485328058028353	0.0	0.0	0.0	0.0	0.019230769230769232	0.0	3	919	0
10504	0.00280250576986482	0.003076923076923077	0.0	0.0	0.0	0.0	0.0	3	621	0
10507	0.004066380920980327	0.00923076923076923	0.0	0.0	0.0	0.0	0.0	3	734	0
10510	0.012693702604681834	0.06153846153846154	0.07272727272727272	0.0	0.07692307692307693	0.07692307692307693	0.0	3	474	0
10513	0.00280250576986482	0.00923076923076923	0.01818181818181818	0.0	0.02564102564102564	0.0	0.0	3	558	0
10516	0.0014287284316957906	0.003076923076923077	0.0	0.0	0.02564102564102564	0.0	0.0	3	764	0
10549	0.0031871634245521484	0.003076923076923077	0.01818181818181818	0.0	0.0	0.0	0.0	3	880	0
10552	0.0023079459281239697	0.0	0.0	0.0	0.0	0.019230769230769232	0.0	3	923	0
10561	0.0003297065611605671	0.003076923076923077	0.0	0.0	0.0	0.0	0.0	3	968	0
10567	0.0034069677986591934	0.006153846153846154	0.0	0.0	0.0	0.0	0.0	3	860	0
10569	0.006319375755577536	0.003076923076923077	0.0	0.0	0.0	0.0	0.0	3	498	0
10572	0.002417848115177492	0.006153846153846154	0.0	0.0	0.02564102564102564	0.0	0.0	3	826	0
10576	0.012418947137048027	0.00923076923076923	0.0	0.0	0.02564102564102564	0.0	0.0	3	466	0
10604	0.00511045169798879	0.006153846153846154	0.01818181818181818	0.0	0.0	0.0	0.0	3	751	0
10610	0.002143092647543686	0.012307692307692308	0.03636363636363636	0.2	0.0	0.019230769230769232	0.0	3	934	0
10617	0.002527750302231014	0.003076923076923077	0.0	0.0	0.0	0.019230769230769232	0.0	3	877	0
10623	0.005000549510935267	0.015384615384615385	0.03636363636363636	0.0	0.0	0.019230769230769232	0.0	3	463	0
10626	0.01626552368392131	0.01846153846153846	0.0	0.0	0.0	0.038461538461538464	0.0	3	484	0
10631	0.005550060446202879	0.006153846153846154	0.0	0.0	0.0	0.038461538461538464	0.0	3	559	0
10633	0.0015935817122760742	0.003076923076923077	0.0	0.0	0.0	0.0	0.0	3	827	0
10642	0.0034069677986591934	0.012307692307692308	0.0	0.0	0.0	0.0	0.0	3	739	0
10656	0.008462468403121221	0.00923076923076923	0.0	0.0	0.0	0.019230769230769232	0.0	3	579	0
10668	0.007308495439059237	0.003076923076923077	0.01818181818181818	0.0	0.0	0.0	0.0	3	669	0
10673	0.004286185295087372	0.03076923076923077	0.01818181818181818	0.0	0.02564102564102564	0.0	0.0	3	706	0
10679	0.002692603582811298	0.0	0.0	0.0	0.0	0.019230769230769232	0.0	3	577	0
10691	0.0031322123310253873	0.006153846153846154	0.0	0.0	0.02564102564102564	0.0	0.0	3	828	0
10694	0.01115507198593252	0.012307692307692308	0.01818181818181818	0.0	0.0	0.057692307692307696	0.09090909090909091	3	482	0
10695	0.002747554676338059	0.015384615384615385	0.0	0.0	0.02564102564102564	0.0	0.0	3	676	0
10708	0.0052203538850423125	0.00923076923076923	0.0	0.0	0.0	0.0	0.0	3	520	0
10726	0.002527750302231014	0.003076923076923077	0.0	0.0	0.02564102564102564	0.0	0.0	3	893	0
10743	0.0032970656116056707	0.003076923076923077	0.0	0.0	0.0	0.0	0.0	3	620	0
10754	0.005055500604462028	0.003076923076923077	0.0	0.0	0.0	0.0	0.0	3	603	0
10763	0.004341136388614134	0.00923076923076923	0.0	0.0	0.0	0.019230769230769232	0.0	3	792	0
10772	0.002472799208704253	0.003076923076923077	0.0	0.0	0.0	0.0	0.0	3	881	0
10787	0.0008242664029014177	0.003076923076923077	0.0	0.0	0.02564102564102564	0.0	0.0	3	882	0
10791	0.002692603582811298	0.003076923076923077	0.0	0.0	0.0	0.0	0.0	3	890	0
10792	0.0035168699857127156	0.00923076923076923	0.0	0.0	0.0	0.0	0.0	3	798	0
10801	0.0018683371799098803	0.024615384615384615	0.01818181818181818	0.0	0.02564102564102564	0.0	0.0	3	851	0
10815	0.004066380920980327	0.015384615384615385	0.0	0.0	0.0	0.0	0.0	3	672	0
10818	0.0011539729640619848	0.0	0.01818181818181818	0.2	0.0	0.0	0.0	3	904	0
10828	0.002417848115177492	0.006153846153846154	0.0	0.0	0.0	0.019230769230769232	0.0	3	818	0
10836	0.004231234201560611	0.003076923076923077	0.0	0.0	0.0	0.0	0.0	3	712	0
10842	0.009011979338388834	0.015384615384615385	0.0	0.0	0.02564102564102564	0.019230769230769232	0.0	3	587	0
10845	0.004451038575667656	0.00923076923076923	0.0	0.0	0.02564102564102564	0.0	0.0	3	717	0
10847	0.005934718100890208	0.00923076923076923	0.0	0.0	0.0	0.019230769230769232	0.0	3	685	0
10850	0.006649082316738103	0.003076923076923077	0.01818181818181818	0.0	0.0	0.0	0.0	3	616	0
10855	0.006099571381470491	0.01846153846153846	0.01818181818181818	0.0	0.0	0.057692307692307696	0.0	3	655	0
10883	0.002692603582811298	0.003076923076923077	0.0	0.0	0.02564102564102564	0.0	0.0	3	762	0
10884	0.004835696230354984	0.015384615384615385	0.0	0.0	0.02564102564102564	0.019230769230769232	0.09090909090909091	3	720	0
10892	0.0031871634245521484	0.006153846153846154	0.0	0.0	0.0	0.0	0.0	3	611	0
10898	0.0021980437410704474	0.00923076923076923	0.0	0.0	0.0	0.019230769230769232	0.0	3	973	0
10905	0.001813386086383119	0.006153846153846154	0.0	0.0	0.0	0.019230769230769232	0.0	3	944	0
10913	0.0018683371799098803	0.006153846153846154	0.0	0.0	0.0	0.038461538461538464	0.0	3	986	0
10929	0.008022859654907132	0.03076923076923077	0.05454545454545454	0.0	0.02564102564102564	0.019230769230769232	0.0	3	524	0
10934	0.014452137597538191	0.015384615384615385	0.01818181818181818	0.0	0.02564102564102564	0.0	0.0	3	454	0
10949	0.007748104187273327	0.00923076923076923	0.0	0.0	0.02564102564102564	0.038461538461538464	0.09090909090909091	3	460	0
10969	0.002967359050445104	0.0	0.0	0.0	0.0	0.019230769230769232	0.0	3	858	0
10978	0.010385756676557863	0.021538461538461538	0.0	0.0	0.05128205128205128	0.019230769230769232	0.0	3	546	0
10980	0.002637652489284537	0.003076923076923077	0.0	0.0	0.0	0.0	0.0	3	716	0
10983	0.012968458072315638	0.00923076923076923	0.01818181818181818	0.2	0.02564102564102564	0.0	0.0	3	455	0
11003	0.0071436421584789534	0.01846153846153846	0.0	0.0	0.0	0.038461538461538464	0.0	3	496	0
11020	0.0009891196834817012	0.003076923076923077	0.0	0.0	0.0	0.0	0.0	3	863	0
11035	0.008132761841960654	0.006153846153846154	0.0	0.0	0.0	0.019230769230769232	0.0	3	618	0
11045	0.0031322123310253873	0.006153846153846154	0.0	0.0	0.02564102564102564	0.0	0.0	3	802	0
11069	0.005440158259149357	0.006153846153846154	0.0	0.0	0.0	0.0	0.0	3	659	0
11080	0.0023079459281239697	0.003076923076923077	0.0	0.0	0.0	0.0	0.0	3	801	0
11121	0.0035168699857127156	0.006153846153846154	0.0	0.0	0.02564102564102564	0.0	0.0	3	774	0
11124	0.004615891856247939	0.00923076923076923	0.0	0.0	0.0	0.0	0.0	3	668	0
11125	0.0019232882734366414	0.003076923076923077	0.01818181818181818	0.0	0.0	0.019230769230769232	0.0	3	927	0
11131	0.0004945598417408506	0.003076923076923077	0.0	0.0	0.0	0.0	0.0	4	612	0
11152	0.0009341685899549401	0.003076923076923077	0.0	0.0	0.0	0.0	0.0	4	768	0
11161	0.0004945598417408506	0.003076923076923077	0.0	0.0	0.0	0.0	0.0	4	887	0
11187	0.0002747554676338059	0.003076923076923077	0.0	0.0	0.0	0.0	0.0	4	946	0
11189	0.0005495109352676119	0.003076923076923077	0.0	0.0	0.0	0.0	0.0	4	911	0
11193	0.001263875151115507	0.003076923076923077	0.0	0.0	0.0	0.0	0.0	4	872	0
11194	0.0005495109352676119	0.003076923076923077	0.0	0.0	0.0	0.0	0.0	4	803	0
11225	0.0010990218705352237	0.003076923076923077	0.0	0.0	0.0	0.0	0.0	4	686	0
11227	0.005275304978569074	0.012307692307692308	0.0	0.0	0.0	0.0	0.0	4	471	0
11230	0.0017584349928563578	0.00923076923076923	0.0	0.0	0.0	0.019230769230769232	0.0	4	607	0
11257	0.0010990218705352237	0.003076923076923077	0.0	0.0	0.0	0.0	0.0	4	653	0
11286	0.0014287284316957906	0.003076923076923077	0.0	0.0	0.0	0.0	0.0	4	604	0
11291	0.0010440707770084624	0.003076923076923077	0.0	0.0	0.02564102564102564	0.0	0.0	4	695	0
11314	0.0002747554676338059	0.003076923076923077	0.0	0.0	0.0	0.0	0.0	4	864	0
11337	0.0023079459281239697	0.006153846153846154	0.0	0.0	0.0	0.038461538461538464	0.0	4	481	0
11348	0.000604462028794373	0.003076923076923077	0.0	0.0	0.0	0.0	0.0	4	785	0
11375	0.0006594131223211342	0.003076923076923077	0.0	0.0	0.0	0.0	0.0	4	763	0
11383	0.001483679525222552	0.003076923076923077	0.0	0.0	0.0	0.019230769230769232	0.0	4	479	0
11400	0.0031871634245521484	0.003076923076923077	0.0	0.0	0.0	0.0	0.0	4	568	0
11402	0.00016485328058028355	0.003076923076923077	0.0	0.0	0.0	0.0	0.0	4	834	0
11411	0.0008792174964281789	0.003076923076923077	0.0	0.0	0.02564102564102564	0.0	0.0	4	711	0
11417	0.0011539729640619848	0.003076923076923077	0.0	0.0	0.0	0.0	0.0	4	508	0
11430	0.0034069677986591934	0.003076923076923077	0.0	0.0	0.0	0.0	0.0	4	512	0
11498	0.0010990218705352237	0.006153846153846154	0.0	0.0	0.02564102564102564	0.0	0.0	4	794	0
11506	0.001263875151115507	0.003076923076923077	0.01818181818181818	0.0	0.0	0.0	0.0	4	567	0
11525	0.002967359050445104	0.006153846153846154	0.0	0.0	0.0	0.0	0.0	4	458	0
11556	0.0009891196834817012	0.015384615384615385	0.0	0.0	0.02564102564102564	0.038461538461538464	0.0	4	632	0
11573	0.0004945598417408506	0.006153846153846154	0.01818181818181818	0.0	0.0	0.0	0.0	4	722	0
11582	0.0003846576546873283	0.003076923076923077	0.01818181818181818	0.0	0.0	0.0	0.0	4	597	0
11591	0.0015935817122760742	0.0	0.0	0.0	0.0	0.0	0.09090909090909091	4	758	0
11656	0.0003297065611605671	0.003076923076923077	0.0	0.0	0.0	0.0	0.0	4	468	0
11686	0.0014287284316957906	0.006153846153846154	0.0	0.0	0.0	0.0	0.0	4	647	0
11695	0.004945598417408506	0.003076923076923077	0.0	0.0	0.0	0.0	0.0	4	475	0
11696	0.001263875151115507	0.003076923076923077	0.0	0.0	0.0	0.0	0.0	4	670	0
11705	0.001813386086383119	0.006153846153846154	0.01818181818181818	0.0	0.0	0.0	0.0	4	592	0
11708	0.0010440707770084624	0.003076923076923077	0.0	0.0	0.0	0.019230769230769232	0.0	4	511	0
11748	0.0010990218705352237	0.012307692307692308	0.0	0.0	0.02564102564102564	0.019230769230769232	0.09090909090909091	4	614	0
11790	0.0011539729640619848	0.003076923076923077	0.0	0.0	0.0	0.0	0.0	4	830	0
11796	0.00043960874821408945	0.003076923076923077	0.0	0.0	0.0	0.0	0.0	4	844	0
11802	0.0007693153093746566	0.003076923076923077	0.0	0.0	0.02564102564102564	0.0	0.0	4	727	0
11811	0.0004945598417408506	0.0	0.01818181818181818	0.0	0.0	0.0	0.0	4	789	0
11825	0.001208924057588746	0.00923076923076923	0.0	0.0	0.0	0.0	0.0	4	531	0
11827	0.0015935817122760742	0.006153846153846154	0.0	0.0	0.0	0.0	0.0	4	487	0
11851	0.0035718210792394767	0.00923076923076923	0.0	0.0	0.0	0.0	0.0	4	469	0
11870	0.002967359050445104	0.00923076923076923	0.0	0.0	0.0	0.0	0.0	4	509	0
11892	0.00021980437410704473	0.003076923076923077	0.0	0.0	0.0	0.0	0.0	4	903	0
11898	0.0022529948345972085	0.003076923076923077	0.0	0.0	0.0	0.0	0.0	4	575	0
11910	0.0006594131223211342	0.003076923076923077	0.0	0.0	0.0	0.0	0.0	4	909	0
11925	0.0010990218705352237	0.00923076923076923	0.01818181818181818	0.0	0.02564102564102564	0.019230769230769232	0.0	4	688	0
11984	0.0007143642158478953	0.006153846153846154	0.0	0.0	0.0	0.0	0.0	4	780	0
11985	0.0005495109352676119	0.003076923076923077	0.0	0.0	0.02564102564102564	0.0	0.0	4	707	0
11989	0.0007693153093746566	0.003076923076923077	0.0	0.0	0.0	0.0	0.0	4	767	0
11998	0.0013188262446422684	0.003076923076923077	0.0	0.0	0.0	0.019230769230769232	0.0	4	461	0
12004	0.002747554676338059	0.006153846153846154	0.0	0.0	0.0	0.019230769230769232	0.0	4	465	0
12014	0.0002747554676338059	0.003076923076923077	0.0	0.0	0.02564102564102564	0.0	0.0	4	795	0
12044	0.001483679525222552	0.003076923076923077	0.0	0.0	0.0	0.0	0.0	4	533	0
12109	0.004066380920980327	0.003076923076923077	0.0	0.0	0.0	0.0	0.0	4	452	0
12138	0.0022529948345972085	0.003076923076923077	0.0	0.0	0.0	0.0	0.0	4	505	0
12161	0.0013188262446422684	0.003076923076923077	0.0	0.0	0.0	0.0	0.0	4	766	0
12171	0.0008242664029014177	0.003076923076923077	0.0	0.0	0.0	0.0	0.0	4	840	0
12183	0.0010440707770084624	0.006153846153846154	0.0	0.0	0.0	0.0	0.0	4	691	0
12204	0.0033520167051324322	0.003076923076923077	0.0	0.0	0.0	0.0	0.0	4	462	0
12216	0.001263875151115507	0.012307692307692308	0.0	0.0	0.02564102564102564	0.0	0.0	4	543	0
12222	0.0014287284316957906	0.003076923076923077	0.0	0.0	0.0	0.0	0.0	4	581	0
12229	0.0008242664029014177	0.003076923076923077	0.0	0.0	0.0	0.019230769230769232	0.09090909090909091	4	684	0
12237	0.0014287284316957906	0.012307692307692308	0.01818181818181818	0.0	0.05128205128205128	0.0	0.0	4	467	0
12248	0.001813386086383119	0.003076923076923077	0.0	0.0	0.0	0.0	0.0	4	472	0
12256	0.0031322123310253873	0.003076923076923077	0.0	0.0	0.0	0.0	0.0	4	535	0
12278	0.0008792174964281789	0.006153846153846154	0.0	0.0	0.0	0.0	0.0	4	628	0
12288	0.0013737773381690295	0.003076923076923077	0.0	0.0	0.0	0.0	0.0	4	814	0
12293	0.0021980437410704474	0.003076923076923077	0.0	0.0	0.0	0.0	0.0	4	506	0
12310	0.0009341685899549401	0.003076923076923077	0.0	0.0	0.0	0.0	0.0	4	729	0
12320	0.0009891196834817012	0.003076923076923077	0.0	0.0	0.0	0.0	0.0	4	874	0
12340	0.001263875151115507	0.003076923076923077	0.0	0.0	0.02564102564102564	0.0	0.0	4	514	0
12346	0.0052203538850423125	0.0	0.01818181818181818	0.0	0.0	0.0	0.0	4	500	0
12348	0.0009341685899549401	0.003076923076923077	0.0	0.0	0.0	0.0	0.0	4	610	0
12384	0.0022529948345972085	0.003076923076923077	0.0	0.0	0.0	0.0	0.0	4	680	0
12387	0.0008792174964281789	0.006153846153846154	0.0	0.0	0.02564102564102564	0.0	0.0	4	654	0
12400	0.0007143642158478953	0.003076923076923077	0.0	0.0	0.02564102564102564	0.0	0.0	4	988	0
12404	0.004231234201560611	0.00923076923076923	0.0	0.0	0.0	0.0	0.0	4	503	0
12452	0.001208924057588746	0.003076923076923077	0.0	0.0	0.0	0.0	0.0	4	648	0
12468	0.0009341685899549401	0.003076923076923077	0.0	0.0	0.0	0.0	0.0	4	875	0
12472	0.0006594131223211342	0.003076923076923077	0.0	0.0	0.0	0.0	0.0	4	928	0
12479	0.0010990218705352237	0.003076923076923077	0.0	0.0	0.0	0.0	0.0	4	662	0
12496	0.0032970656116056707	0.00923076923076923	0.0	0.0	0.0	0.0	0.0	4	550	0
12512	0.00010990218705352236	0.003076923076923077	0.0	0.0	0.0	0.0	0.0	4	793	0
12516	0.000604462028794373	0.003076923076923077	0.0	0.0	0.0	0.0	0.0	4	849	0
12526	0.0002747554676338059	0.003076923076923077	0.0	0.0	0.0	0.0	0.0	4	656	0
12545	0.0076931530937465655	0.003076923076923077	0.0	0.0	0.0	0.0	0.0	4	557	0
12594	0.0003297065611605671	0.003076923076923077	0.0	0.0	0.0	0.0	0.0	4	984	0
12648	0.0003846576546873283	0.003076923076923077	0.0	0.0	0.0	0.0	0.0	4	847	0
12669	0.0035168699857127156	0.003076923076923077	0.0	0.0	0.0	0.0	0.0	4	522	0
12671	0.0007693153093746566	0.00923076923076923	0.0	0.0	0.02564102564102564	0.0	0.0	4	510	0
12686	0.0007143642158478953	0.003076923076923077	0.0	0.0	0.0	0.0	0.0	4	667	0
12698	0.0032970656116056707	0.0	0.01818181818181818	0.0	0.0	0.0	0.0	4	494	0
12741	0.0020331904604901636	0.006153846153846154	0.0	0.0	0.0	0.0	0.0	4	502	0
12759	0.001263875151115507	0.0	0.0	0.0	0.0	0.019230769230769232	0.0	4	608	0
12775	0.0015935817122760742	0.003076923076923077	0.0	0.0	0.0	0.0	0.0	4	638	0
12776	0.001483679525222552	0.003076923076923077	0.0	0.0	0.0	0.0	0.0	4	770	0
12788	0.001263875151115507	0.006153846153846154	0.0	0.0	0.02564102564102564	0.0	0.0	4	489	0
12809	0.0021980437410704474	0.006153846153846154	0.0	0.0	0.0	0.0	0.0	4	541	0
12850	0.0028574568633915813	0.003076923076923077	0.0	0.0	0.0	0.0	0.0	4	549	0
12870	0.0004945598417408506	0.006153846153846154	0.01818181818181818	0.0	0.0	0.0	0.0	4	841	0
12875	0.003077261237498626	0.006153846153846154	0.0	0.0	0.0	0.019230769230769232	0.0	4	572	0
12898	0.0035718210792394767	0.006153846153846154	0.0	0.0	0.0	0.0	0.0	4	490	0
12917	0.00043960874821408945	0.003076923076923077	0.0	0.0	0.0	0.0	0.0	4	930	0
12937	0.0007143642158478953	0.003076923076923077	0.0	0.0	0.0	0.0	0.0	4	609	0
12957	0.0009891196834817012	0.006153846153846154	0.0	0.0	0.0	0.0	0.0	4	724	0
12984	0.0009341685899549401	0.006153846153846154	0.0	0.0	0.02564102564102564	0.0	0.0	4	744	0
12999	0.0010990218705352237	0.003076923076923077	0.0	0.0	0.0	0.0	0.0	4	542	0
13015	0.003077261237498626	0.003076923076923077	0.0	0.0	0.02564102564102564	0.0	0.0	4	538	0
13022	0.0035168699857127156	0.006153846153846154	0.0	0.0	0.0	0.0	0.0	4	595	0
13037	0.0013188262446422684	0.003076923076923077	0.0	0.0	0.0	0.0	0.0	4	726	0
13057	0.0004945598417408506	0.003076923076923077	0.0	0.0	0.0	0.0	0.0	4	507	0
13065	0.000604462028794373	0.003076923076923077	0.0	0.0	0.0	0.0	0.0	4	866	0
13071	0.0007143642158478953	0.006153846153846154	0.01818181818181818	0.0	0.02564102564102564	0.0	0.0	4	646	0
13115	0.0010440707770084624	0.006153846153846154	0.0	0.0	0.0	0.0	0.0	4	651	0
13128	0.0007693153093746566	0.006153846153846154	0.0	0.0	0.02564102564102564	0.0	0.0	4	755	0
13154	0.0003846576546873283	0.003076923076923077	0.0	0.0	0.0	0.0	0.0	4	748	0
13156	0.0002747554676338059	0.006153846153846154	0.0	0.0	0.02564102564102564	0.0	0.0	4	736	0
13184	0.0013188262446422684	0.003076923076923077	0.0	0.0	0.0	0.0	0.0	4	555	0
13201	0.002527750302231014	0.0	0.01818181818181818	0.0	0.0	0.0	0.0	4	600	0
13238	0.0019782393669634025	0.006153846153846154	0.0	0.0	0.02564102564102564	0.0	0.0	4	640	0
13248	0.0029124079569183424	0.003076923076923077	0.0	0.0	0.0	0.0	0.0	4	486	0
13313	0.001813386086383119	0.003076923076923077	0.0	0.0	0.0	0.0	0.0	4	513	0
13333	0.0003297065611605671	0.003076923076923077	0.0	0.0	0.0	0.0	0.0	4	999	0
13346	0.0008792174964281789	0.003076923076923077	0.01818181818181818	0.0	0.0	0.019230769230769232	0.0	4	552	0
13356	0.0007693153093746566	0.006153846153846154	0.0	0.0	0.0	0.0	0.0	4	738	0
13383	0.0008792174964281789	0.006153846153846154	0.0	0.0	0.0	0.0	0.0	4	565	0
13415	0.0016485328058028353	0.003076923076923077	0.0	0.0	0.0	0.0	0.0	4	501	0
13424	0.0003297065611605671	0.003076923076923077	0.0	0.0	0.0	0.0	0.0	4	1000	0
13434	0.0011539729640619848	0.003076923076923077	0.0	0.0	0.02564102564102564	0.0	0.0	4	585	0
13438	0.0003297065611605671	0.006153846153846154	0.0	0.0	0.0	0.019230769230769232	0.09090909090909091	4	865	0
13441	0.0019232882734366414	0.003076923076923077	0.0	0.0	0.0	0.0	0.0	4	631	0
13463	0.001813386086383119	0.003076923076923077	0.0	0.0	0.0	0.0	0.0	4	504	0
13489	0.0011539729640619848	0.003076923076923077	0.0	0.0	0.0	0.0	0.0	4	773	0
13496	0.0007143642158478953	0.003076923076923077	0.0	0.0	0.02564102564102564	0.0	0.0	4	570	0
13506	0.00021980437410704473	0.003076923076923077	0.0	0.0	0.0	0.0	0.0	4	822	0
13509	0.0015935817122760742	0.003076923076923077	0.0	0.0	0.0	0.0	0.0	4	521	0
13524	0.000604462028794373	0.003076923076923077	0.0	0.0	0.0	0.0	0.0	4	756	0
13529	0.001483679525222552	0.00923076923076923	0.0	0.0	0.0	0.0	0.0	4	517	0
13542	0.0017034838993295967	0.003076923076923077	0.0	0.0	0.02564102564102564	0.0	0.0	4	605	0
13547	0.00016485328058028355	0.003076923076923077	0.0	0.0	0.0	0.0	0.0	4	823	0
13550	0.0006594131223211342	0.006153846153846154	0.0	0.0	0.0	0.0	0.0	4	812	0
13552	0.0010990218705352237	0.00923076923076923	0.0	0.0	0.05128205128205128	0.0	0.0	4	574	0
13567	0.0010440707770084624	0.003076923076923077	0.0	0.0	0.0	0.0	0.0	4	525	0
13572	0.003022310143971865	0.006153846153846154	0.0	0.0	0.0	0.019230769230769232	0.09090909090909091	4	477	0
13588	0.00043960874821408945	0.003076923076923077	0.01818181818181818	0.0	0.0	0.0	0.0	4	772	0
13622	0.002417848115177492	0.021538461538461538	0.0	0.0	0.0	0.038461538461538464	0.0	4	519	0
13640	0.0009891196834817012	0.003076923076923077	0.0	0.0	0.02564102564102564	0.0	0.0	4	516	0
13646	0.0007143642158478953	0.006153846153846154	0.0	0.0	0.02564102564102564	0.0	0.0	4	493	0
13666	0.0009341685899549401	0.006153846153846154	0.0	0.0	0.02564102564102564	0.0	0.0	4	589	0
13668	0.001813386086383119	0.003076923076923077	0.0	0.0	0.0	0.0	0.0	4	678	0
13692	0.00021980437410704473	0.003076923076923077	0.0	0.0	0.0	0.0	0.0	4	977	0
13725	0.001208924057588746	0.006153846153846154	0.0	0.0	0.0	0.0	0.0	4	693	0
13765	0.0010990218705352237	0.00923076923076923	0.0	0.0	0.02564102564102564	0.0	0.0	4	615	0
13775	0.0020331904604901636	0.006153846153846154	0.0	0.0	0.0	0.019230769230769232	0.0	4	644	0
13777	0.0003846576546873283	0.003076923076923077	0.0	0.0	0.0	0.0	0.0	4	642	0
13779	0.0005495109352676119	0.003076923076923077	0.0	0.0	0.0	0.0	0.0	4	982	0
13782	0.00043960874821408945	0.003076923076923077	0.0	0.0	0.0	0.0	0.0	4	929	0
13785	0.002527750302231014	0.003076923076923077	0.0	0.0	0.0	0.019230769230769232	0.0	4	539	0
13788	0.0032970656116056707	0.00923076923076923	0.0	0.0	0.0	0.0	0.0	4	584	0
13789	0.002967359050445104	0.003076923076923077	0.0	0.0	0.0	0.0	0.0	4	457	0
13850	0.0011539729640619848	0.003076923076923077	0.0	0.0	0.0	0.0	0.0	4	665	0
13960	0.0003846576546873283	0.003076923076923077	0.0	0.0	0.0	0.0	0.0	4	974	0
13974	0.0011539729640619848	0.006153846153846154	0.0	0.0	0.0	0.0	0.0	4	488	0
14025	0.001813386086383119	0.003076923076923077	0.0	0.0	0.0	0.0	0.0	4	760	0
14029	0.002747554676338059	0.003076923076923077	0.0	0.0	0.0	0.0	0.0	4	537	0
14031	0.0003846576546873283	0.003076923076923077	0.0	0.0	0.0	0.0	0.0	4	913	0
14046	0.004231234201560611	0.003076923076923077	0.0	0.0	0.0	0.0	0.0	4	453	0
14059	0.00280250576986482	0.003076923076923077	0.0	0.0	0.02564102564102564	0.0	0.0	4	478	0
14078	0.0041762831080338495	0.003076923076923077	0.0	0.0	0.0	0.0	0.0	4	459	0
14098	0.0011539729640619848	0.003076923076923077	0.0	0.0	0.02564102564102564	0.0	0.0	4	571	0
14130	0.0020331904604901636	0.003076923076923077	0.0	0.0	0.0	0.0	0.0	4	996	0
14192	0.0009341685899549401	0.01846153846153846	0.0	0.0	0.02564102564102564	0.019230769230769232	0.0	4	561	0
14205	0.002692603582811298	0.006153846153846154	0.0	0.0	0.0	0.0	0.0	4	562	0
14217	0.0008242664029014177	0.003076923076923077	0.0	0.0	0.0	0.0	0.0	4	734	0
14220	0.0032421145180789096	0.003076923076923077	0.0	0.0	0.0	0.0	0.0	4	474	0
14271	0.00021980437410704473	0.003076923076923077	0.0	0.0	0.0	0.0	0.0	4	968	0
14277	0.0010440707770084624	0.003076923076923077	0.0	0.0	0.0	0.0	0.0	4	860	0
14314	0.001483679525222552	0.003076923076923077	0.0	0.0	0.0	0.0	0.0	4	751	0
14336	0.005440158259149357	0.003076923076923077	0.0	0.0	0.0	0.038461538461538464	0.0	4	484	0
14352	0.0008242664029014177	0.003076923076923077	0.0	0.0	0.0	0.0	0.0	4	739	0
14366	0.001813386086383119	0.003076923076923077	0.0	0.0	0.0	0.0	0.0	4	579	0
14378	0.002692603582811298	0.0	0.01818181818181818	0.0	0.0	0.0	0.0	4	669	0
14383	0.0010990218705352237	0.00923076923076923	0.0	0.0	0.02564102564102564	0.0	0.0	4	706	0
14389	0.001263875151115507	0.0	0.01818181818181818	0.0	0.0	0.0	0.0	4	577	0
14404	0.0014287284316957906	0.006153846153846154	0.0	0.0	0.0	0.019230769230769232	0.0	4	482	0
14405	0.0005495109352676119	0.003076923076923077	0.0	0.0	0.0	0.0	0.0	4	676	0
14497	0.00021980437410704473	0.003076923076923077	0.0	0.0	0.02564102564102564	0.0	0.0	4	882	0
14502	0.0008792174964281789	0.003076923076923077	0.0	0.0	0.0	0.0	0.0	4	798	0
14511	0.0004945598417408506	0.006153846153846154	0.0	0.0	0.0	0.0	0.0	4	851	0
14525	0.0013188262446422684	0.00923076923076923	0.0	0.0	0.0	0.0	0.0	4	672	0
14538	0.0007143642158478953	0.003076923076923077	0.0	0.0	0.0	0.0	0.0	4	818	0
14552	0.0020331904604901636	0.003076923076923077	0.0	0.0	0.0	0.019230769230769232	0.0	4	587	0
14555	0.0016485328058028353	0.003076923076923077	0.0	0.0	0.0	0.0	0.0	4	717	0
14557	0.002637652489284537	0.006153846153846154	0.0	0.0	0.0	0.019230769230769232	0.0	4	685	0
14560	0.0023079459281239697	0.003076923076923077	0.0	0.0	0.0	0.0	0.0	4	616	0
14565	0.0023628970216507308	0.006153846153846154	0.0	0.0	0.0	0.0	0.0	4	655	0
14593	0.0007143642158478953	0.003076923076923077	0.0	0.0	0.02564102564102564	0.0	0.0	4	762	0
14594	0.0010440707770084624	0.003076923076923077	0.0	0.0	0.0	0.0	0.0	4	720	0
14608	0.000604462028794373	0.00923076923076923	0.0	0.0	0.0	0.019230769230769232	0.0	4	973	0
14615	0.0007143642158478953	0.003076923076923077	0.0	0.0	0.0	0.0	0.0	4	944	0
14623	0.0003297065611605671	0.003076923076923077	0.0	0.0	0.0	0.0	0.0	4	986	0
14639	0.0031322123310253873	0.00923076923076923	0.01818181818181818	0.0	0.02564102564102564	0.019230769230769232	0.0	4	524	0
14644	0.0067040334102648645	0.00923076923076923	0.0	0.0	0.02564102564102564	0.0	0.0	4	454	0
14659	0.002472799208704253	0.006153846153846154	0.0	0.0	0.0	0.019230769230769232	0.09090909090909091	4	460	0
14679	0.0023079459281239697	0.0	0.0	0.0	0.0	0.019230769230769232	0.0	4	858	0
14688	0.0019232882734366414	0.003076923076923077	0.0	0.0	0.0	0.0	0.0	4	546	0
14693	0.002637652489284537	0.003076923076923077	0.0	0.0	0.0	0.0	0.0	4	455	0
14713	0.002143092647543686	0.006153846153846154	0.0	0.0	0.0	0.019230769230769232	0.0	4	496	0
14730	0.0002747554676338059	0.003076923076923077	0.0	0.0	0.0	0.0	0.0	4	863	0
14745	0.0029124079569183424	0.003076923076923077	0.0	0.0	0.0	0.019230769230769232	0.0	4	618	0
14755	0.0005495109352676119	0.006153846153846154	0.0	0.0	0.02564102564102564	0.0	0.0	4	802	0
14779	0.0005495109352676119	0.003076923076923077	0.0	0.0	0.0	0.0	0.0	4	659	0
14834	0.0013188262446422684	0.003076923076923077	0.0	0.0	0.0	0.0	0.0	4	668	0
14841	0.0037916254533465216	0.012307692307692308	0.0	0.0	0.02564102564102564	0.0	0.0	5	612	0
14862	0.0021980437410704474	0.012307692307692308	0.0	0.0	0.0	0.019230769230769232	0.0	5	768	0
14886	0.0025827013957577757	0.003076923076923077	0.0	0.0	0.0	0.019230769230769232	0.0	5	495	0
14889	0.001208924057588746	0.003076923076923077	0.0	0.0	0.0	0.0	0.0	5	972	0
14896	0.0017034838993295967	0.003076923076923077	0.0	0.0	0.0	0.0	0.0	5	886	0
14897	0.0010990218705352237	0.006153846153846154	0.0	0.0	0.02564102564102564	0.0	0.0	5	946	0
14899	0.0023079459281239697	0.00923076923076923	0.01818181818181818	0.0	0.0	0.019230769230769232	0.0	5	911	0
14903	0.001538630618749313	0.00923076923076923	0.0	0.0	0.02564102564102564	0.0	0.0	5	872	0
14904	0.0015935817122760742	0.003076923076923077	0.0	0.0	0.0	0.0	0.0	5	803	0
14907	0.0023079459281239697	0.012307692307692308	0.01818181818181818	0.0	0.02564102564102564	0.0	0.0	5	754	0
14908	0.0014287284316957906	0.003076923076923077	0.0	0.0	0.0	0.0	0.0	5	619	0
14916	0.0010440707770084624	0.012307692307692308	0.0	0.0	0.0	0.0	0.0	5	891	0
14926	0.004505989669194417	0.00923076923076923	0.0	0.0	0.0	0.0	0.0	5	650	0
14933	0.0029124079569183424	0.006153846153846154	0.0	0.0	0.0	0.019230769230769232	0.0	5	540	0
14935	0.0004945598417408506	0.003076923076923077	0.0	0.0	0.0	0.0	0.0	5	686	0
14937	0.00879217496428179	0.024615384615384615	0.0	0.0	0.0	0.0	0.0	5	471	0
14940	0.004505989669194417	0.015384615384615385	0.0	0.0	0.02564102564102564	0.019230769230769232	0.0	5	607	0
14964	0.001483679525222552	0.0	0.0	0.0	0.0	0.019230769230769232	0.0	5	702	0
14996	0.005275304978569074	0.00923076923076923	0.0	0.0	0.0	0.0	0.0	5	604	0
15001	0.0017034838993295967	0.012307692307692308	0.01818181818181818	0.0	0.0	0.0	0.0	5	695	0
15004	0.0013737773381690295	0.006153846153846154	0.0	0.0	0.02564102564102564	0.0	0.0	5	846	0
15008	0.0013188262446422684	0.003076923076923077	0.0	0.0	0.0	0.0	0.0	5	900	0
15022	0.002637652489284537	0.012307692307692308	0.0	0.0	0.0	0.0	0.0	5	674	0
15024	0.001263875151115507	0.012307692307692308	0.01818181818181818	0.0	0.02564102564102564	0.0	0.0	5	864	0
15047	0.01208924057588746	0.03076923076923077	0.0	0.0	0.0	0.057692307692307696	0.0	5	481	0
15058	0.001208924057588746	0.00923076923076923	0.01818181818181818	0.0	0.02564102564102564	0.0	0.0	5	785	0
15085	0.002692603582811298	0.00923076923076923	0.0	0.0	0.02564102564102564	0.0	0.0	5	763	0
15090	0.002417848115177492	0.006153846153846154	0.0	0.0	0.0	0.0	0.0	5	594	0
15093	0.005550060446202879	0.015384615384615385	0.0	0.0	0.0	0.038461538461538464	0.0	5	479	0
15105	0.0010990218705352237	0.003076923076923077	0.0	0.0	0.0	0.0	0.0	5	779	0
15106	0.0029124079569183424	0.0	0.01818181818181818	0.0	0.0	0.0	0.0	5	578	0
15110	0.004121332014507088	0.003076923076923077	0.0	0.0	0.0	0.0	0.0	5	568	0
15112	0.0008792174964281789	0.003076923076923077	0.01818181818181818	0.0	0.0	0.0	0.0	5	834	0
15121	0.0019232882734366414	0.015384615384615385	0.01818181818181818	0.0	0.0	0.0	0.0	5	711	0
15127	0.002967359050445104	0.00923076923076923	0.01818181818181818	0.0	0.05128205128205128	0.0	0.0	5	508	0
15134	0.004011429827453566	0.00923076923076923	0.0	0.0	0.0	0.0	0.0	5	536	0
15140	0.002417848115177492	0.006153846153846154	0.0	0.0	0.0	0.019230769230769232	0.0	5	512	0
15188	0.0017584349928563578	0.003076923076923077	0.0	0.0	0.0	0.0	0.0	5	852	0
15202	0.0029124079569183424	0.012307692307692308	0.0	0.0	0.0	0.038461538461538464	0.0	5	663	0
15208	0.002637652489284537	0.006153846153846154	0.0	0.0	0.02564102564102564	0.0	0.0	5	794	0
15216	0.005440158259149357	0.006153846153846154	0.01818181818181818	0.0	0.0	0.019230769230769232	0.0	5	567	0
15225	0.002472799208704253	0.00923076923076923	0.0	0.0	0.0	0.019230769230769232	0.0	5	661	0
15229	0.0018683371799098803	0.003076923076923077	0.0	0.0	0.0	0.0	0.0	5	701	0
15235	0.009561490273656445	0.024615384615384615	0.0	0.0	0.02564102564102564	0.038461538461538464	0.0	5	458	0
15237	0.0011539729640619848	0.003076923076923077	0.0	0.0	0.0	0.0	0.0	5	563	0
15250	0.0020331904604901636	0.006153846153846154	0.0	0.0	0.0	0.0	0.0	5	746	0
15253	0.0008792174964281789	0.003076923076923077	0.0	0.0	0.0	0.0	0.0	5	869	0
15266	0.0052203538850423125	0.04	0.01818181818181818	0.0	0.07692307692307693	0.038461538461538464	0.0	5	632	0
15283	0.0031322123310253873	0.006153846153846154	0.01818181818181818	0.0	0.0	0.0	0.0	5	722	0
15292	0.0015935817122760742	0.003076923076923077	0.01818181818181818	0.0	0.0	0.0	0.0	5	597	0
15293	0.0013188262446422684	0.003076923076923077	0.0	0.0	0.0	0.019230769230769232	0.0	5	835	0
15295	0.0022529948345972085	0.006153846153846154	0.03636363636363636	0.0	0.02564102564102564	0.0	0.0	5	633	0
15321	0.005824815913836685	0.003076923076923077	0.0	0.0	0.0	0.019230769230769232	0.0	5	634	0
15328	0.0011539729640619848	0.003076923076923077	0.0	0.0	0.0	0.0	0.0	5	534	0
15337	0.002967359050445104	0.003076923076923077	0.0	0.0	0.0	0.0	0.0	5	747	0
15340	0.0009341685899549401	0.003076923076923077	0.0	0.0	0.0	0.0	0.0	5	715	0
15366	0.0028574568633915813	0.027692307692307693	0.01818181818181818	0.0	0.02564102564102564	0.07692307692307693	0.0	5	468	0
15388	0.004231234201560611	0.015384615384615385	0.0	0.0	0.0	0.0	0.0	5	554	0
15396	0.0032421145180789096	0.006153846153846154	0.01818181818181818	0.0	0.0	0.0	0.0	5	647	0
15400	0.008242664029014177	0.015384615384615385	0.0	0.0	0.02564102564102564	0.0	0.0	5	473	0
15401	0.001538630618749313	0.003076923076923077	0.01818181818181818	0.0	0.0	0.0	0.0	5	817	0
15405	0.0037916254533465216	0.00923076923076923	0.0	0.0	0.0	0.0	0.0	5	475	0
15406	0.0034069677986591934	0.00923076923076923	0.01818181818181818	0.0	0.02564102564102564	0.0	0.0	5	670	0
15409	0.006319375755577536	0.006153846153846154	0.0	0.0	0.0	0.0	0.0	5	483	0
15415	0.003626772172766238	0.012307692307692308	0.0	0.0	0.02564102564102564	0.0	0.0	5	592	0
15418	0.0020331904604901636	0.006153846153846154	0.0	0.0	0.0	0.019230769230769232	0.0	5	511	0
15440	0.0028574568633915813	0.012307692307692308	0.0	0.0	0.0	0.038461538461538464	0.0	5	622	0
15441	0.0009891196834817012	0.003076923076923077	0.0	0.0	0.0	0.0	0.0	5	933	0
15458	0.003022310143971865	0.033846153846153845	0.0	0.0	0.02564102564102564	0.019230769230769232	0.09090909090909091	5	614	0
15481	0.001813386086383119	0.006153846153846154	0.0	0.0	0.0	0.019230769230769232	0.0	5	590	0
15500	0.0016485328058028353	0.003076923076923077	0.0	0.0	0.0	0.0	0.0	5	830	0
15506	0.0009341685899549401	0.006153846153846154	0.0	0.0	0.0	0.0	0.0	5	844	0
15512	0.0020331904604901636	0.01846153846153846	0.0	0.0	0.07692307692307693	0.019230769230769232	0.0	5	727	0
15521	0.0007693153093746566	0.0	0.01818181818181818	0.0	0.0	0.0	0.0	5	789	0
15535	0.0032421145180789096	0.015384615384615385	0.0	0.0	0.0	0.019230769230769232	0.0	5	531	0
15537	0.014342235410484669	0.03692307692307692	0.0	0.0	0.0	0.019230769230769232	0.0	5	487	0
15561	0.008682272777228267	0.024615384615384615	0.0	0.0	0.0	0.019230769230769232	0.0	5	469	0
15571	0.001208924057588746	0.006153846153846154	0.0	0.0	0.0	0.0	0.0	5	885	0
15580	0.008077810748433894	0.027692307692307693	0.03636363636363636	0.0	0.0	0.019230769230769232	0.0	5	509	0
15602	0.0009341685899549401	0.006153846153846154	0.0	0.0	0.0	0.0	0.0	5	903	0
15608	0.00511045169798879	0.012307692307692308	0.0	0.0	0.0	0.019230769230769232	0.0	5	575	0
15620	0.001263875151115507	0.003076923076923077	0.0	0.0	0.0	0.0	0.0	5	909	0
15635	0.004231234201560611	0.021538461538461538	0.01818181818181818	0.0	0.05128205128205128	0.019230769230769232	0.0	5	688	0
15649	0.002472799208704253	0.006153846153846154	0.0	0.0	0.02564102564102564	0.0	0.0	5	740	0
15675	0.0033520167051324322	0.0	0.0	0.0	0.0	0.019230769230769232	0.0	5	485	0
15682	0.001263875151115507	0.0	0.0	0.0	0.0	0.019230769230769232	0.0	5	910	0
15694	0.0022529948345972085	0.006153846153846154	0.0	0.0	0.0	0.0	0.0	5	780	0
15695	0.0020881415540169247	0.006153846153846154	0.01818181818181818	0.0	0.05128205128205128	0.0	0.0	5	707	0
15699	0.0020881415540169247	0.006153846153846154	0.0	0.0	0.0	0.0	0.0	5	767	0
15708	0.00604462028794373	0.03076923076923077	0.0	0.0	0.02564102564102564	0.057692307692307696	0.0	5	461	0
15711	0.0031871634245521484	0.00923076923076923	0.0	0.0	0.0	0.0	0.0	5	553	0
15714	0.009451588086602923	0.027692307692307693	0.0	0.0	0.02564102564102564	0.07692307692307693	0.0	5	465	0
15724	0.0013737773381690295	0.012307692307692308	0.01818181818181818	0.0	0.0	0.0	0.0	5	795	0
15754	0.0032970656116056707	0.01846153846153846	0.01818181818181818	0.0	0.0	0.0	0.0	5	533	0
15760	0.001208924057588746	0.003076923076923077	0.0	0.0	0.0	0.0	0.0	5	733	0
15763	0.002527750302231014	0.006153846153846154	0.01818181818181818	0.0	0.0	0.0	0.0	5	675	0
15791	0.002417848115177492	0.021538461538461538	0.0	0.0	0.07692307692307693	0.0	0.0	5	731	0
15819	0.006264424662050775	0.01846153846153846	0.0	0.0	0.0	0.0	0.0	5	452	0
15832	0.001208924057588746	0.0	0.0	0.0	0.0	0.019230769230769232	0.0	5	897	0
15847	0.0006594131223211342	0.003076923076923077	0.0	0.0	0.0	0.0	0.0	5	961	0
15848	0.008682272777228267	0.01846153846153846	0.0	0.0	0.0	0.019230769230769232	0.0	5	505	0
15871	0.0019782393669634025	0.00923076923076923	0.0	0.0	0.02564102564102564	0.019230769230769232	0.0	5	766	0
15881	0.0022529948345972085	0.003076923076923077	0.0	0.0	0.0	0.0	0.0	5	840	0
15891	0.0011539729640619848	0.006153846153846154	0.0	0.0	0.02564102564102564	0.0	0.0	5	781	0
15893	0.0035168699857127156	0.021538461538461538	0.0	0.0	0.05128205128205128	0.019230769230769232	0.0	5	691	0
15914	0.0071985932520057146	0.024615384615384615	0.01818181818181818	0.0	0.05128205128205128	0.019230769230769232	0.0	5	462	0
15922	0.0034069677986591934	0.015384615384615385	0.0	0.0	0.02564102564102564	0.0	0.0	5	626	0
15926	0.005165402791515551	0.03076923076923077	0.0	0.0	0.02564102564102564	0.019230769230769232	0.0	5	543	0
15932	0.0034069677986591934	0.00923076923076923	0.0	0.0	0.0	0.0	0.0	5	581	0
15933	0.0020331904604901636	0.006153846153846154	0.0	0.0	0.0	0.0	0.0	5	799	0
15939	0.002527750302231014	0.006153846153846154	0.0	0.0	0.0	0.019230769230769232	0.09090909090909091	5	684	0
15947	0.007308495439059237	0.027692307692307693	0.0	0.0	0.05128205128205128	0.0	0.0	5	467	0
15958	0.004231234201560611	0.012307692307692308	0.0	0.0	0.0	0.0	0.0	5	472	0
15963	0.006264424662050775	0.003076923076923077	0.01818181818181818	0.0	0.0	0.0	0.0	5	497	0
15966	0.004341136388614134	0.00923076923076923	0.01818181818181818	0.0	0.0	0.0	0.0	5	535	0
15982	0.002143092647543686	0.006153846153846154	0.0	0.0	0.0	0.019230769230769232	0.0	5	971	0
15988	0.002143092647543686	0.021538461538461538	0.03636363636363636	0.0	0.02564102564102564	0.0	0.0	5	628	0
15998	0.002692603582811298	0.003076923076923077	0.0	0.0	0.0	0.0	0.0	5	814	0
16003	0.00560501153972964	0.006153846153846154	0.0	0.0	0.02564102564102564	0.019230769230769232	0.0	5	506	0
16020	0.0013188262446422684	0.003076923076923077	0.0	0.0	0.0	0.0	0.0	5	729	0
16050	0.009836245741290252	0.024615384615384615	0.0	0.0	0.02564102564102564	0.019230769230769232	0.0	5	514	0
16056	0.004011429827453566	0.0	0.01818181818181818	0.0	0.0	0.0	0.0	5	500	0
16058	0.003956478733926805	0.024615384615384615	0.01818181818181818	0.0	0.02564102564102564	0.038461538461538464	0.0	5	610	0
16061	0.0008792174964281789	0.00923076923076923	0.0	0.0	0.0	0.0	0.0	5	708	0
16094	0.00280250576986482	0.003076923076923077	0.0	0.0	0.0	0.0	0.0	5	680	0
16097	0.00604462028794373	0.021538461538461538	0.01818181818181818	0.0	0.02564102564102564	0.0	0.0	5	654	0
16114	0.005824815913836685	0.01846153846153846	0.01818181818181818	0.0	0.0	0.0	0.0	5	503	0
16162	0.004121332014507088	0.00923076923076923	0.0	0.0	0.0	0.0	0.0	5	648	0
16167	0.006868886690845148	0.012307692307692308	0.01818181818181818	0.0	0.02564102564102564	0.0	0.0	5	515	0
16178	0.0011539729640619848	0.006153846153846154	0.0	0.0	0.0	0.0	0.0	5	875	0
16182	0.001208924057588746	0.003076923076923077	0.0	0.0	0.0	0.0	0.0	5	928	0
16189	0.0020331904604901636	0.015384615384615385	0.0	0.0	0.0	0.0	0.0	5	662	0
16198	0.0017584349928563578	0.015384615384615385	0.01818181818181818	0.0	0.02564102564102564	0.019230769230769232	0.0	5	703	0
16206	0.005989669194416969	0.024615384615384615	0.0	0.0	0.05128205128205128	0.0	0.0	5	550	0
16222	0.0015935817122760742	0.012307692307692308	0.0	0.0	0.02564102564102564	0.0	0.0	5	793	0
16224	0.002527750302231014	0.012307692307692308	0.01818181818181818	0.0	0.02564102564102564	0.0	0.0	5	721	0
16226	0.0022529948345972085	0.003076923076923077	0.01818181818181818	0.0	0.0	0.0	0.0	5	849	0
16237	0.005330256072095835	0.00923076923076923	0.0	0.0	0.02564102564102564	0.0	0.0	5	657	0
16243	0.001263875151115507	0.0	0.01818181818181818	0.0	0.0	0.0	0.0	5	687	0
16255	0.004505989669194417	0.00923076923076923	0.0	0.0	0.0	0.0	0.0	5	557	0
16289	0.0041762831080338495	0.0	0.0	0.0	0.0	0.019230769230769232	0.09090909090909091	5	548	0
16290	0.00043960874821408945	0.003076923076923077	0.0	0.0	0.0	0.0	0.0	5	824	0
16303	0.0035168699857127156	0.006153846153846154	0.0	0.0	0.0	0.0	0.0	5	776	0
16304	0.0013737773381690295	0.003076923076923077	0.0	0.0	0.0	0.0	0.0	5	984	0
16307	0.0009341685899549401	0.003076923076923077	0.0	0.0	0.02564102564102564	0.0	0.0	5	853	0
16310	0.002143092647543686	0.015384615384615385	0.0	0.0	0.0	0.0	0.09090909090909091	5	813	0
16330	0.0031871634245521484	0.003076923076923077	0.0	0.0	0.0	0.0	0.0	5	532	0
16358	0.0015935817122760742	0.003076923076923077	0.0	0.0	0.0	0.0	0.0	5	847	0
16359	0.0047257940433014615	0.012307692307692308	0.0	0.0	0.0	0.038461538461538464	0.0	5	545	0
16361	0.0004945598417408506	0.006153846153846154	0.0	0.0	0.0	0.0	0.0	5	894	0
16374	0.0009341685899549401	0.003076923076923077	0.0	0.0	0.0	0.0	0.0	5	950	0
16379	0.009891196834817012	0.006153846153846154	0.01818181818181818	0.0	0.0	0.0	0.0	5	522	0
16381	0.007638202000219804	0.03076923076923077	0.0	0.0	0.02564102564102564	0.0	0.0	5	510	0
16384	0.005989669194416969	0.015384615384615385	0.01818181818181818	0.0	0.05128205128205128	0.038461538461538464	0.0	5	492	0
16396	0.002692603582811298	0.003076923076923077	0.0	0.0	0.0	0.0	0.0	5	667	0
16408	0.0076931530937465655	0.003076923076923077	0.01818181818181818	0.0	0.0	0.019230769230769232	0.0	5	494	0
16451	0.005275304978569074	0.021538461538461538	0.01818181818181818	0.0	0.0	0.038461538461538464	0.0	5	502	0
16485	0.002967359050445104	0.006153846153846154	0.0	0.0	0.0	0.0	0.0	5	638	0
16486	0.0022529948345972085	0.006153846153846154	0.0	0.0	0.0	0.0	0.0	5	770	0
16498	0.007088691064952192	0.04923076923076923	0.0	0.0	0.02564102564102564	0.038461538461538464	0.0	5	489	0
16516	0.003022310143971865	0.0	0.01818181818181818	0.0	0.0	0.019230769230769232	0.0	5	613	0
16519	0.00560501153972964	0.015384615384615385	0.0	0.0	0.0	0.019230769230769232	0.0	5	541	0
16520	0.0016485328058028353	0.00923076923076923	0.0	0.0	0.0	0.0	0.0	5	697	0
16550	0.0010990218705352237	0.003076923076923077	0.0	0.0	0.0	0.019230769230769232	0.0	5	896	0
16560	0.00560501153972964	0.00923076923076923	0.0	0.0	0.0	0.0	0.0	5	549	0
16577	0.0010990218705352237	0.003076923076923077	0.0	0.0	0.0	0.0	0.0	5	952	0
16580	0.0013737773381690295	0.006153846153846154	0.0	0.0	0.0	0.0	0.0	5	841	0
16585	0.005495109352676118	0.027692307692307693	0.05454545454545454	0.0	0.02564102564102564	0.019230769230769232	0.0	5	572	0
16597	0.000604462028794373	0.006153846153846154	0.0	0.0	0.0	0.0	0.0	5	902	0
16606	0.0010990218705352237	0.003076923076923077	0.0	0.0	0.0	0.0	0.0	5	907	0
16608	0.005934718100890208	0.012307692307692308	0.0	0.0	0.02564102564102564	0.0	0.0	5	490	0
16627	0.0014287284316957906	0.006153846153846154	0.0	0.0	0.0	0.0	0.0	5	930	0
16647	0.00280250576986482	0.03076923076923077	0.01818181818181818	0.0	0.0	0.019230769230769232	0.0	5	609	0
16666	0.0009891196834817012	0.012307692307692308	0.0	0.0	0.0	0.0	0.0	5	805	0
16667	0.0033520167051324322	0.00923076923076923	0.0	0.0	0.02564102564102564	0.019230769230769232	0.0	5	724	0
16691	0.0013737773381690295	0.003076923076923077	0.0	0.0	0.02564102564102564	0.0	0.0	5	940	0
16694	0.0022529948345972085	0.006153846153846154	0.0	0.0	0.02564102564102564	0.0	0.0	5	744	0
16700	0.003681723266292999	0.0	0.01818181818181818	0.0	0.0	0.0	0.0	5	694	0
16709	0.004066380920980327	0.012307692307692308	0.01818181818181818	0.0	0.0	0.0	0.0	5	542	0
16710	0.0019782393669634025	0.00923076923076923	0.0	0.0	0.02564102564102564	0.0	0.0	5	829	0
16712	0.001538630618749313	0.003076923076923077	0.0	0.0	0.0	0.0	0.0	5	544	0
16719	0.003681723266292999	0.006153846153846154	0.03636363636363636	0.0	0.0	0.019230769230769232	0.0	5	719	0
16725	0.002967359050445104	0.012307692307692308	0.0	0.0	0.05128205128205128	0.019230769230769232	0.0	5	538	0
16732	0.004615891856247939	0.015384615384615385	0.0	0.0	0.02564102564102564	0.038461538461538464	0.0	5	595	0
16742	0.0008242664029014177	0.0	0.0	0.0	0.0	0.019230769230769232	0.0	5	836	0
16747	0.0017034838993295967	0.00923076923076923	0.01818181818181818	0.0	0.02564102564102564	0.0	0.0	5	726	0
16765	0.0006594131223211342	0.006153846153846154	0.0	0.0	0.0	0.0	0.0	5	966	0
16766	0.0008792174964281789	0.003076923076923077	0.0	0.0	0.0	0.0	0.0	5	832	0
16767	0.0032421145180789096	0.012307692307692308	0.0	0.0	0.05128205128205128	0.019230769230769232	0.0	5	507	0
16775	0.0021980437410704474	0.006153846153846154	0.01818181818181818	0.0	0.0	0.019230769230769232	0.0	5	866	0
16781	0.003626772172766238	0.003076923076923077	0.0	0.0	0.02564102564102564	0.0	0.0	5	646	0
16790	0.0032421145180789096	0.003076923076923077	0.0	0.0	0.0	0.0	0.0	5	551	0
16793	0.0023628970216507308	0.006153846153846154	0.0	0.0	0.0	0.0	0.0	5	573	0
16798	0.005055500604462028	0.00923076923076923	0.0	0.0	0.02564102564102564	0.0	0.0	5	582	0
16799	0.001208924057588746	0.003076923076923077	0.0	0.0	0.0	0.0	0.0	5	884	0
16803	0.006813935597318387	0.00923076923076923	0.0	0.0	0.05128205128205128	0.019230769230769232	0.0	5	464	0
16814	0.0016485328058028353	0.006153846153846154	0.0	0.0	0.0	0.0	0.0	5	856	0
16822	0.004341136388614134	0.015384615384615385	0.0	0.0	0.0	0.0	0.0	5	526	0
16825	0.007033739971425431	0.01846153846153846	0.05454545454545454	0.0	0.0	0.0	0.0	5	651	0
16838	0.002967359050445104	0.015384615384615385	0.01818181818181818	0.0	0.05128205128205128	0.0	0.0	5	755	0
16850	0.001263875151115507	0.003076923076923077	0.0	0.0	0.0	0.0	0.0	5	838	0
16855	0.0011539729640619848	0.003076923076923077	0.0	0.0	0.0	0.0	0.0	5	705	0
16857	0.0007143642158478953	0.006153846153846154	0.0	0.0	0.0	0.0	0.0	5	956	0
16861	0.006319375755577536	0.003076923076923077	0.0	0.0	0.0	0.019230769230769232	0.0	5	556	0
16864	0.0009341685899549401	0.003076923076923077	0.0	0.0	0.0	0.0	0.0	5	748	0
16866	0.002527750302231014	0.012307692307692308	0.01818181818181818	0.0	0.02564102564102564	0.0	0.0	5	736	0
16894	0.0037366743598197605	0.021538461538461538	0.0	0.0	0.0	0.019230769230769232	0.0	5	555	0
16911	0.0032970656116056707	0.0	0.01818181818181818	0.0	0.0	0.0	0.0	5	600	0
16948	0.004066380920980327	0.00923076923076923	0.0	0.0	0.02564102564102564	0.0	0.0	5	640	0
16958	0.007583250906693043	0.012307692307692308	0.0	0.0	0.02564102564102564	0.0	0.0	5	486	0
16992	0.0004945598417408506	0.003076923076923077	0.0	0.0	0.0	0.019230769230769232	0.0	5	990	0
17004	0.001813386086383119	0.003076923076923077	0.0	0.0	0.0	0.0	0.0	5	810	0
17022	0.0020331904604901636	0.003076923076923077	0.0	0.0	0.0	0.019230769230769232	0.0	5	645	0
17023	0.005879767007363447	0.006153846153846154	0.0	0.0	0.0	0.0	0.0	5	513	0
17034	0.001208924057588746	0.003076923076923077	0.0	0.0	0.0	0.0	0.0	5	745	0
17043	0.0008242664029014177	0.003076923076923077	0.0	0.0	0.0	0.0	0.0	5	999	0
17049	0.0013737773381690295	0.003076923076923077	0.0	0.0	0.0	0.0	0.0	5	787	0
17056	0.0023628970216507308	0.015384615384615385	0.01818181818181818	0.0	0.02564102564102564	0.019230769230769232	0.0	5	552	0
17066	0.0021980437410704474	0.012307692307692308	0.0	0.0	0.02564102564102564	0.0	0.0	5	738	0
17085	0.0020881415540169247	0.006153846153846154	0.0	0.0	0.0	0.0	0.0	5	641	0
17091	0.002637652489284537	0.00923076923076923	0.0	0.0	0.0	0.0	0.0	5	529	0
17093	0.0035168699857127156	0.012307692307692308	0.01818181818181818	0.0	0.0	0.038461538461538464	0.0	5	565	0
17125	0.003626772172766238	0.012307692307692308	0.0	0.0	0.0	0.0	0.0	5	501	0
17134	0.0003846576546873283	0.00923076923076923	0.0	0.0	0.0	0.0	0.0	5	1000	0
17144	0.0033520167051324322	0.006153846153846154	0.0	0.0	0.0	0.019230769230769232	0.0	5	585	0
17148	0.0007143642158478953	0.006153846153846154	0.0	0.0	0.0	0.019230769230769232	0.09090909090909091	5	865	0
17151	0.004341136388614134	0.012307692307692308	0.0	0.0	0.0	0.0	0.0	5	631	0
17163	0.001208924057588746	0.006153846153846154	0.0	0.0	0.0	0.019230769230769232	0.0	5	915	0
17167	0.004286185295087372	0.006153846153846154	0.0	0.0	0.0	0.0	0.0	5	596	0
17173	0.005934718100890208	0.00923076923076923	0.0	0.0	0.02564102564102564	0.019230769230769232	0.0	5	504	0
17186	0.0006594131223211342	0.003076923076923077	0.0	0.0	0.0	0.0	0.0	5	980	0
17189	0.004396087482140895	0.003076923076923077	0.0	0.0	0.0	0.0	0.0	5	518	0
17199	0.0023628970216507308	0.003076923076923077	0.0	0.0	0.0	0.0	0.0	5	773	0
17200	0.0011539729640619848	0.003076923076923077	0.0	0.0	0.02564102564102564	0.0	0.0	5	769	0
17206	0.0035718210792394767	0.012307692307692308	0.01818181818181818	0.0	0.02564102564102564	0.0	0.0	5	570	0
17216	0.0010990218705352237	0.015384615384615385	0.01818181818181818	0.0	0.0	0.0	0.0	5	822	0
17219	0.006484229036157819	0.015384615384615385	0.0	0.0	0.0	0.019230769230769232	0.0	5	521	0
17231	0.006594131223211341	0.00923076923076923	0.0	0.0	0.0	0.019230769230769232	0.0	5	580	0
17234	0.005000549510935267	0.00923076923076923	0.03636363636363636	0.0	0.0	0.0	0.0	5	756	0
17235	0.005495109352676118	0.00923076923076923	0.0	0.0	0.0	0.0	0.0	5	630	0
17239	0.006264424662050775	0.015384615384615385	0.0	0.0	0.0	0.0	0.0	5	517	0
17252	0.002472799208704253	0.006153846153846154	0.0	0.0	0.05128205128205128	0.0	0.0	5	605	0
17255	0.0009891196834817012	0.003076923076923077	0.0	0.0	0.0	0.0	0.0	5	753	0
17257	0.001813386086383119	0.015384615384615385	0.01818181818181818	0.0	0.02564102564102564	0.0	0.0	5	823	0
17260	0.0019782393669634025	0.012307692307692308	0.0	0.0	0.0	0.0	0.0	5	812	0
17262	0.003901527640400044	0.03076923076923077	0.0	0.0	0.07692307692307693	0.0	0.0	5	574	0
17277	0.007363446532585998	0.003076923076923077	0.0	0.0	0.0	0.0	0.0	5	525	0
17282	0.005769864820309924	0.00923076923076923	0.0	0.0	0.0	0.057692307692307696	0.09090909090909091	5	477	0
17285	0.0007693153093746566	0.003076923076923077	0.0	0.0	0.0	0.0	0.0	5	954	0
17287	0.000604462028794373	0.003076923076923077	0.0	0.0	0.0	0.0	0.0	5	876	0
17298	0.002747554676338059	0.012307692307692308	0.0	0.0	0.0	0.0	0.0	5	772	0
17324	0.0003846576546873283	0.003076923076923077	0.0	0.0	0.0	0.0	0.0	5	962	0
17325	0.002417848115177492	0.006153846153846154	0.01818181818181818	0.0	0.0	0.0	0.0	5	765	0
17332	0.0034619188921859545	0.024615384615384615	0.0	0.0	0.0	0.019230769230769232	0.0	5	519	0
17350	0.003077261237498626	0.015384615384615385	0.0	0.0	0.0	0.0	0.0	5	516	0
17356	0.005714913726783163	0.012307692307692308	0.0	0.0	0.02564102564102564	0.038461538461538464	0.0	5	493	0
17357	0.0010990218705352237	0.003076923076923077	0.0	0.0	0.0	0.0	0.0	5	649	0
17364	0.0022529948345972085	0.015384615384615385	0.01818181818181818	0.0	0.0	0.0	0.0	5	842	0
17374	0.001813386086383119	0.003076923076923077	0.0	0.0	0.0	0.0	0.0	5	629	0
17376	0.003077261237498626	0.006153846153846154	0.0	0.0	0.02564102564102564	0.0	0.0	5	589	0
17378	0.0041762831080338495	0.003076923076923077	0.0	0.0	0.0	0.0	0.0	5	678	0
17391	0.005495109352676118	0.003076923076923077	0.0	0.0	0.02564102564102564	0.0	0.0	5	480	0
17399	0.00043960874821408945	0.003076923076923077	0.0	0.0	0.0	0.0	0.0	5	948	0
17402	0.0003297065611605671	0.003076923076923077	0.0	0.0	0.0	0.0	0.0	5	977	0
17405	0.0002747554676338059	0.003076923076923077	0.0	0.0	0.0	0.0	0.0	5	623	0
17435	0.003956478733926805	0.01846153846153846	0.01818181818181818	0.0	0.0	0.0	0.0	5	693	0
17441	0.0031871634245521484	0.006153846153846154	0.0	0.0	0.02564102564102564	0.019230769230769232	0.0	5	639	0
17448	0.001208924057588746	0.003076923076923077	0.0	0.0	0.0	0.0	0.0	5	998	0
17458	0.001483679525222552	0.0	0.0	0.0	0.02564102564102564	0.0	0.0	5	883	0
17462	0.0038465765468732828	0.003076923076923077	0.0	0.0	0.0	0.0	0.0	5	627	0
17475	0.0019232882734366414	0.015384615384615385	0.0	0.0	0.02564102564102564	0.038461538461538464	0.0	5	615	0
17485	0.0047257940433014615	0.015384615384615385	0.01818181818181818	0.0	0.0	0.019230769230769232	0.0	5	644	0
17487	0.002527750302231014	0.01846153846153846	0.01818181818181818	0.0	0.0	0.0	0.0	5	642	0
17489	0.0014287284316957906	0.003076923076923077	0.0	0.0	0.0	0.0	0.0	5	982	0
17492	0.0004945598417408506	0.003076923076923077	0.0	0.0	0.0	0.0	0.0	5	929	0
17495	0.00560501153972964	0.01846153846153846	0.0	0.0	0.02564102564102564	0.038461538461538464	0.0	5	539	0
17498	0.005934718100890208	0.012307692307692308	0.0	0.0	0.0	0.019230769230769232	0.0	5	584	0
17499	0.004945598417408506	0.012307692307692308	0.0	0.0	0.0	0.0	0.0	5	457	0
17522	0.0010990218705352237	0.003076923076923077	0.0	0.0	0.0	0.0	0.0	5	811	0
17558	0.0009891196834817012	0.003076923076923077	0.01818181818181818	0.0	0.0	0.019230769230769232	0.0	5	723	0
17560	0.004121332014507088	0.00923076923076923	0.0	0.0	0.0	0.0	0.0	5	665	0
17579	0.0052203538850423125	0.006153846153846154	0.0	0.0	0.0	0.0	0.0	5	636	0
17626	0.0009341685899549401	0.003076923076923077	0.0	0.0	0.02564102564102564	0.0	0.0	5	925	0
17648	0.0008792174964281789	0.003076923076923077	0.0	0.0	0.0	0.0	0.0	5	905	0
17654	0.000604462028794373	0.006153846153846154	0.0	0.0	0.0	0.0	0.0	5	782	0
17670	0.0013188262446422684	0.006153846153846154	0.0	0.0	0.02564102564102564	0.0	0.0	5	974	0
17682	0.0022529948345972085	0.006153846153846154	0.0	0.0	0.0	0.0	0.0	5	709	0
17684	0.002967359050445104	0.003076923076923077	0.01818181818181818	0.0	0.0	0.0	0.0	5	488	0
17691	0.0006594131223211342	0.003076923076923077	0.0	0.0	0.0	0.0	0.0	5	682	0
17725	0.0002747554676338059	0.003076923076923077	0.0	0.0	0.0	0.0	0.0	5	637	0
17735	0.0018683371799098803	0.006153846153846154	0.0	0.0	0.0	0.0	0.0	5	760	0
17739	0.005495109352676118	0.015384615384615385	0.0	0.0	0.0	0.0	0.0	5	537	0
17741	0.001263875151115507	0.003076923076923077	0.0	0.0	0.0	0.0	0.0	5	913	0
17756	0.007308495439059237	0.00923076923076923	0.01818181818181818	0.0	0.0	0.019230769230769232	0.0	5	453	0
17769	0.0056599626332564015	0.012307692307692308	0.0	0.0	0.02564102564102564	0.0	0.0	5	478	0
17781	0.0007693153093746566	0.003076923076923077	0.0	0.0	0.0	0.0	0.0	5	995	0
17787	0.000604462028794373	0.00923076923076923	0.0	0.0	0.0	0.0	0.0	5	906	0
17788	0.008737223870755028	0.024615384615384615	0.0	0.0	0.02564102564102564	0.019230769230769232	0.0	5	459	0
17795	0.0025827013957577757	0.015384615384615385	0.0	0.0	0.02564102564102564	0.019230769230769232	0.0	5	591	0
17808	0.0033520167051324322	0.012307692307692308	0.01818181818181818	0.0	0.02564102564102564	0.019230769230769232	0.0	5	571	0
17819	0.0016485328058028353	0.003076923076923077	0.0	0.0	0.0	0.019230769230769232	0.0	5	848	0
17820	0.004945598417408506	0.01846153846153846	0.01818181818181818	0.0	0.0	0.0	0.0	5	698	0
17821	0.0019782393669634025	0.006153846153846154	0.0	0.0	0.02564102564102564	0.0	0.0	5	839	0
17835	0.002472799208704253	0.00923076923076923	0.01818181818181818	0.0	0.05128205128205128	0.0	0.0	5	873	0
17840	0.001483679525222552	0.003076923076923077	0.0	0.0	0.0	0.0	0.0	5	996	0
17869	0.004231234201560611	0.006153846153846154	0.0	0.0	0.0	0.0	0.0	5	583	0
17879	0.0010990218705352237	0.003076923076923077	0.0	0.0	0.0	0.0	0.0	5	959	0
17899	0.0006594131223211342	0.00923076923076923	0.0	0.0	0.02564102564102564	0.0	0.0	5	816	0
17902	0.007308495439059237	0.06153846153846154	0.0	0.0	0.07692307692307693	0.019230769230769232	0.0	5	561	0
17907	0.001208924057588746	0.006153846153846154	0.0	0.0	0.0	0.0	0.0	5	602	0
17909	0.002637652489284537	0.00923076923076923	0.0	0.0	0.0	0.038461538461538464	0.09090909090909091	5	757	0
17915	0.005824815913836685	0.00923076923076923	0.0	0.0	0.0	0.0	0.0	5	562	0
17918	0.0007693153093746566	0.0	0.0	0.0	0.0	0.019230769230769232	0.0	5	919	0
17924	0.002637652489284537	0.003076923076923077	0.0	0.0	0.0	0.0	0.0	5	621	0
17927	0.0023079459281239697	0.003076923076923077	0.0	0.0	0.0	0.0	0.0	5	734	0
17930	0.00604462028794373	0.03076923076923077	0.03636363636363636	0.0	0.05128205128205128	0.057692307692307696	0.0	5	474	0
17933	0.002417848115177492	0.012307692307692308	0.01818181818181818	0.0	0.02564102564102564	0.0	0.0	5	558	0
17936	0.0003297065611605671	0.003076923076923077	0.0	0.0	0.02564102564102564	0.0	0.0	5	764	0
17981	0.00016485328058028355	0.003076923076923077	0.0	0.0	0.0	0.0	0.0	5	968	0
17987	0.002417848115177492	0.00923076923076923	0.0	0.0	0.0	0.0	0.0	5	860	0
17992	0.0021980437410704474	0.006153846153846154	0.0	0.0	0.0	0.0	0.0	5	826	0
17996	0.0062094735685240135	0.003076923076923077	0.0	0.0	0.0	0.0	0.0	5	466	0
18024	0.00280250576986482	0.003076923076923077	0.0	0.0	0.0	0.0	0.0	5	751	0
18027	0.0010440707770084624	0.003076923076923077	0.0	0.0	0.0	0.0	0.0	5	912	0
18030	0.0008242664029014177	0.00923076923076923	0.01818181818181818	0.0	0.0	0.019230769230769232	0.0	5	934	0
18037	0.0013737773381690295	0.006153846153846154	0.0	0.0	0.0	0.019230769230769232	0.0	5	877	0
18043	0.0034619188921859545	0.015384615384615385	0.03636363636363636	0.0	0.0	0.019230769230769232	0.0	5	463	0
18046	0.006594131223211341	0.00923076923076923	0.0	0.0	0.0	0.0	0.0	5	484	0
18051	0.0031322123310253873	0.003076923076923077	0.0	0.0	0.0	0.038461538461538464	0.0	5	559	0
18053	0.001208924057588746	0.006153846153846154	0.0	0.0	0.0	0.0	0.0	5	827	0
18062	0.0020331904604901636	0.006153846153846154	0.0	0.0	0.0	0.0	0.0	5	739	0
18076	0.005055500604462028	0.00923076923076923	0.0	0.0	0.0	0.0	0.0	5	579	0
18082	0.002637652489284537	0.003076923076923077	0.0	0.0	0.0	0.019230769230769232	0.0	5	683	0
18088	0.001813386086383119	0.003076923076923077	0.01818181818181818	0.0	0.0	0.0	0.0	5	669	0
18093	0.0021980437410704474	0.01846153846153846	0.01818181818181818	0.0	0.0	0.0	0.0	5	706	0
18111	0.001538630618749313	0.006153846153846154	0.0	0.0	0.02564102564102564	0.0	0.0	5	828	0
18114	0.012583800417628311	0.024615384615384615	0.01818181818181818	0.0	0.0	0.038461538461538464	0.09090909090909091	5	482	0
18115	0.0018683371799098803	0.00923076923076923	0.0	0.0	0.0	0.0	0.0	5	676	0
18128	0.0033520167051324322	0.006153846153846154	0.0	0.0	0.0	0.0	0.0	5	520	0
18146	0.0018683371799098803	0.003076923076923077	0.0	0.0	0.02564102564102564	0.0	0.0	5	893	0
18149	0.0007693153093746566	0.003076923076923077	0.0	0.0	0.0	0.0	0.0	5	833	0
18174	0.0025827013957577757	0.003076923076923077	0.0	0.0	0.0	0.0	0.0	5	603	0
18183	0.00280250576986482	0.00923076923076923	0.0	0.0	0.0	0.019230769230769232	0.0	5	792	0
18192	0.0011539729640619848	0.003076923076923077	0.0	0.0	0.0	0.0	0.0	5	881	0
18207	0.0008792174964281789	0.003076923076923077	0.0	0.0	0.02564102564102564	0.0	0.0	5	882	0
18212	0.0019232882734366414	0.00923076923076923	0.0	0.0	0.0	0.0	0.0	5	798	0
18221	0.0014287284316957906	0.024615384615384615	0.03636363636363636	0.0	0.02564102564102564	0.0	0.0	5	851	0
18235	0.002637652489284537	0.015384615384615385	0.0	0.0	0.0	0.0	0.0	5	672	0
18248	0.0019782393669634025	0.006153846153846154	0.0	0.0	0.0	0.019230769230769232	0.0	5	818	0
18256	0.002967359050445104	0.003076923076923077	0.0	0.0	0.0	0.0	0.0	5	712	0
18262	0.004011429827453566	0.01846153846153846	0.0	0.0	0.02564102564102564	0.0	0.0	5	587	0
18265	0.0031322123310253873	0.00923076923076923	0.0	0.0	0.02564102564102564	0.0	0.0	5	717	0
18267	0.0031871634245521484	0.00923076923076923	0.0	0.0	0.0	0.019230769230769232	0.0	5	685	0
18270	0.0035718210792394767	0.003076923076923077	0.0	0.0	0.0	0.0	0.0	5	616	0
18275	0.003901527640400044	0.01846153846153846	0.0	0.0	0.0	0.038461538461538464	0.0	5	655	0
18303	0.0020881415540169247	0.00923076923076923	0.0	0.0	0.02564102564102564	0.0	0.0	5	762	0
18304	0.0031871634245521484	0.015384615384615385	0.0	0.0	0.02564102564102564	0.019230769230769232	0.0	5	720	0
18318	0.001483679525222552	0.012307692307692308	0.0	0.0	0.0	0.019230769230769232	0.0	5	973	0
18325	0.001538630618749313	0.00923076923076923	0.0	0.0	0.0	0.019230769230769232	0.0	5	944	0
18333	0.0011539729640619848	0.003076923076923077	0.0	0.0	0.0	0.019230769230769232	0.0	5	986	0
18349	0.004451038575667656	0.024615384615384615	0.01818181818181818	0.0	0.0	0.019230769230769232	0.0	5	524	0
18354	0.007528299813166282	0.01846153846153846	0.01818181818181818	0.0	0.02564102564102564	0.0	0.0	5	454	0
18369	0.005989669194416969	0.00923076923076923	0.0	0.0	0.02564102564102564	0.038461538461538464	0.09090909090909091	5	460	0
18398	0.00511045169798879	0.006153846153846154	0.0	0.0	0.0	0.0	0.0	5	546	0
18400	0.002417848115177492	0.003076923076923077	0.0	0.0	0.0	0.019230769230769232	0.0	5	716	0
18403	0.005495109352676118	0.00923076923076923	0.0	0.0	0.02564102564102564	0.0	0.0	5	455	0
18423	0.005275304978569074	0.021538461538461538	0.0	0.0	0.0	0.038461538461538464	0.0	5	496	0
18455	0.002692603582811298	0.006153846153846154	0.0	0.0	0.0	0.019230769230769232	0.0	5	618	0
18465	0.001813386086383119	0.00923076923076923	0.0	0.0	0.02564102564102564	0.0	0.0	5	802	0
18489	0.005385207165622596	0.00923076923076923	0.0	0.0	0.0	0.0	0.0	5	659	0
18544	0.0022529948345972085	0.003076923076923077	0.0	0.0	0.0	0.0	0.0	5	668	0
18545	0.0006594131223211342	0.003076923076923077	0.0	0.0	0.0	0.0	0.0	5	927	0
18572	0.0003846576546873283	0.003076923076923077	0.0	0.0	0.0	0.0	0.0	6	768	0
18606	0.00043960874821408945	0.003076923076923077	0.0	0.0	0.0	0.0	0.0	6	886	0
18613	0.00016485328058028355	0.003076923076923077	0.0	0.0	0.0	0.0	0.0	6	872	0
18614	0.00043960874821408945	0.003076923076923077	0.0	0.0	0.0	0.0	0.0	6	803	0
18636	0.0002747554676338059	0.003076923076923077	0.0	0.0	0.0	0.0	0.0	6	650	0
18643	0.0002747554676338059	0.0	0.0	0.0	0.0	0.019230769230769232	0.0	6	540	0
18645	0.00010990218705352236	0.003076923076923077	0.0	0.0	0.0	0.0	0.0	6	686	0
18647	0.0011539729640619848	0.003076923076923077	0.0	0.0	0.0	0.0	0.0	6	471	0
18757	0.001483679525222552	0.006153846153846154	0.0	0.0	0.0	0.0	0.0	6	481	0
18803	0.0005495109352676119	0.003076923076923077	0.0	0.0	0.0	0.019230769230769232	0.0	6	479	0
18815	0.0002747554676338059	0.003076923076923077	0.0	0.0	0.0	0.0	0.0	6	779	0
18912	0.0008242664029014177	0.0	0.0	0.0	0.0	0.019230769230769232	0.0	6	663	0
18918	0.0005495109352676119	0.003076923076923077	0.0	0.0	0.02564102564102564	0.0	0.0	6	794	0
18945	0.001813386086383119	0.003076923076923077	0.0	0.0	0.0	0.019230769230769232	0.0	6	458	0
18976	0.00043960874821408945	0.006153846153846154	0.0	0.0	0.05128205128205128	0.0	0.0	6	632	0
19003	0.0002747554676338059	0.003076923076923077	0.0	0.0	0.02564102564102564	0.0	0.0	6	835	0
19005	0.0003297065611605671	0.003076923076923077	0.0	0.0	0.0	0.0	0.0	6	633	0
19031	0.0004945598417408506	0.0	0.0	0.0	0.0	0.019230769230769232	0.0	6	634	0
19106	0.0005495109352676119	0.003076923076923077	0.0	0.0	0.0	0.0	0.0	6	647	0
19110	0.0014287284316957906	0.003076923076923077	0.0	0.0	0.0	0.0	0.0	6	473	0
19115	0.000604462028794373	0.003076923076923077	0.0	0.0	0.0	0.0	0.0	6	475	0
19150	0.0004945598417408506	0.003076923076923077	0.0	0.0	0.0	0.019230769230769232	0.0	6	622	0
19191	0.0003846576546873283	0.003076923076923077	0.0	0.0	0.0	0.019230769230769232	0.0	6	590	0
19222	0.00043960874821408945	0.006153846153846154	0.0	0.0	0.05128205128205128	0.0	0.0	6	727	0
19231	0.00021980437410704473	0.003076923076923077	0.0	0.0	0.0	0.0	0.0	6	789	0
19245	0.0003297065611605671	0.003076923076923077	0.0	0.0	0.0	0.0	0.0	6	531	0
19247	0.001263875151115507	0.003076923076923077	0.0	0.0	0.0	0.0	0.0	6	487	0
19271	0.001483679525222552	0.003076923076923077	0.0	0.0	0.0	0.0	0.0	6	469	0
19345	0.00043960874821408945	0.003076923076923077	0.0	0.0	0.02564102564102564	0.0	0.0	6	688	0
19405	0.0004945598417408506	0.003076923076923077	0.03636363636363636	0.0	0.02564102564102564	0.0	0.0	6	707	0
19418	0.001263875151115507	0.00923076923076923	0.0	0.0	0.02564102564102564	0.038461538461538464	0.0	6	461	0
19421	0.0007143642158478953	0.003076923076923077	0.0	0.0	0.0	0.0	0.0	6	553	0
19424	0.001538630618749313	0.006153846153846154	0.0	0.0	0.0	0.019230769230769232	0.0	6	465	0
19464	0.0003846576546873283	0.0	0.0	0.0	0.02564102564102564	0.0	0.0	6	533	0
19473	0.0007693153093746566	0.003076923076923077	0.0	0.0	0.0	0.0	0.0	6	675	0
19501	0.0005495109352676119	0.006153846153846154	0.0	0.0	0.02564102564102564	0.0	0.0	6	731	0
19542	0.00021980437410704473	0.0	0.0	0.0	0.0	0.019230769230769232	0.0	6	897	0
19558	0.0010990218705352237	0.0	0.0	0.0	0.0	0.019230769230769232	0.0	6	505	0
19601	0.00016485328058028355	0.003076923076923077	0.0	0.0	0.0	0.019230769230769232	0.0	6	781	0
19603	0.0006594131223211342	0.003076923076923077	0.0	0.0	0.0	0.0	0.0	6	691	0
19624	0.0009891196834817012	0.003076923076923077	0.0	0.0	0.0	0.0	0.0	6	462	0
19668	0.0010990218705352237	0.003076923076923077	0.0	0.0	0.0	0.0	0.0	6	472	0
19676	0.0005495109352676119	0.003076923076923077	0.01818181818181818	0.0	0.0	0.0	0.0	6	535	0
19692	5.495109352676118e-05	0.003076923076923077	0.0	0.0	0.0	0.019230769230769232	0.0	6	971	0
19713	0.0009891196834817012	0.0	0.0	0.0	0.0	0.019230769230769232	0.0	6	506	0
19768	0.0007143642158478953	0.0	0.0	0.0	0.0	0.019230769230769232	0.0	6	610	0
19824	0.0010440707770084624	0.006153846153846154	0.0	0.0	0.0	0.0	0.0	6	503	0
19872	0.0008242664029014177	0.003076923076923077	0.0	0.0	0.0	0.0	0.0	6	648	0
19888	0.0003846576546873283	0.003076923076923077	0.0	0.0	0.0	0.0	0.0	6	875	0
19899	0.0004945598417408506	0.003076923076923077	0.0	0.0	0.0	0.0	0.0	6	662	0
19922	0.00021980437410704473	0.003076923076923077	0.0	0.0	0.0	0.019230769230769232	0.0	6	895	0
19934	0.00010990218705352236	0.006153846153846154	0.01818181818181818	0.0	0.02564102564102564	0.0	0.0	6	721	0
20069	0.0004945598417408506	0.003076923076923077	0.0	0.0	0.0	0.0	0.0	6	545	0
20084	0.00010990218705352236	0.003076923076923077	0.0	0.0	0.0	0.0	0.0	6	950	0
20091	0.0008242664029014177	0.006153846153846154	0.0	0.0	0.0	0.0	0.0	6	510	0
20094	0.0007693153093746566	0.003076923076923077	0.0	0.0	0.0	0.019230769230769232	0.0	6	492	0
20161	0.0008242664029014177	0.003076923076923077	0.0	0.0	0.0	0.019230769230769232	0.0	6	502	0
20196	0.0006594131223211342	0.006153846153846154	0.0	0.0	0.0	0.0	0.0	6	770	0
20208	0.0003297065611605671	0.003076923076923077	0.0	0.0	0.0	0.0	0.0	6	489	0
20295	0.000604462028794373	0.006153846153846154	0.01818181818181818	0.0	0.0	0.0	0.0	6	572	0
20357	0.0002747554676338059	0.006153846153846154	0.0	0.0	0.0	0.019230769230769232	0.0	6	609	0
20377	0.0005495109352676119	0.003076923076923077	0.0	0.0	0.0	0.019230769230769232	0.0	6	724	0
20404	0.00043960874821408945	0.003076923076923077	0.0	0.0	0.02564102564102564	0.0	0.0	6	744	0
20429	0.0007143642158478953	0.003076923076923077	0.0	0.0	0.0	0.019230769230769232	0.0	6	719	0
20435	0.0009341685899549401	0.012307692307692308	0.0	0.0	0.05128205128205128	0.038461538461538464	0.0	6	538	0
20442	0.0009341685899549401	0.003076923076923077	0.0	0.0	0.0	0.038461538461538464	0.0	6	595	0
20452	0.00021980437410704473	0.0	0.0	0.0	0.0	0.019230769230769232	0.0	6	836	0
20457	0.00043960874821408945	0.003076923076923077	0.0	0.0	0.0	0.0	0.0	6	726	0
20477	0.0005495109352676119	0.006153846153846154	0.0	0.0	0.0	0.019230769230769232	0.0	6	507	0
20491	0.00043960874821408945	0.003076923076923077	0.0	0.0	0.02564102564102564	0.0	0.0	6	646	0
20503	0.0007693153093746566	0.003076923076923077	0.0	0.0	0.0	0.0	0.0	6	573	0
20508	0.0011539729640619848	0.006153846153846154	0.0	0.0	0.02564102564102564	0.0	0.0	6	582	0
20513	0.0010440707770084624	0.003076923076923077	0.0	0.0	0.02564102564102564	0.0	0.0	6	464	0
20548	0.0003297065611605671	0.006153846153846154	0.0	0.0	0.02564102564102564	0.0	0.0	6	755	0
20560	0.00016485328058028355	0.003076923076923077	0.0	0.0	0.02564102564102564	0.0	0.0	6	838	0
20571	0.0008792174964281789	0.0	0.0	0.0	0.0	0.019230769230769232	0.0	6	556	0
20584	0.0008242664029014177	0.003076923076923077	0.0	0.0	0.0	0.0	0.0	6	470	0
20744	0.0002747554676338059	0.003076923076923077	0.0	0.0	0.0	0.0	0.0	6	745	0
20766	0.0006594131223211342	0.006153846153846154	0.01818181818181818	0.0	0.05128205128205128	0.019230769230769232	0.0	6	552	0
20795	0.0005495109352676119	0.003076923076923077	0.0	0.0	0.0	0.0	0.0	6	641	0
20803	0.0004945598417408506	0.003076923076923077	0.0	0.0	0.0	0.019230769230769232	0.0	6	565	0
20896	0.00016485328058028355	0.003076923076923077	0.0	0.0	0.0	0.0	0.0	6	980	0
20926	0.00016485328058028355	0.003076923076923077	0.0	0.0	0.0	0.019230769230769232	0.0	6	822	0
20941	0.0019782393669634025	0.003076923076923077	0.0	0.0	0.02564102564102564	0.0	0.0	6	580	0
20962	0.0007693153093746566	0.003076923076923077	0.0	0.0	0.02564102564102564	0.0	0.0	6	605	0
20970	0.0003846576546873283	0.003076923076923077	0.0	0.0	0.0	0.0	0.0	6	812	0
20972	0.0003846576546873283	0.00923076923076923	0.0	0.0	0.07692307692307693	0.0	0.0	6	574	0
20992	0.0009891196834817012	0.0	0.0	0.0	0.0	0.019230769230769232	0.0	6	477	0
21034	0.00010990218705352236	0.003076923076923077	0.0	0.0	0.0	0.0	0.0	6	962	0
21042	0.0005495109352676119	0.003076923076923077	0.0	0.0	0.0	0.0	0.0	6	519	0
21060	0.00016485328058028355	0.003076923076923077	0.0	0.0	0.0	0.0	0.0	6	516	0
21066	0.0009341685899549401	0.006153846153846154	0.0	0.0	0.02564102564102564	0.019230769230769232	0.0	6	493	0
21067	0.0003297065611605671	0.003076923076923077	0.0	0.0	0.0	0.0	0.0	6	649	0
21086	0.000604462028794373	0.003076923076923077	0.0	0.0	0.02564102564102564	0.0	0.0	6	589	0
21112	5.495109352676118e-05	0.003076923076923077	0.0	0.0	0.0	0.0	0.0	6	977	0
21151	0.0010440707770084624	0.003076923076923077	0.0	0.0	0.0	0.019230769230769232	0.0	6	639	0
21185	0.0006594131223211342	0.006153846153846154	0.0	0.0	0.02564102564102564	0.038461538461538464	0.0	6	615	0
21195	0.0005495109352676119	0.006153846153846154	0.0	0.0	0.0	0.0	0.0	6	644	0
21209	0.0007143642158478953	0.003076923076923077	0.0	0.0	0.0	0.0	0.0	6	457	0
21268	0.0002747554676338059	0.0	0.0	0.0	0.0	0.019230769230769232	0.0	6	723	0
21270	0.0005495109352676119	0.003076923076923077	0.0	0.0	0.0	0.0	0.0	6	665	0
21394	0.0004945598417408506	0.003076923076923077	0.0	0.0	0.02564102564102564	0.0	0.0	6	488	0
21466	0.0009891196834817012	0.003076923076923077	0.0	0.0	0.0	0.0	0.0	6	453	0
21479	0.0007693153093746566	0.006153846153846154	0.0	0.0	0.02564102564102564	0.0	0.0	6	478	0
21498	0.0007143642158478953	0.006153846153846154	0.0	0.0	0.0	0.019230769230769232	0.0	6	459	0
21505	0.0003297065611605671	0.003076923076923077	0.0	0.0	0.0	0.019230769230769232	0.0	6	591	0
21518	0.0002747554676338059	0.006153846153846154	0.0	0.0	0.02564102564102564	0.019230769230769232	0.0	6	571	0
21529	0.0003297065611605671	0.003076923076923077	0.0	0.0	0.0	0.0	0.0	6	848	0
21531	0.00021980437410704473	0.003076923076923077	0.0	0.0	0.0	0.0	0.0	6	839	0
21550	0.00016485328058028355	0.003076923076923077	0.0	0.0	0.0	0.0	0.0	6	996	0
21579	0.0007143642158478953	0.003076923076923077	0.0	0.0	0.0	0.0	0.0	6	583	0
21612	0.000604462028794373	0.00923076923076923	0.0	0.0	0.05128205128205128	0.0	0.0	6	561	0
21619	0.0007693153093746566	0.003076923076923077	0.0	0.0	0.0	0.019230769230769232	0.0	6	757	0
21640	0.0008792174964281789	0.00923076923076923	0.01818181818181818	0.0	0.02564102564102564	0.019230769230769232	0.0	6	474	0
21706	0.0010440707770084624	0.003076923076923077	0.0	0.0	0.02564102564102564	0.0	0.0	6	466	0
21740	0.00021980437410704473	0.003076923076923077	0.0	0.0	0.0	0.0	0.0	6	934	0
21747	0.0003297065611605671	0.0	0.0	0.0	0.0	0.019230769230769232	0.0	6	877	0
21753	0.0003846576546873283	0.006153846153846154	0.01818181818181818	0.0	0.0	0.0	0.0	6	463	0
21756	0.0008792174964281789	0.003076923076923077	0.0	0.0	0.0	0.0	0.0	6	484	0
21761	0.000604462028794373	0.003076923076923077	0.0	0.0	0.0	0.038461538461538464	0.0	6	559	0
21772	0.0002747554676338059	0.003076923076923077	0.0	0.0	0.0	0.0	0.0	6	739	0
21821	0.0004945598417408506	0.003076923076923077	0.0	0.0	0.02564102564102564	0.0	0.0	6	828	0
21825	0.00016485328058028355	0.006153846153846154	0.0	0.0	0.0	0.019230769230769232	0.0	6	676	0
21838	0.0007143642158478953	0.003076923076923077	0.0	0.0	0.0	0.0	0.0	6	520	0
21893	0.0004945598417408506	0.003076923076923077	0.0	0.0	0.0	0.019230769230769232	0.0	6	792	0
21917	0.00016485328058028355	0.003076923076923077	0.0	0.0	0.02564102564102564	0.0	0.0	6	882	0
21922	0.00021980437410704473	0.003076923076923077	0.0	0.0	0.0	0.0	0.0	6	798	0
21931	0.00021980437410704473	0.003076923076923077	0.0	0.0	0.0	0.0	0.0	6	851	0
21958	0.0005495109352676119	0.0	0.0	0.0	0.0	0.019230769230769232	0.0	6	818	0
21972	0.0008242664029014177	0.00923076923076923	0.0	0.0	0.0	0.0	0.0	6	587	0
21985	0.0004945598417408506	0.003076923076923077	0.0	0.0	0.0	0.019230769230769232	0.0	6	655	0
22013	0.00021980437410704473	0.003076923076923077	0.0	0.0	0.02564102564102564	0.0	0.0	6	762	0
22014	0.0006594131223211342	0.003076923076923077	0.0	0.0	0.02564102564102564	0.0	0.0	6	720	0
22043	0.00021980437410704473	0.0	0.0	0.0	0.0	0.019230769230769232	0.0	6	986	0
22064	0.0015935817122760742	0.003076923076923077	0.01818181818181818	0.0	0.0	0.0	0.0	6	454	0
22110	0.00010990218705352236	0.003076923076923077	0.0	0.0	0.0	0.0	0.0	6	716	0
22113	0.0013188262446422684	0.006153846153846154	0.0	0.0	0.02564102564102564	0.019230769230769232	0.0	6	455	0
22133	0.0006594131223211342	0.003076923076923077	0.0	0.0	0.0	0.0	0.0	6	496	0
22165	0.0007143642158478953	0.003076923076923077	0.0	0.0	0.0	0.0	0.0	6	618	0
22175	0.00021980437410704473	0.003076923076923077	0.0	0.0	0.02564102564102564	0.0	0.0	6	802	0
22261	0.004890647323881745	0.00923076923076923	0.0	0.0	0.0	0.0	0.0	7	612	0
22282	0.003077261237498626	0.012307692307692308	0.0	0.0	0.0	0.0	0.0	7	768	0
22291	0.002692603582811298	0.003076923076923077	0.0	0.0	0.0	0.0	0.0	7	887	0
22309	0.001483679525222552	0.00923076923076923	0.0	0.0	0.02564102564102564	0.0	0.0	7	972	0
22316	0.001813386086383119	0.003076923076923077	0.0	0.0	0.0	0.0	0.0	7	886	0
22317	0.0010990218705352237	0.003076923076923077	0.0	0.0	0.0	0.0	0.0	7	946	0
22319	0.002143092647543686	0.006153846153846154	0.01818181818181818	0.0	0.0	0.019230769230769232	0.0	7	911	0
22323	0.001208924057588746	0.00923076923076923	0.01818181818181818	0.2	0.02564102564102564	0.0	0.0	7	872	0
22324	0.001813386086383119	0.006153846153846154	0.0	0.0	0.0	0.0	0.0	7	803	0
22327	0.0031322123310253873	0.015384615384615385	0.01818181818181818	0.0	0.02564102564102564	0.0	0.0	7	754	0
22328	0.0031322123310253873	0.003076923076923077	0.0	0.0	0.0	0.0	0.0	7	619	0
22336	0.001208924057588746	0.006153846153846154	0.0	0.0	0.0	0.019230769230769232	0.0	7	891	0
22346	0.004835696230354984	0.006153846153846154	0.0	0.0	0.0	0.0	0.0	7	650	0
22353	0.006813935597318387	0.012307692307692308	0.0	0.0	0.02564102564102564	0.038461538461538464	0.0	7	540	0
22357	0.011704582921200132	0.03076923076923077	0.0	0.0	0.02564102564102564	0.019230769230769232	0.0	7	471	0
22360	0.006594131223211341	0.021538461538461538	0.0	0.0	0.05128205128205128	0.019230769230769232	0.0	7	607	0
22387	0.0032421145180789096	0.003076923076923077	0.01818181818181818	0.0	0.0	0.0	0.0	7	653	0
22416	0.0062094735685240135	0.012307692307692308	0.0	0.0	0.0	0.0	0.0	7	604	0
22421	0.0019232882734366414	0.01846153846153846	0.01818181818181818	0.0	0.0	0.0	0.0	7	695	0
22424	0.0034069677986591934	0.006153846153846154	0.01818181818181818	0.0	0.02564102564102564	0.0	0.0	7	846	0
22428	0.0010990218705352237	0.003076923076923077	0.0	0.0	0.0	0.0	0.0	7	900	0
22442	0.0019782393669634025	0.01846153846153846	0.03636363636363636	0.0	0.0	0.019230769230769232	0.0	7	674	0
22444	0.001483679525222552	0.012307692307692308	0.01818181818181818	0.0	0.02564102564102564	0.0	0.0	7	864	0
22464	0.0019782393669634025	0.003076923076923077	0.0	0.0	0.0	0.0	0.0	7	821	0
22467	0.008077810748433894	0.021538461538461538	0.03636363636363636	0.0	0.0	0.038461538461538464	0.0	7	481	0
22471	0.0010440707770084624	0.003076923076923077	0.0	0.0	0.0	0.0	0.0	7	932	0
22478	0.001208924057588746	0.006153846153846154	0.0	0.0	0.02564102564102564	0.0	0.0	7	785	0
22504	0.002692603582811298	0.003076923076923077	0.0	0.0	0.0	0.0	0.0	7	560	0
22505	0.0021980437410704474	0.00923076923076923	0.0	0.0	0.02564102564102564	0.0	0.0	7	763	0
22510	0.00280250576986482	0.00923076923076923	0.0	0.0	0.0	0.0	0.0	7	594	0
22511	0.0013737773381690295	0.003076923076923077	0.01818181818181818	0.0	0.0	0.0	0.09090909090909091	7	926	0
22513	0.00653918012968458	0.021538461538461538	0.0	0.0	0.0	0.038461538461538464	0.0	7	479	0
22525	0.0020881415540169247	0.006153846153846154	0.0	0.0	0.02564102564102564	0.0	0.0	7	779	0
22530	0.009451588086602923	0.003076923076923077	0.0	0.0	0.0	0.0	0.0	7	568	0
22532	0.0014287284316957906	0.00923076923076923	0.01818181818181818	0.0	0.0	0.0	0.0	7	834	0
22541	0.0020331904604901636	0.01846153846153846	0.01818181818181818	0.0	0.0	0.0	0.0	7	711	0
22547	0.004011429827453566	0.00923076923076923	0.01818181818181818	0.0	0.05128205128205128	0.0	0.0	7	508	0
22554	0.0032421145180789096	0.00923076923076923	0.0	0.0	0.0	0.0	0.0	7	536	0
22560	0.003077261237498626	0.003076923076923077	0.0	0.0	0.0	0.0	0.0	7	512	0
22622	0.004835696230354984	0.00923076923076923	0.01818181818181818	0.0	0.0	0.057692307692307696	0.0	7	663	0
22628	0.0037366743598197605	0.012307692307692308	0.01818181818181818	0.0	0.02564102564102564	0.019230769230769232	0.0	7	794	0
22636	0.005055500604462028	0.00923076923076923	0.01818181818181818	0.0	0.0	0.0	0.09090909090909091	7	567	0
22645	0.00280250576986482	0.00923076923076923	0.01818181818181818	0.2	0.02564102564102564	0.0	0.0	7	661	0
22649	0.0029124079569183424	0.006153846153846154	0.0	0.0	0.0	0.0	0.0	7	701	0
22655	0.015166501813386087	0.027692307692307693	0.0	0.0	0.05128205128205128	0.038461538461538464	0.0	7	458	0
22657	0.002692603582811298	0.006153846153846154	0.0	0.0	0.0	0.019230769230769232	0.0	7	563	0
22670	0.0022529948345972085	0.0	0.01818181818181818	0.0	0.0	0.0	0.0	7	746	0
22673	0.0016485328058028353	0.006153846153846154	0.0	0.0	0.02564102564102564	0.0	0.0	7	869	0
22686	0.004945598417408506	0.046153846153846156	0.01818181818181818	0.0	0.07692307692307693	0.019230769230769232	0.0	7	632	0
22703	0.0029124079569183424	0.00923076923076923	0.03636363636363636	0.0	0.0	0.0	0.0	7	722	0
22712	0.001813386086383119	0.00923076923076923	0.01818181818181818	0.0	0.0	0.0	0.0	7	597	0
22713	0.0015935817122760742	0.006153846153846154	0.01818181818181818	0.0	0.02564102564102564	0.0	0.0	7	835	0
22715	0.005000549510935267	0.00923076923076923	0.03636363636363636	0.0	0.02564102564102564	0.0	0.0	7	633	0
22716	0.0010990218705352237	0.003076923076923077	0.0	0.0	0.0	0.0	0.0	7	1003	0
22741	0.005550060446202879	0.006153846153846154	0.0	0.0	0.0	0.038461538461538464	0.0	7	634	0
22748	0.001813386086383119	0.003076923076923077	0.0	0.0	0.0	0.0	0.0	7	534	0
22754	0.0016485328058028353	0.003076923076923077	0.0	0.0	0.0	0.0	0.0	7	800	0
22757	0.003901527640400044	0.003076923076923077	0.01818181818181818	0.0	0.0	0.0	0.0	7	747	0
22760	0.0019782393669634025	0.006153846153846154	0.0	0.0	0.0	0.0	0.0	7	715	0
22767	0.0015935817122760742	0.003076923076923077	0.0	0.0	0.0	0.0	0.0	7	690	0
22786	0.006264424662050775	0.052307692307692305	0.03636363636363636	0.0	0.07692307692307693	0.07692307692307693	0.0	7	468	0
22808	0.005879767007363447	0.015384615384615385	0.01818181818181818	0.0	0.02564102564102564	0.019230769230769232	0.0	7	554	0
22816	0.006154522474997252	0.003076923076923077	0.03636363636363636	0.0	0.0	0.0	0.0	7	647	0
22820	0.012858555885262116	0.012307692307692308	0.0	0.0	0.02564102564102564	0.0	0.0	7	473	0
22821	0.0029124079569183424	0.003076923076923077	0.01818181818181818	0.0	0.0	0.0	0.0	7	817	0
22825	0.010880316518298714	0.00923076923076923	0.01818181818181818	0.0	0.0	0.0	0.0	7	475	0
22826	0.004121332014507088	0.006153846153846154	0.01818181818181818	0.0	0.02564102564102564	0.0	0.0	7	670	0
22829	0.0052203538850423125	0.00923076923076923	0.01818181818181818	0.0	0.0	0.0	0.0	7	483	0
22835	0.004231234201560611	0.012307692307692308	0.01818181818181818	0.0	0.02564102564102564	0.0	0.0	7	592	0
22838	0.004615891856247939	0.00923076923076923	0.0	0.0	0.0	0.019230769230769232	0.0	7	511	0
22856	0.0008242664029014177	0.003076923076923077	0.0	0.0	0.0	0.0	0.0	7	983	0
22860	0.002637652489284537	0.006153846153846154	0.0	0.0	0.0	0.019230769230769232	0.0	7	622	0
22861	0.0009341685899549401	0.006153846153846154	0.01818181818181818	0.0	0.0	0.019230769230769232	0.0	7	933	0
22865	0.0009341685899549401	0.003076923076923077	0.0	0.0	0.0	0.0	0.0	7	979	0
22872	0.0019782393669634025	0.003076923076923077	0.0	0.0	0.02564102564102564	0.0	0.0	7	725	0
22878	0.002747554676338059	0.027692307692307693	0.01818181818181818	0.0	0.02564102564102564	0.019230769230769232	0.09090909090909091	7	614	0
22901	0.002472799208704253	0.006153846153846154	0.0	0.0	0.0	0.019230769230769232	0.0	7	590	0
22908	0.0033520167051324322	0.003076923076923077	0.0	0.0	0.02564102564102564	0.0	0.0	7	643	0
22920	0.0033520167051324322	0.003076923076923077	0.0	0.0	0.0	0.0	0.0	7	830	0
22926	0.0014287284316957906	0.012307692307692308	0.0	0.0	0.0	0.0	0.0	7	844	0
22932	0.002472799208704253	0.01846153846153846	0.0	0.0	0.07692307692307693	0.0	0.0	7	727	0
22933	0.00280250576986482	0.003076923076923077	0.0	0.0	0.0	0.0	0.0	7	718	0
22941	0.001538630618749313	0.003076923076923077	0.01818181818181818	0.0	0.0	0.0	0.0	7	789	0
22955	0.0047257940433014615	0.021538461538461538	0.01818181818181818	0.0	0.0	0.019230769230769232	0.0	7	531	0
22957	0.01208924057588746	0.033846153846153845	0.01818181818181818	0.0	0.02564102564102564	0.019230769230769232	0.0	7	487	0
22981	0.015276404000439609	0.024615384615384615	0.0	0.0	0.02564102564102564	0.019230769230769232	0.0	7	469	0
22991	0.0009341685899549401	0.003076923076923077	0.0	0.0	0.0	0.0	0.0	7	885	0
23000	0.010990218705352236	0.033846153846153845	0.10909090909090909	0.2	0.02564102564102564	0.057692307692307696	0.0	7	509	0
23022	0.0010990218705352237	0.006153846153846154	0.0	0.0	0.0	0.0	0.0	7	903	0
23028	0.007473348719639521	0.006153846153846154	0.0	0.0	0.0	0.0	0.0	7	575	0
23040	0.002143092647543686	0.003076923076923077	0.0	0.0	0.0	0.0	0.0	7	909	0
23055	0.007638202000219804	0.024615384615384615	0.03636363636363636	0.0	0.05128205128205128	0.019230769230769232	0.0	7	688	0
23069	0.0025827013957577757	0.006153846153846154	0.0	0.0	0.0	0.0	0.0	7	740	0
23095	0.004286185295087372	0.003076923076923077	0.01818181818181818	0.0	0.0	0.019230769230769232	0.0	7	485	0
23108	0.001813386086383119	0.0	0.01818181818181818	0.0	0.0	0.0	0.0	7	790	0
23114	0.004121332014507088	0.006153846153846154	0.0	0.0	0.0	0.0	0.0	7	780	0
23115	0.0021980437410704474	0.006153846153846154	0.01818181818181818	0.0	0.05128205128205128	0.0	0.0	7	707	0
23119	0.0028574568633915813	0.003076923076923077	0.0	0.0	0.0	0.0	0.0	7	767	0
23128	0.01071546323771843	0.024615384615384615	0.01818181818181818	0.0	0.05128205128205128	0.07692307692307693	0.0	7	461	0
23131	0.008242664029014177	0.015384615384615385	0.01818181818181818	0.2	0.02564102564102564	0.0	0.0	7	553	0
23134	0.01208924057588746	0.03076923076923077	0.0	0.0	0.02564102564102564	0.07692307692307693	0.0	7	465	0
23144	0.001208924057588746	0.015384615384615385	0.01818181818181818	0.0	0.0	0.0	0.0	7	795	0
23169	0.0035168699857127156	0.003076923076923077	0.0	0.0	0.0	0.0	0.0	7	714	0
23174	0.004780745136828223	0.024615384615384615	0.01818181818181818	0.0	0.0	0.0	0.0	7	533	0
23180	0.0018683371799098803	0.003076923076923077	0.0	0.0	0.0	0.0	0.0	7	733	0
23183	0.0037366743598197605	0.00923076923076923	0.01818181818181818	0.0	0.0	0.019230769230769232	0.0	7	675	0
23211	0.002637652489284537	0.01846153846153846	0.0	0.0	0.05128205128205128	0.0	0.0	7	731	0
23239	0.008462468403121221	0.015384615384615385	0.0	0.0	0.0	0.0	0.0	7	452	0
23252	0.0019782393669634025	0.003076923076923077	0.01818181818181818	0.0	0.0	0.019230769230769232	0.0	7	897	0
23267	0.0009341685899549401	0.00923076923076923	0.0	0.0	0.0	0.0	0.0	7	961	0
23268	0.007363446532585998	0.021538461538461538	0.0	0.0	0.0	0.019230769230769232	0.0	7	505	0
23291	0.002472799208704253	0.00923076923076923	0.0	0.0	0.02564102564102564	0.0	0.0	7	766	0
23301	0.0028574568633915813	0.003076923076923077	0.0	0.0	0.0	0.0	0.0	7	840	0
23303	0.0014287284316957906	0.003076923076923077	0.01818181818181818	0.0	0.0	0.0	0.0	7	938	0
23311	0.001538630618749313	0.003076923076923077	0.0	0.0	0.0	0.0	0.0	7	781	0
23313	0.0038465765468732828	0.01846153846153846	0.0	0.0	0.02564102564102564	0.0	0.0	7	691	0
23334	0.006758984503791626	0.03076923076923077	0.01818181818181818	0.0	0.05128205128205128	0.019230769230769232	0.0	7	462	0
23341	0.0016485328058028353	0.003076923076923077	0.0	0.0	0.0	0.0	0.0	7	775	0
23342	0.004121332014507088	0.00923076923076923	0.0	0.0	0.02564102564102564	0.0	0.0	7	626	0
23346	0.005000549510935267	0.027692307692307693	0.0	0.0	0.02564102564102564	0.019230769230769232	0.0	7	543	0
23352	0.004945598417408506	0.012307692307692308	0.0	0.0	0.0	0.0	0.0	7	581	0
23353	0.0019782393669634025	0.012307692307692308	0.0	0.0	0.02564102564102564	0.0	0.09090909090909091	7	799	0
23359	0.0031871634245521484	0.006153846153846154	0.0	0.0	0.0	0.019230769230769232	0.09090909090909091	7	684	0
23367	0.006154522474997252	0.021538461538461538	0.01818181818181818	0.0	0.0	0.0	0.0	7	467	0
23378	0.008627321683701505	0.015384615384615385	0.01818181818181818	0.0	0.0	0.019230769230769232	0.09090909090909091	7	472	0
23383	0.004341136388614134	0.006153846153846154	0.01818181818181818	0.0	0.02564102564102564	0.0	0.0	7	497	0
23386	0.003681723266292999	0.006153846153846154	0.01818181818181818	0.0	0.0	0.0	0.0	7	535	0
23402	0.0014287284316957906	0.003076923076923077	0.0	0.0	0.0	0.019230769230769232	0.0	7	971	0
23408	0.0023628970216507308	0.024615384615384615	0.03636363636363636	0.0	0.02564102564102564	0.0	0.0	7	628	0
23418	0.0022529948345972085	0.003076923076923077	0.0	0.0	0.0	0.0	0.0	7	814	0
23423	0.00697878887789867	0.006153846153846154	0.0	0.0	0.02564102564102564	0.019230769230769232	0.0	7	506	0
23440	0.002417848115177492	0.00923076923076923	0.0	0.0	0.02564102564102564	0.019230769230769232	0.0	7	729	0
23470	0.009176832618969117	0.021538461538461538	0.0	0.0	0.02564102564102564	0.057692307692307696	0.0	7	514	0
23476	0.004396087482140895	0.0	0.01818181818181818	0.0	0.0	0.0	0.0	7	500	0
23478	0.0035168699857127156	0.01846153846153846	0.0	0.0	0.02564102564102564	0.038461538461538464	0.0	7	610	0
23481	0.000604462028794373	0.00923076923076923	0.0	0.0	0.0	0.0	0.0	7	708	0
23484	0.001263875151115507	0.0	0.0	0.0	0.0	0.019230769230769232	0.09090909090909091	7	791	0
23517	0.0032421145180789096	0.027692307692307693	0.01818181818181818	0.0	0.05128205128205128	0.0	0.0	7	654	0
23534	0.007363446532585998	0.024615384615384615	0.01818181818181818	0.0	0.0	0.0	0.0	7	503	0
23582	0.006319375755577536	0.00923076923076923	0.01818181818181818	0.2	0.0	0.0	0.0	7	648	0
23587	0.0093416858995494	0.012307692307692308	0.01818181818181818	0.0	0.02564102564102564	0.0	0.0	7	515	0
23598	0.001208924057588746	0.00923076923076923	0.0	0.0	0.0	0.0	0.0	7	875	0
23602	0.001483679525222552	0.003076923076923077	0.0	0.0	0.0	0.0	0.0	7	928	0
23609	0.0018683371799098803	0.015384615384615385	0.01818181818181818	0.0	0.0	0.0	0.0	7	662	0
23618	0.0019782393669634025	0.012307692307692308	0.01818181818181818	0.0	0.02564102564102564	0.038461538461538464	0.0	7	703	0
23626	0.008407517309594461	0.033846153846153845	0.0	0.0	0.05128205128205128	0.0	0.0	7	550	0
23642	0.001813386086383119	0.00923076923076923	0.0	0.0	0.0	0.019230769230769232	0.0	7	793	0
23644	0.002527750302231014	0.012307692307692308	0.01818181818181818	0.0	0.02564102564102564	0.0	0.0	7	721	0
23646	0.003077261237498626	0.003076923076923077	0.01818181818181818	0.0	0.0	0.0	0.0	7	849	0
23652	0.0007693153093746566	0.003076923076923077	0.0	0.0	0.0	0.0	0.0	7	1004	0
23656	0.007088691064952192	0.003076923076923077	0.0	0.0	0.0	0.0	0.0	7	656	0
23657	0.00511045169798879	0.00923076923076923	0.0	0.0	0.02564102564102564	0.019230769230769232	0.0	7	657	0
23663	0.0020331904604901636	0.0	0.01818181818181818	0.0	0.0	0.0	0.0	7	687	0
23675	0.0033520167051324322	0.003076923076923077	0.0	0.0	0.0	0.0	0.0	7	557	0
23709	0.005550060446202879	0.0	0.0	0.0	0.0	0.019230769230769232	0.09090909090909091	7	548	0
23723	0.004011429827453566	0.006153846153846154	0.0	0.0	0.0	0.019230769230769232	0.0	7	776	0
23724	0.0018683371799098803	0.006153846153846154	0.0	0.0	0.0	0.0	0.0	7	984	0
23727	0.0013188262446422684	0.003076923076923077	0.0	0.0	0.02564102564102564	0.0	0.0	7	853	0
23730	0.0020331904604901636	0.00923076923076923	0.0	0.0	0.0	0.0	0.09090909090909091	7	813	0
23750	0.005385207165622596	0.0	0.01818181818181818	0.0	0.0	0.0	0.0	7	532	0
23778	0.0019232882734366414	0.003076923076923077	0.0	0.0	0.0	0.0	0.0	7	847	0
23779	0.007308495439059237	0.012307692307692308	0.0	0.0	0.02564102564102564	0.0	0.0	7	545	0
23781	0.0008242664029014177	0.0	0.0	0.0	0.0	0.019230769230769232	0.0	7	894	0
23791	0.004780745136828223	0.0	0.01818181818181818	0.0	0.0	0.0	0.0	7	491	0
23794	0.0017584349928563578	0.006153846153846154	0.0	0.0	0.0	0.0	0.0	7	950	0
23799	0.009011979338388834	0.00923076923076923	0.01818181818181818	0.0	0.0	0.0	0.0	7	522	0
23801	0.004505989669194417	0.01846153846153846	0.0	0.0	0.02564102564102564	0.019230769230769232	0.0	7	510	0
23804	0.010385756676557863	0.015384615384615385	0.01818181818181818	0.0	0.02564102564102564	0.038461538461538464	0.0	7	492	0
23816	0.004615891856247939	0.012307692307692308	0.01818181818181818	0.2	0.0	0.0	0.0	7	667	0
23828	0.008022859654907132	0.006153846153846154	0.01818181818181818	0.0	0.0	0.019230769230769232	0.0	7	494	0
23844	0.002637652489284537	0.0	0.01818181818181818	0.0	0.0	0.0	0.0	7	624	0
23871	0.007363446532585998	0.01846153846153846	0.01818181818181818	0.0	0.0	0.038461538461538464	0.0	7	502	0
23889	0.002747554676338059	0.0	0.05454545454545454	0.0	0.0	0.0	0.0	7	608	0
23905	0.0032970656116056707	0.003076923076923077	0.01818181818181818	0.0	0.0	0.0	0.0	7	638	0
23906	0.0019232882734366414	0.003076923076923077	0.0	0.0	0.0	0.0	0.0	7	770	0
23910	0.006429277942631058	0.006153846153846154	0.0	0.0	0.0	0.0	0.0	7	598	0
23918	0.005879767007363447	0.03692307692307692	0.0	0.0	0.02564102564102564	0.038461538461538464	0.0	7	489	0
23936	0.002747554676338059	0.0	0.03636363636363636	0.0	0.0	0.0	0.0	7	613	0
23939	0.010825365424771952	0.015384615384615385	0.01818181818181818	0.0	0.0	0.0	0.0	7	541	0
23940	0.0035168699857127156	0.006153846153846154	0.0	0.0	0.0	0.0	0.0	7	697	0
23970	0.0013737773381690295	0.003076923076923077	0.0	0.0	0.0	0.019230769230769232	0.0	7	896	0
23980	0.005769864820309924	0.006153846153846154	0.0	0.0	0.0	0.0	0.0	7	549	0
23986	0.0021980437410704474	0.00923076923076923	0.03636363636363636	0.0	0.02564102564102564	0.019230769230769232	0.0	7	831	0
23997	0.0010990218705352237	0.003076923076923077	0.0	0.0	0.0	0.0	0.0	7	952	0
24000	0.0034069677986591934	0.00923076923076923	0.01818181818181818	0.0	0.0	0.0	0.0	7	841	0
24005	0.004615891856247939	0.03692307692307692	0.07272727272727272	0.0	0.02564102564102564	0.019230769230769232	0.0	7	572	0
24017	0.0004945598417408506	0.006153846153846154	0.0	0.0	0.0	0.0	0.0	7	902	0
24026	0.001813386086383119	0.003076923076923077	0.01818181818181818	0.0	0.0	0.0	0.0	7	907	0
24028	0.008572370590174743	0.021538461538461538	0.0	0.0	0.02564102564102564	0.019230769230769232	0.0	7	490	0
24067	0.0034069677986591934	0.033846153846153845	0.03636363636363636	0.2	0.0	0.038461538461538464	0.0	7	609	0
24086	0.0010440707770084624	0.012307692307692308	0.0	0.0	0.0	0.0	0.0	7	805	0
24087	0.002143092647543686	0.00923076923076923	0.0	0.0	0.02564102564102564	0.0	0.0	7	724	0
24111	0.0019232882734366414	0.003076923076923077	0.0	0.0	0.02564102564102564	0.0	0.0	7	940	0
24114	0.003077261237498626	0.006153846153846154	0.0	0.0	0.02564102564102564	0.0	0.0	7	744	0
24120	0.005879767007363447	0.0	0.01818181818181818	0.0	0.0	0.0	0.0	7	694	0
24129	0.00511045169798879	0.012307692307692308	0.01818181818181818	0.0	0.0	0.0	0.0	7	542	0
24130	0.002747554676338059	0.00923076923076923	0.0	0.0	0.02564102564102564	0.019230769230769232	0.0	7	829	0
24139	0.005440158259149357	0.006153846153846154	0.03636363636363636	0.0	0.0	0.019230769230769232	0.0	7	719	0
24145	0.003626772172766238	0.00923076923076923	0.0	0.0	0.05128205128205128	0.019230769230769232	0.0	7	538	0
24152	0.006319375755577536	0.012307692307692308	0.0	0.0	0.0	0.038461538461538464	0.0	7	595	0
24158	0.0009341685899549401	0.0	0.01818181818181818	0.0	0.0	0.019230769230769232	0.0	7	931	0
24162	0.0009341685899549401	0.0	0.0	0.0	0.0	0.019230769230769232	0.0	7	836	0
24167	0.0032421145180789096	0.00923076923076923	0.01818181818181818	0.0	0.02564102564102564	0.0	0.0	7	726	0
24185	0.001483679525222552	0.006153846153846154	0.0	0.0	0.0	0.0	0.0	7	966	0
24186	0.0009341685899549401	0.003076923076923077	0.0	0.0	0.0	0.0	0.0	7	832	0
24187	0.0037366743598197605	0.012307692307692308	0.0	0.0	0.02564102564102564	0.0	0.0	7	507	0
24195	0.002692603582811298	0.00923076923076923	0.01818181818181818	0.0	0.0	0.019230769230769232	0.0	7	866	0
24201	0.0047257940433014615	0.00923076923076923	0.01818181818181818	0.0	0.02564102564102564	0.0	0.0	7	646	0
24205	0.0013737773381690295	0.003076923076923077	0.0	0.0	0.0	0.0	0.0	7	970	0
24210	0.006374326849104297	0.006153846153846154	0.0	0.0	0.02564102564102564	0.0	0.0	7	551	0
24213	0.0029124079569183424	0.006153846153846154	0.0	0.0	0.0	0.0	0.0	7	573	0
24218	0.007748104187273327	0.015384615384615385	0.03636363636363636	0.2	0.05128205128205128	0.0	0.0	7	582	0
24219	0.001263875151115507	0.0	0.01818181818181818	0.0	0.0	0.0	0.0	7	884	0
24223	0.013188262446422683	0.012307692307692308	0.0	0.0	0.02564102564102564	0.019230769230769232	0.0	7	464	0
24234	0.0020881415540169247	0.006153846153846154	0.0	0.0	0.0	0.0	0.0	7	856	0
24242	0.004121332014507088	0.01846153846153846	0.01818181818181818	0.0	0.0	0.038461538461538464	0.0	7	526	0
24244	0.004231234201560611	0.006153846153846154	0.0	0.0	0.02564102564102564	0.0	0.0	7	681	0
24245	0.006154522474997252	0.012307692307692308	0.03636363636363636	0.0	0.0	0.0	0.0	7	651	0
24258	0.002967359050445104	0.012307692307692308	0.01818181818181818	0.0	0.05128205128205128	0.0	0.0	7	755	0
24270	0.002527750302231014	0.006153846153846154	0.0	0.0	0.02564102564102564	0.0	0.0	7	838	0
24275	0.002637652489284537	0.003076923076923077	0.0	0.0	0.0	0.019230769230769232	0.0	7	705	0
24277	0.0009891196834817012	0.003076923076923077	0.0	0.0	0.0	0.0	0.0	7	956	0
24281	0.00560501153972964	0.003076923076923077	0.0	0.0	0.0	0.038461538461538464	0.0	7	556	0
24284	0.002472799208704253	0.006153846153846154	0.0	0.0	0.0	0.0	0.0	7	748	0
24286	0.002143092647543686	0.012307692307692308	0.01818181818181818	0.0	0.02564102564102564	0.0	0.0	7	736	0
24294	0.004231234201560611	0.003076923076923077	0.0	0.0	0.0	0.0	0.0	7	470	0
24314	0.006154522474997252	0.021538461538461538	0.0	0.0	0.0	0.019230769230769232	0.0	7	555	0
24331	0.0023628970216507308	0.0	0.01818181818181818	0.0	0.0	0.0	0.0	7	600	0
24368	0.005769864820309924	0.00923076923076923	0.0	0.0	0.02564102564102564	0.0	0.0	7	640	0
24378	0.01115507198593252	0.015384615384615385	0.01818181818181818	0.0	0.05128205128205128	0.019230769230769232	0.0	7	486	0
24412	0.0009891196834817012	0.006153846153846154	0.01818181818181818	0.0	0.0	0.0	0.0	7	990	0
24424	0.001263875151115507	0.003076923076923077	0.0	0.0	0.0	0.0	0.0	7	810	0
24443	0.0031322123310253873	0.003076923076923077	0.0	0.0	0.0	0.0	0.0	7	513	0
24454	0.0011539729640619848	0.003076923076923077	0.0	0.0	0.0	0.0	0.0	7	745	0
24463	0.0008242664029014177	0.003076923076923077	0.0	0.0	0.0	0.0	0.0	7	999	0
24468	0.001263875151115507	0.0	0.01818181818181818	0.2	0.0	0.0	0.0	7	997	0
24469	0.0025827013957577757	0.003076923076923077	0.0	0.0	0.0	0.0	0.0	7	787	0
24476	0.004945598417408506	0.021538461538461538	0.07272727272727272	0.0	0.02564102564102564	0.038461538461538464	0.0	7	552	0
24486	0.0021980437410704474	0.012307692307692308	0.0	0.0	0.02564102564102564	0.0	0.0	7	738	0
24498	0.008462468403121221	0.00923076923076923	0.01818181818181818	0.0	0.0	0.0	0.0	7	528	0
24505	0.0034619188921859545	0.00923076923076923	0.0	0.0	0.05128205128205128	0.0	0.0	7	641	0
24508	0.0041762831080338495	0.003076923076923077	0.0	0.0	0.0	0.0	0.0	7	704	0
24511	0.0034619188921859545	0.00923076923076923	0.0	0.0	0.0	0.0	0.0	7	529	0
24513	0.003626772172766238	0.00923076923076923	0.01818181818181818	0.0	0.0	0.019230769230769232	0.0	7	565	0
24545	0.004780745136828223	0.00923076923076923	0.0	0.0	0.0	0.0	0.0	7	501	0
24554	0.0007693153093746566	0.00923076923076923	0.0	0.0	0.0	0.0	0.0	7	1000	0
24559	0.001208924057588746	0.003076923076923077	0.01818181818181818	0.0	0.0	0.0	0.0	7	914	0
24564	0.004121332014507088	0.003076923076923077	0.0	0.0	0.0	0.019230769230769232	0.0	7	585	0
24568	0.0008242664029014177	0.006153846153846154	0.0	0.0	0.0	0.019230769230769232	0.09090909090909091	7	865	0
24571	0.006484229036157819	0.006153846153846154	0.0	0.0	0.0	0.0	0.0	7	631	0
24583	0.0016485328058028353	0.006153846153846154	0.0	0.0	0.0	0.019230769230769232	0.0	7	915	0
24587	0.004341136388614134	0.003076923076923077	0.0	0.0	0.0	0.0	0.0	7	596	0
24593	0.007418397626112759	0.003076923076923077	0.0	0.0	0.0	0.019230769230769232	0.0	7	504	0
24606	0.0015935817122760742	0.003076923076923077	0.0	0.0	0.0	0.0	0.0	7	980	0
24609	0.0035718210792394767	0.003076923076923077	0.0	0.0	0.0	0.0	0.0	7	518	0
24619	0.002472799208704253	0.003076923076923077	0.0	0.0	0.0	0.0	0.0	7	773	0
24620	0.0013737773381690295	0.006153846153846154	0.0	0.0	0.02564102564102564	0.0	0.0	7	769	0
24626	0.004286185295087372	0.012307692307692308	0.01818181818181818	0.0	0.02564102564102564	0.0	0.0	7	570	0
24636	0.0014287284316957906	0.01846153846153846	0.01818181818181818	0.0	0.0	0.0	0.0	7	822	0
24639	0.011759534014726894	0.015384615384615385	0.0	0.0	0.0	0.019230769230769232	0.0	7	521	0
24651	0.005934718100890208	0.012307692307692308	0.01818181818181818	0.2	0.02564102564102564	0.019230769230769232	0.0	7	580	0
24654	0.004231234201560611	0.006153846153846154	0.01818181818181818	0.0	0.0	0.0	0.0	7	756	0
24655	0.006594131223211341	0.006153846153846154	0.0	0.0	0.0	0.0	0.0	7	630	0
24659	0.007033739971425431	0.021538461538461538	0.0	0.0	0.05128205128205128	0.0	0.0	7	517	0
24672	0.0034619188921859545	0.00923076923076923	0.0	0.0	0.05128205128205128	0.0	0.0	7	605	0
24675	0.0011539729640619848	0.003076923076923077	0.01818181818181818	0.0	0.0	0.019230769230769232	0.0	7	753	0
24677	0.0014287284316957906	0.027692307692307693	0.03636363636363636	0.0	0.02564102564102564	0.019230769230769232	0.0	7	823	0
24680	0.003901527640400044	0.015384615384615385	0.01818181818181818	0.2	0.0	0.0	0.0	7	812	0
24682	0.004341136388614134	0.04	0.0	0.0	0.10256410256410256	0.0	0.0	7	574	0
24702	0.007418397626112759	0.015384615384615385	0.0	0.0	0.0	0.057692307692307696	0.09090909090909091	7	477	0
24707	0.0011539729640619848	0.0	0.0	0.0	0.0	0.019230769230769232	0.0	7	876	0
24718	0.0032421145180789096	0.012307692307692308	0.01818181818181818	0.0	0.0	0.0	0.0	7	772	0
24744	0.0006594131223211342	0.003076923076923077	0.0	0.0	0.0	0.0	0.0	7	962	0
24745	0.0023079459281239697	0.006153846153846154	0.01818181818181818	0.0	0.0	0.0	0.0	7	765	0
24752	0.005714913726783163	0.021538461538461538	0.0	0.0	0.0	0.0	0.0	7	519	0
24770	0.003626772172766238	0.021538461538461538	0.01818181818181818	0.2	0.0	0.019230769230769232	0.0	7	516	0
24776	0.0076931530937465655	0.012307692307692308	0.0	0.0	0.02564102564102564	0.057692307692307696	0.0	7	493	0
24777	0.001483679525222552	0.003076923076923077	0.0	0.0	0.0	0.0	0.0	7	649	0
24778	0.0022529948345972085	0.003076923076923077	0.0	0.0	0.0	0.0	0.0	7	859	0
24784	0.00280250576986482	0.015384615384615385	0.01818181818181818	0.0	0.0	0.0	0.0	7	842	0
24794	0.001483679525222552	0.003076923076923077	0.0	0.0	0.0	0.0	0.0	7	629	0
24796	0.003022310143971865	0.006153846153846154	0.0	0.0	0.02564102564102564	0.0	0.0	7	589	0
24798	0.0047257940433014615	0.003076923076923077	0.0	0.0	0.0	0.019230769230769232	0.0	7	678	0
24811	0.006429277942631058	0.003076923076923077	0.0	0.0	0.02564102564102564	0.0	0.0	7	480	0
24819	0.0007693153093746566	0.003076923076923077	0.0	0.0	0.0	0.0	0.0	7	948	0
24855	0.005495109352676118	0.01846153846153846	0.01818181818181818	0.0	0.0	0.0	0.0	7	693	0
24861	0.0038465765468732828	0.012307692307692308	0.0	0.0	0.02564102564102564	0.019230769230769232	0.0	7	639	0
24868	0.0013188262446422684	0.003076923076923077	0.0	0.0	0.0	0.0	0.0	7	998	0
24878	0.0019232882734366414	0.003076923076923077	0.0	0.0	0.02564102564102564	0.0	0.0	7	883	0
24895	0.002637652489284537	0.012307692307692308	0.0	0.0	0.02564102564102564	0.038461538461538464	0.0	7	615	0
24905	0.005824815913836685	0.012307692307692308	0.0	0.0	0.0	0.019230769230769232	0.0	7	644	0
24907	0.002747554676338059	0.015384615384615385	0.01818181818181818	0.0	0.0	0.0	0.0	7	642	0
24912	0.0006594131223211342	0.003076923076923077	0.0	0.0	0.0	0.0	0.0	7	929	0
24915	0.007638202000219804	0.027692307692307693	0.0	0.0	0.07692307692307693	0.038461538461538464	0.0	7	539	0
24918	0.0038465765468732828	0.012307692307692308	0.0	0.0	0.0	0.019230769230769232	0.0	7	584	0
24919	0.009836245741290252	0.003076923076923077	0.0	0.0	0.0	0.019230769230769232	0.0	7	457	0
24937	0.0018683371799098803	0.003076923076923077	0.0	0.0	0.0	0.019230769230769232	0.0	7	955	0
24942	0.0020881415540169247	0.006153846153846154	0.0	0.0	0.02564102564102564	0.0	0.0	7	811	0
24978	0.002527750302231014	0.006153846153846154	0.03636363636363636	0.2	0.0	0.019230769230769232	0.0	7	723	0
24980	0.004066380920980327	0.00923076923076923	0.0	0.0	0.0	0.0	0.0	7	665	0
24999	0.006484229036157819	0.012307692307692308	0.0	0.0	0.02564102564102564	0.0	0.0	7	636	0
25046	0.0008792174964281789	0.0	0.01818181818181818	0.0	0.0	0.0	0.0	7	925	0
25063	0.002472799208704253	0.003076923076923077	0.0	0.0	0.0	0.0	0.0	7	809	0
25068	0.001538630618749313	0.003076923076923077	0.0	0.0	0.0	0.0	0.0	7	905	0
25074	0.001263875151115507	0.006153846153846154	0.0	0.0	0.0	0.0	0.0	7	782	0
25090	0.0016485328058028353	0.00923076923076923	0.0	0.0	0.0	0.0	0.0	7	974	0
25102	0.004066380920980327	0.012307692307692308	0.0	0.0	0.0	0.019230769230769232	0.0	7	709	0
25104	0.0034069677986591934	0.006153846153846154	0.0	0.0	0.02564102564102564	0.0	0.0	7	488	0
25111	0.0019232882734366414	0.012307692307692308	0.0	0.0	0.05128205128205128	0.0	0.0	7	682	0
25155	0.0021980437410704474	0.003076923076923077	0.0	0.0	0.0	0.0	0.0	7	760	0
25159	0.0067040334102648645	0.012307692307692308	0.01818181818181818	0.0	0.0	0.0	0.0	7	537	0
25161	0.0018683371799098803	0.006153846153846154	0.0	0.0	0.0	0.0	0.0	7	913	0
25176	0.014067479942850862	0.015384615384615385	0.01818181818181818	0.0	0.0	0.0	0.0	7	453	0
25189	0.007033739971425431	0.012307692307692308	0.0	0.0	0.02564102564102564	0.0	0.0	7	478	0
25201	0.001263875151115507	0.003076923076923077	0.0	0.0	0.0	0.0	0.0	7	995	0
25207	0.0006594131223211342	0.00923076923076923	0.0	0.0	0.0	0.0	0.0	7	906	0
25208	0.014452137597538191	0.033846153846153845	0.01818181818181818	0.0	0.02564102564102564	0.038461538461538464	0.0	7	459	0
25215	0.006594131223211341	0.021538461538461538	0.0	0.0	0.05128205128205128	0.019230769230769232	0.0	7	591	0
25228	0.007528299813166282	0.00923076923076923	0.01818181818181818	0.0	0.02564102564102564	0.019230769230769232	0.0	7	571	0
25239	0.002637652489284537	0.003076923076923077	0.0	0.0	0.0	0.0	0.0	7	848	0
25240	0.003681723266292999	0.012307692307692308	0.01818181818181818	0.0	0.0	0.019230769230769232	0.0	7	698	0
25241	0.0023628970216507308	0.003076923076923077	0.0	0.0	0.0	0.0	0.0	7	839	0
25250	0.0014287284316957906	0.003076923076923077	0.01818181818181818	0.0	0.0	0.0	0.0	7	957	0
25255	0.002417848115177492	0.006153846153846154	0.01818181818181818	0.0	0.02564102564102564	0.0	0.0	7	873	0
25260	0.0019232882734366414	0.003076923076923077	0.0	0.0	0.0	0.0	0.0	7	996	0
25289	0.005165402791515551	0.012307692307692308	0.0	0.0	0.02564102564102564	0.019230769230769232	0.0	7	583	0
25299	0.0016485328058028353	0.006153846153846154	0.01818181818181818	0.2	0.0	0.019230769230769232	0.0	7	959	0
25319	0.0002747554676338059	0.003076923076923077	0.0	0.0	0.0	0.0	0.0	7	816	0
25322	0.0071985932520057146	0.04923076923076923	0.0	0.0	0.10256410256410256	0.019230769230769232	0.0	7	561	0
25327	0.0017034838993295967	0.006153846153846154	0.0	0.0	0.0	0.0	0.0	7	602	0
25329	0.0037366743598197605	0.006153846153846154	0.0	0.0	0.02564102564102564	0.019230769230769232	0.09090909090909091	7	757	0
25335	0.010165952302450819	0.012307692307692308	0.0	0.0	0.0	0.0	0.0	7	562	0
25338	0.0017034838993295967	0.0	0.0	0.0	0.0	0.019230769230769232	0.0	7	919	0
25344	0.0032421145180789096	0.003076923076923077	0.0	0.0	0.0	0.0	0.0	7	621	0
25347	0.003022310143971865	0.00923076923076923	0.0	0.0	0.0	0.0	0.0	7	734	0
25350	0.0067040334102648645	0.046153846153846156	0.05454545454545454	0.0	0.07692307692307693	0.057692307692307696	0.0	7	474	0
25353	0.0032421145180789096	0.00923076923076923	0.01818181818181818	0.0	0.0	0.0	0.0	7	558	0
25356	0.004231234201560611	0.003076923076923077	0.0	0.0	0.02564102564102564	0.0	0.0	7	764	0
25392	0.001483679525222552	0.0	0.0	0.0	0.0	0.019230769230769232	0.0	7	923	0
25401	0.0003297065611605671	0.003076923076923077	0.0	0.0	0.0	0.0	0.0	7	968	0
25407	0.002637652489284537	0.006153846153846154	0.0	0.0	0.0	0.0	0.0	7	860	0
25412	0.0019782393669634025	0.003076923076923077	0.0	0.0	0.0	0.0	0.0	7	826	0
25416	0.00511045169798879	0.00923076923076923	0.0	0.0	0.02564102564102564	0.0	0.0	7	466	0
25444	0.003626772172766238	0.003076923076923077	0.0	0.0	0.0	0.0	0.0	7	751	0
25447	0.0013737773381690295	0.003076923076923077	0.0	0.0	0.0	0.0	0.0	7	912	0
25450	0.001208924057588746	0.006153846153846154	0.01818181818181818	0.2	0.0	0.0	0.0	7	934	0
25457	0.0015935817122760742	0.00923076923076923	0.0	0.0	0.0	0.038461538461538464	0.0	7	877	0
25463	0.0041762831080338495	0.01846153846153846	0.07272727272727272	0.0	0.0	0.019230769230769232	0.0	7	463	0
25466	0.014122431036377624	0.01846153846153846	0.0	0.0	0.0	0.019230769230769232	0.0	7	484	0
25471	0.005330256072095835	0.003076923076923077	0.01818181818181818	0.0	0.0	0.057692307692307696	0.0	7	559	0
25482	0.001483679525222552	0.012307692307692308	0.0	0.0	0.0	0.0	0.0	7	739	0
25496	0.007803055280800088	0.00923076923076923	0.0	0.0	0.0	0.019230769230769232	0.0	7	579	0
25502	0.002692603582811298	0.003076923076923077	0.0	0.0	0.0	0.0	0.0	7	683	0
25508	0.00560501153972964	0.003076923076923077	0.01818181818181818	0.0	0.0	0.0	0.0	7	669	0
25513	0.0031871634245521484	0.021538461538461538	0.03636363636363636	0.0	0.0	0.0	0.0	7	706	0
25519	0.002527750302231014	0.0	0.01818181818181818	0.0	0.0	0.019230769230769232	0.0	7	577	0
25531	0.0022529948345972085	0.006153846153846154	0.0	0.0	0.02564102564102564	0.0	0.0	7	828	0
25534	0.011814485108253654	0.012307692307692308	0.01818181818181818	0.0	0.0	0.057692307692307696	0.09090909090909091	7	482	0
25535	0.0020881415540169247	0.015384615384615385	0.01818181818181818	0.2	0.0	0.019230769230769232	0.0	7	676	0
25548	0.005495109352676118	0.003076923076923077	0.0	0.0	0.0	0.0	0.0	7	520	0
25569	0.0008792174964281789	0.003076923076923077	0.0	0.0	0.0	0.0	0.0	7	833	0
25594	0.003901527640400044	0.003076923076923077	0.0	0.0	0.0	0.0	0.0	7	603	0
25603	0.002967359050445104	0.006153846153846154	0.0	0.0	0.0	0.019230769230769232	0.0	7	792	0
25612	0.0019782393669634025	0.003076923076923077	0.0	0.0	0.0	0.0	0.0	7	881	0
25627	0.0008242664029014177	0.003076923076923077	0.0	0.0	0.02564102564102564	0.0	0.0	7	882	0
25631	0.0013188262446422684	0.003076923076923077	0.0	0.0	0.0	0.0	0.0	7	890	0
25632	0.0041762831080338495	0.006153846153846154	0.0	0.0	0.0	0.0	0.0	7	798	0
25641	0.0016485328058028353	0.024615384615384615	0.0	0.0	0.05128205128205128	0.0	0.0	7	851	0
25655	0.0035168699857127156	0.01846153846153846	0.0	0.0	0.0	0.0	0.0	7	672	0
25658	0.001263875151115507	0.0	0.01818181818181818	0.2	0.0	0.0	0.0	7	904	0
25668	0.0017034838993295967	0.006153846153846154	0.0	0.0	0.0	0.019230769230769232	0.0	7	818	0
25676	0.0017584349928563578	0.003076923076923077	0.0	0.0	0.0	0.0	0.0	7	712	0
25682	0.008517419496647983	0.015384615384615385	0.0	0.0	0.0	0.0	0.0	7	587	0
25685	0.0035168699857127156	0.003076923076923077	0.0	0.0	0.0	0.0	0.0	7	717	0
25687	0.0056599626332564015	0.012307692307692308	0.01818181818181818	0.0	0.0	0.019230769230769232	0.0	7	685	0
25690	0.005000549510935267	0.003076923076923077	0.0	0.0	0.0	0.0	0.0	7	616	0
25695	0.005000549510935267	0.015384615384615385	0.01818181818181818	0.0	0.0	0.057692307692307696	0.0	7	655	0
25723	0.0029124079569183424	0.00923076923076923	0.0	0.0	0.02564102564102564	0.0	0.0	7	762	0
25724	0.0034619188921859545	0.00923076923076923	0.01818181818181818	0.0	0.02564102564102564	0.019230769230769232	0.09090909090909091	7	720	0
25732	0.002417848115177492	0.003076923076923077	0.0	0.0	0.0	0.0	0.0	7	611	0
25738	0.001483679525222552	0.00923076923076923	0.0	0.0	0.0	0.0	0.0	7	973	0
25745	0.0020331904604901636	0.00923076923076923	0.0	0.0	0.0	0.019230769230769232	0.0	7	944	0
25753	0.001813386086383119	0.003076923076923077	0.0	0.0	0.0	0.019230769230769232	0.0	7	986	0
25769	0.007803055280800088	0.021538461538461538	0.05454545454545454	0.0	0.0	0.019230769230769232	0.0	7	524	0
25774	0.006099571381470491	0.00923076923076923	0.01818181818181818	0.0	0.02564102564102564	0.0	0.0	7	454	0
25789	0.007088691064952192	0.012307692307692308	0.0	0.0	0.02564102564102564	0.038461538461538464	0.09090909090909091	7	460	0
25818	0.007418397626112759	0.021538461538461538	0.0	0.0	0.05128205128205128	0.019230769230769232	0.0	7	546	0
25820	0.002472799208704253	0.006153846153846154	0.0	0.0	0.0	0.019230769230769232	0.0	7	716	0
25823	0.009506539180129685	0.00923076923076923	0.01818181818181818	0.2	0.02564102564102564	0.0	0.0	7	455	0
25843	0.005275304978569074	0.012307692307692308	0.03636363636363636	0.0	0.0	0.0	0.0	7	496	0
25875	0.005000549510935267	0.003076923076923077	0.0	0.0	0.0	0.019230769230769232	0.0	7	618	0
25885	0.002143092647543686	0.00923076923076923	0.0	0.0	0.02564102564102564	0.0	0.0	7	802	0
25909	0.006429277942631058	0.00923076923076923	0.0	0.0	0.0	0.0	0.0	7	659	0
25920	0.001538630618749313	0.003076923076923077	0.0	0.0	0.0	0.0	0.0	7	801	0
25961	0.003022310143971865	0.006153846153846154	0.0	0.0	0.02564102564102564	0.0	0.0	7	774	0
25964	0.004780745136828223	0.006153846153846154	0.0	0.0	0.0	0.0	0.0	7	668	0
25965	0.0009341685899549401	0.003076923076923077	0.01818181818181818	0.0	0.0	0.019230769230769232	0.0	7	927	0
25992	0.00043960874821408945	0.006153846153846154	0.0	0.0	0.0	0.0	0.0	8	768	0
26033	0.0003297065611605671	0.0	0.01818181818181818	0.2	0.0	0.0	0.0	8	872	0
26037	0.0002747554676338059	0.003076923076923077	0.0	0.0	0.02564102564102564	0.0	0.0	8	754	0
26038	0.0004945598417408506	0.003076923076923077	0.0	0.0	0.0	0.0	0.0	8	619	0
26063	0.0011539729640619848	0.003076923076923077	0.0	0.0	0.0	0.019230769230769232	0.0	8	540	0
26067	0.0023628970216507308	0.003076923076923077	0.0	0.0	0.0	0.0	0.0	8	471	0
26134	0.0003846576546873283	0.003076923076923077	0.0	0.0	0.02564102564102564	0.0	0.0	8	846	0
26138	0.0002747554676338059	0.003076923076923077	0.0	0.0	0.0	0.0	0.0	8	900	0
26188	0.0002747554676338059	0.006153846153846154	0.0	0.0	0.02564102564102564	0.0	0.0	8	785	0
26215	0.00043960874821408945	0.003076923076923077	0.0	0.0	0.0	0.0	0.0	8	763	0
26223	0.0018683371799098803	0.006153846153846154	0.0	0.0	0.0	0.019230769230769232	0.0	8	479	0
26240	0.0011539729640619848	0.003076923076923077	0.0	0.0	0.0	0.0	0.0	8	568	0
26242	0.0002747554676338059	0.003076923076923077	0.01818181818181818	0.0	0.0	0.0	0.0	8	834	0
26346	0.0010440707770084624	0.003076923076923077	0.0	0.0	0.0	0.0	0.0	8	567	0
26355	0.0013188262446422684	0.0	0.01818181818181818	0.2	0.0	0.019230769230769232	0.0	8	661	0
26365	0.0017034838993295967	0.006153846153846154	0.0	0.0	0.0	0.0	0.0	8	458	0
26422	0.00010990218705352236	0.003076923076923077	0.0	0.0	0.0	0.0	0.0	8	597	0
26423	0.0003846576546873283	0.0	0.0	0.0	0.0	0.019230769230769232	0.0	8	835	0
26425	0.0003846576546873283	0.003076923076923077	0.0	0.0	0.02564102564102564	0.0	0.0	8	633	0
26518	0.0015935817122760742	0.006153846153846154	0.0	0.0	0.0	0.0	0.0	8	554	0
26531	0.0004945598417408506	0.0	0.01818181818181818	0.0	0.0	0.0	0.0	8	817	0
26539	0.0010990218705352237	0.003076923076923077	0.0	0.0	0.0	0.019230769230769232	0.09090909090909091	8	483	0
26570	0.0005495109352676119	0.003076923076923077	0.0	0.0	0.0	0.019230769230769232	0.0	8	622	0
26588	0.00010990218705352236	0.003076923076923077	0.0	0.0	0.02564102564102564	0.0	0.0	8	614	0
26611	0.0005495109352676119	0.003076923076923077	0.0	0.0	0.0	0.019230769230769232	0.0	8	590	0
26667	0.001813386086383119	0.006153846153846154	0.0	0.0	0.02564102564102564	0.0	0.0	8	487	0
26710	0.0013737773381690295	0.003076923076923077	0.03636363636363636	0.2	0.0	0.0	0.0	8	509	0
26750	0.00043960874821408945	0.003076923076923077	0.0	0.0	0.0	0.0	0.0	8	909	0
26812	0.0003297065611605671	0.0	0.0	0.0	0.0	0.019230769230769232	0.0	8	910	0
26825	0.0003846576546873283	0.006153846153846154	0.01818181818181818	0.0	0.05128205128205128	0.0	0.0	8	707	0
26838	0.0023628970216507308	0.003076923076923077	0.0	0.0	0.02564102564102564	0.0	0.0	8	461	0
26841	0.00043960874821408945	0.0	0.01818181818181818	0.2	0.0	0.0	0.0	8	553	0
26844	0.0019232882734366414	0.012307692307692308	0.0	0.0	0.02564102564102564	0.019230769230769232	0.0	8	465	0
26949	0.0022529948345972085	0.003076923076923077	0.0	0.0	0.0	0.0	0.0	8	452	0
27011	0.0003297065611605671	0.003076923076923077	0.0	0.0	0.0	0.0	0.0	8	840	0
27044	0.0011539729640619848	0.003076923076923077	0.0	0.0	0.0	0.0	0.0	8	462	0
27056	0.0004945598417408506	0.006153846153846154	0.0	0.0	0.02564102564102564	0.0	0.0	8	543	0
27062	0.0010990218705352237	0.003076923076923077	0.0	0.0	0.0	0.0	0.0	8	581	0
27077	0.0007693153093746566	0.006153846153846154	0.0	0.0	0.0	0.0	0.0	8	467	0
27088	0.002143092647543686	0.006153846153846154	0.0	0.0	0.0	0.0	0.0	8	472	0
27096	0.0008242664029014177	0.006153846153846154	0.01818181818181818	0.0	0.0	0.0	0.0	8	535	0
27133	0.0013737773381690295	0.003076923076923077	0.0	0.0	0.0	0.0	0.0	8	506	0
27150	0.00043960874821408945	0.003076923076923077	0.0	0.0	0.0	0.019230769230769232	0.0	8	729	0
27180	0.0003846576546873283	0.003076923076923077	0.0	0.0	0.02564102564102564	0.0	0.0	8	514	0
27227	0.0004945598417408506	0.006153846153846154	0.0	0.0	0.05128205128205128	0.0	0.0	8	654	0
27244	0.0014287284316957906	0.003076923076923077	0.0	0.0	0.0	0.0	0.0	8	503	0
27292	0.001208924057588746	0.003076923076923077	0.01818181818181818	0.2	0.0	0.0	0.0	8	648	0
27336	0.0008792174964281789	0.003076923076923077	0.0	0.0	0.0	0.0	0.0	8	550	0
27354	0.0003846576546873283	0.006153846153846154	0.01818181818181818	0.0	0.02564102564102564	0.0	0.0	8	721	0
27367	0.0004945598417408506	0.0	0.0	0.0	0.0	0.019230769230769232	0.0	8	657	0
27434	0.00021980437410704473	0.003076923076923077	0.0	0.0	0.0	0.0	0.0	8	984	0
27440	0.00021980437410704473	0.003076923076923077	0.0	0.0	0.0	0.0	0.0	8	813	0
27488	0.001263875151115507	0.003076923076923077	0.0	0.0	0.0	0.0	0.0	8	847	0
27489	0.0010440707770084624	0.003076923076923077	0.0	0.0	0.02564102564102564	0.0	0.0	8	545	0
27511	0.0003846576546873283	0.003076923076923077	0.0	0.0	0.02564102564102564	0.0	0.0	8	510	0
27514	0.0009341685899549401	0.003076923076923077	0.0	0.0	0.0	0.019230769230769232	0.0	8	492	0
27526	0.0003846576546873283	0.0	0.01818181818181818	0.2	0.0	0.0	0.0	8	667	0
27554	0.000604462028794373	0.0	0.01818181818181818	0.0	0.0	0.0	0.0	8	624	0
27599	0.0002747554676338059	0.0	0.01818181818181818	0.0	0.0	0.0	0.0	8	608	0
27620	0.0007143642158478953	0.003076923076923077	0.0	0.0	0.0	0.0	0.0	8	598	0
27628	0.0002747554676338059	0.003076923076923077	0.0	0.0	0.02564102564102564	0.0	0.0	8	489	0
27646	0.0003846576546873283	0.0	0.0	0.0	0.0	0.019230769230769232	0.0	8	613	0
27649	0.0009341685899549401	0.003076923076923077	0.0	0.0	0.0	0.0	0.0	8	541	0
27650	0.0008792174964281789	0.003076923076923077	0.0	0.0	0.0	0.019230769230769232	0.0	8	697	0
27690	0.0011539729640619848	0.003076923076923077	0.0	0.0	0.0	0.0	0.0	8	549	0
27710	0.00021980437410704473	0.003076923076923077	0.0	0.0	0.0	0.0	0.0	8	841	0
27715	0.0007693153093746566	0.003076923076923077	0.01818181818181818	0.0	0.0	0.0	0.0	8	572	0
27736	0.0002747554676338059	0.0	0.01818181818181818	0.0	0.0	0.0	0.0	8	907	0
27738	0.0008792174964281789	0.003076923076923077	0.0	0.0	0.02564102564102564	0.0	0.0	8	490	0
27849	0.0005495109352676119	0.003076923076923077	0.0	0.0	0.0	0.019230769230769232	0.0	8	719	0
27855	0.0008792174964281789	0.003076923076923077	0.0	0.0	0.0	0.019230769230769232	0.0	8	538	0
27862	0.001208924057588746	0.006153846153846154	0.0	0.0	0.0	0.019230769230769232	0.0	8	595	0
27895	0.00043960874821408945	0.003076923076923077	0.0	0.0	0.0	0.0	0.0	8	966	0
27897	0.0005495109352676119	0.0	0.0	0.0	0.0	0.019230769230769232	0.0	8	507	0
27928	0.0009341685899549401	0.003076923076923077	0.03636363636363636	0.2	0.0	0.0	0.0	8	582	0
27955	0.00043960874821408945	0.003076923076923077	0.0	0.0	0.0	0.0	0.0	8	651	0
27968	0.0005495109352676119	0.003076923076923077	0.0	0.0	0.0	0.0	0.0	8	755	0
[truncated: 657 more rows]
