# Supplementary material for: High Precision Mammography Lesion Identification From Imprecise Medical Annotations
Source: Front Big Data. 2021 Dec 3;4:742779. doi: 10.3389/fdata.2021.742779 (PMC8716325; doi:10.3389/fdata.2021.742779)
Supplement: Supplementary file 2 [file DataSheet2.zip › Supplementary Material/Clustering_Results/cluster_1.csv]

	NO_OF_SUBJECTS	GRP_1	GRP_2	GRP_4	GRP_5	GRP_6	GRP_7	OPIOIDS	OTHER_DRUGS	CLUSTERS
3716	0.00021980437410704473	0.003076923076923077	0.0	0.0	0.0	0.0	0.0	2	1669	1
3747	0.0004945598417408506	0.003076923076923077	0.0	0.0	0.0	0.0	0.0	2	1422	1
3752	0.0008242664029014177	0.0	0.01818181818181818	0.0	0.0	0.019230769230769232	0.0	2	1200	1
3776	0.0006594131223211342	0.003076923076923077	0.0	0.0	0.0	0.0	0.0	2	1155	1
3801	0.001483679525222552	0.003076923076923077	0.01818181818181818	0.0	0.0	0.019230769230769232	0.0	2	1018	1
3833	0.0002747554676338059	0.003076923076923077	0.0	0.0	0.0	0.0	0.0	2	1425	1
3849	0.00021980437410704473	0.0	0.01818181818181818	0.0	0.0	0.0	0.0	2	1920	1
3876	0.000604462028794373	0.003076923076923077	0.0	0.0	0.02564102564102564	0.0	0.0	2	1130	1
3880	0.0003297065611605671	0.003076923076923077	0.0	0.0	0.0	0.0	0.0	2	1521	1
3906	0.0004945598417408506	0.0	0.01818181818181818	0.0	0.0	0.019230769230769232	0.0	2	1259	1
3940	0.0009341685899549401	0.006153846153846154	0.0	0.0	0.0	0.0	0.0	2	1178	1
3962	0.0008792174964281789	0.0	0.0	0.0	0.0	0.019230769230769232	0.0	2	1204	1
4002	0.00010990218705352236	0.003076923076923077	0.0	0.0	0.0	0.0	0.0	2	2018	1
4005	5.495109352676118e-05	0.003076923076923077	0.0	0.0	0.02564102564102564	0.0	0.0	2	1671	1
4015	0.0011539729640619848	0.003076923076923077	0.0	0.0	0.0	0.0	0.0	2	1063	1
4025	0.0004945598417408506	0.003076923076923077	0.0	0.0	0.0	0.0	0.0	2	1132	1
4046	0.0007143642158478953	0.0	0.01818181818181818	0.0	0.0	0.0	0.0	2	1029	1
4051	0.0002747554676338059	0.003076923076923077	0.0	0.0	0.02564102564102564	0.0	0.0	2	1023	1
4053	0.00016485328058028355	0.003076923076923077	0.0	0.0	0.0	0.0	0.0	2	1158	1
4063	0.00016485328058028355	0.003076923076923077	0.0	0.0	0.02564102564102564	0.0	0.0	2	1817	1
4070	0.0009341685899549401	0.003076923076923077	0.0	0.0	0.0	0.0	0.0	2	1102	1
4075	0.0020331904604901636	0.015384615384615385	0.01818181818181818	0.0	0.0	0.0	0.0	2	1010	1
4076	0.0003846576546873283	0.006153846153846154	0.0	0.0	0.0	0.0	0.0	2	1309	1
4081	0.0003297065611605671	0.003076923076923077	0.0	0.0	0.0	0.0	0.0	2	1446	1
4174	0.0008242664029014177	0.003076923076923077	0.01818181818181818	0.0	0.0	0.0	0.0	2	1045	1
4184	0.00021980437410704473	0.0	0.0	0.0	0.0	0.019230769230769232	0.0	2	1836	1
4206	0.00021980437410704473	0.003076923076923077	0.0	0.0	0.0	0.0	0.0	2	1643	1
4212	0.0002747554676338059	0.0	0.0	0.0	0.0	0.019230769230769232	0.0	2	1128	1
4234	0.00043960874821408945	0.003076923076923077	0.0	0.0	0.0	0.0	0.0	2	1413	1
4242	0.00043960874821408945	0.003076923076923077	0.0	0.0	0.0	0.0	0.0	2	1513	1
4256	0.000604462028794373	0.006153846153846154	0.0	0.0	0.02564102564102564	0.0	0.0	2	1184	1
4272	0.001263875151115507	0.003076923076923077	0.0	0.0	0.0	0.0	0.0	2	1059	1
4278	0.00010990218705352236	0.003076923076923077	0.0	0.0	0.02564102564102564	0.0	0.0	2	1679	1
4295	0.0009891196834817012	0.003076923076923077	0.01818181818181818	0.0	0.0	0.019230769230769232	0.09090909090909091	2	1015	1
4297	0.001208924057588746	0.006153846153846154	0.0	0.0	0.0	0.0	0.0	2	1079	1
4298	0.0011539729640619848	0.003076923076923077	0.0	0.0	0.0	0.0	0.0	2	1033	1
4304	0.00021980437410704473	0.003076923076923077	0.0	0.0	0.0	0.0	0.0	2	1600	1
4312	0.0007143642158478953	0.003076923076923077	0.0	0.0	0.0	0.0	0.0	2	1254	1
4319	0.00021980437410704473	0.003076923076923077	0.0	0.0	0.0	0.0	0.0	2	1514	1
4342	0.001208924057588746	0.003076923076923077	0.0	0.0	0.0	0.0	0.0	2	1156	1
4361	0.0007143642158478953	0.003076923076923077	0.0	0.0	0.0	0.019230769230769232	0.0	2	1248	1
4402	0.00021980437410704473	0.0	0.01818181818181818	0.0	0.0	0.0	0.0	2	1589	1
4419	0.00010990218705352236	0.003076923076923077	0.0	0.0	0.0	0.0	0.0	2	1638	1
4457	0.0008792174964281789	0.006153846153846154	0.0	0.0	0.0	0.0	0.0	2	1286	1
4473	0.0007693153093746566	0.003076923076923077	0.0	0.0	0.0	0.0	0.0	2	1226	1
4503	0.0009891196834817012	0.003076923076923077	0.0	0.0	0.0	0.0	0.0	2	1049	1
4531	0.0005495109352676119	0.006153846153846154	0.01818181818181818	0.0	0.02564102564102564	0.0	0.0	2	1334	1
4587	0.0005495109352676119	0.006153846153846154	0.0	0.0	0.0	0.0	0.0	2	1276	1
4626	0.0013188262446422684	0.012307692307692308	0.0	0.0	0.02564102564102564	0.0	0.0	2	1068	1
4658	0.0003846576546873283	0.006153846153846154	0.0	0.0	0.0	0.019230769230769232	0.09090909090909091	2	1458	1
4664	5.495109352676118e-05	0.003076923076923077	0.0	0.0	0.0	0.0	0.0	2	1974	1
4709	0.0007693153093746566	0.003076923076923077	0.0	0.0	0.0	0.0	0.0	2	1144	1
4743	0.00043960874821408945	0.003076923076923077	0.0	0.0	0.0	0.0	0.0	2	1408	1
4782	0.0002747554676338059	0.003076923076923077	0.0	0.0	0.0	0.0	0.0	2	1564	1
4849	0.0003846576546873283	0.003076923076923077	0.0	0.0	0.0	0.0	0.0	2	1629	1
4864	0.001538630618749313	0.003076923076923077	0.0	0.0	0.0	0.0	0.0	2	1011	1
4876	0.0003297065611605671	0.006153846153846154	0.0	0.0	0.0	0.019230769230769232	0.0	2	1538	1
4896	0.00010990218705352236	0.003076923076923077	0.0	0.0	0.0	0.0	0.0	2	2019	1
4904	0.0005495109352676119	0.003076923076923077	0.01818181818181818	0.0	0.0	0.019230769230769232	0.0	2	1499	1
4912	0.0008792174964281789	0.0	0.0	0.0	0.0	0.019230769230769232	0.0	2	1315	1
4936	0.0003846576546873283	0.0	0.0	0.0	0.0	0.019230769230769232	0.0	2	1548	1
4946	0.0008792174964281789	0.003076923076923077	0.0	0.0	0.0	0.0	0.0	2	1121	1
4958	0.000604462028794373	0.003076923076923077	0.0	0.0	0.0	0.0	0.0	2	1407	1
4981	0.001208924057588746	0.006153846153846154	0.0	0.0	0.02564102564102564	0.019230769230769232	0.0	2	1070	1
4996	0.0002747554676338059	0.003076923076923077	0.0	0.0	0.0	0.0	0.0	2	1639	1
5043	0.00021980437410704473	0.003076923076923077	0.0	0.0	0.0	0.0	0.09090909090909091	2	1170	1
5070	0.0007693153093746566	0.006153846153846154	0.0	0.0	0.0	0.0	0.0	2	1340	1
5110	0.001538630618749313	0.006153846153846154	0.0	0.0	0.02564102564102564	0.0	0.0	2	1017	1
5138	0.00043960874821408945	0.006153846153846154	0.0	0.0	0.0	0.0	0.0	2	1403	1
5146	0.00021980437410704473	0.003076923076923077	0.0	0.0	0.0	0.0	0.0	2	1350	1
5175	0.00021980437410704473	0.003076923076923077	0.0	0.0	0.0	0.0	0.0	2	1405	1
5181	0.0002747554676338059	0.006153846153846154	0.0	0.0	0.0	0.0	0.0	2	1176	1
5196	0.0009891196834817012	0.003076923076923077	0.0	0.0	0.0	0.0	0.0	2	1081	1
5207	0.0008242664029014177	0.003076923076923077	0.0	0.0	0.0	0.0	0.0	2	1273	1
5211	0.0007143642158478953	0.00923076923076923	0.0	0.0	0.02564102564102564	0.019230769230769232	0.0	2	1141	1
5219	0.0003846576546873283	0.006153846153846154	0.01818181818181818	0.0	0.0	0.0	0.0	2	1291	1
5225	0.0007693153093746566	0.003076923076923077	0.0	0.0	0.0	0.0	0.0	2	1337	1
5267	0.000604462028794373	0.003076923076923077	0.0	0.0	0.02564102564102564	0.0	0.0	2	1305	1
5273	0.00021980437410704473	0.003076923076923077	0.01818181818181818	0.0	0.0	0.0	0.0	2	1855	1
5310	0.00021980437410704473	0.006153846153846154	0.0	0.0	0.0	0.0	0.0	2	1595	1
5311	0.00043960874821408945	0.003076923076923077	0.0	0.0	0.0	0.0	0.0	2	1385	1
5319	0.000604462028794373	0.003076923076923077	0.0	0.0	0.0	0.019230769230769232	0.0	2	1147	1
5324	0.0004945598417408506	0.003076923076923077	0.0	0.0	0.0	0.0	0.0	2	1622	1
5331	0.0008792174964281789	0.006153846153846154	0.0	0.0	0.02564102564102564	0.0	0.0	2	1113	1
5341	0.001208924057588746	0.003076923076923077	0.0	0.0	0.02564102564102564	0.0	0.0	2	1166	1
5372	0.0005495109352676119	0.003076923076923077	0.0	0.0	0.0	0.0	0.0	2	1227	1
5394	0.0003297065611605671	0.003076923076923077	0.0	0.0	0.0	0.0	0.0	2	1731	1
5426	0.0009341685899549401	0.003076923076923077	0.0	0.0	0.0	0.038461538461538464	0.0	2	1168	1
5433	0.0010990218705352237	0.006153846153846154	0.0	0.0	0.0	0.0	0.0	2	1173	1
5439	0.0011539729640619848	0.006153846153846154	0.01818181818181818	0.0	0.0	0.0	0.0	2	1074	1
5445	0.0003297065611605671	0.003076923076923077	0.0	0.0	0.0	0.0	0.0	2	1535	1
5457	0.00021980437410704473	0.003076923076923077	0.0	0.0	0.02564102564102564	0.0	0.0	2	1763	1
5462	5.495109352676118e-05	0.003076923076923077	0.0	0.0	0.0	0.0	0.0	2	1870	1
5488	0.00021980437410704473	0.003076923076923077	0.0	0.0	0.02564102564102564	0.0	0.0	2	1368	1
5544	0.0003297065611605671	0.00923076923076923	0.01818181818181818	0.0	0.0	0.0	0.0	2	1461	1
5590	0.00016485328058028355	0.003076923076923077	0.0	0.0	0.0	0.0	0.0	2	1868	1
5623	0.0009341685899549401	0.003076923076923077	0.0	0.0	0.0	0.0	0.0	2	1143	1
5662	0.0005495109352676119	0.003076923076923077	0.0	0.0	0.0	0.0	0.0	2	1134	1
5676	0.0013737773381690295	0.00923076923076923	0.0	0.0	0.02564102564102564	0.019230769230769232	0.0	2	1040	1
5704	0.0006594131223211342	0.003076923076923077	0.0	0.0	0.0	0.0	0.0	2	1034	1
5714	0.0011539729640619848	0.003076923076923077	0.0	0.0	0.0	0.0	0.0	2	1019	1
5755	0.00010990218705352236	0.003076923076923077	0.0	0.0	0.02564102564102564	0.0	0.0	2	1816	1
5758	0.00010990218705352236	0.0	0.0	0.0	0.0	0.019230769230769232	0.0	2	2043	1
5771	0.0002747554676338059	0.003076923076923077	0.0	0.0	0.0	0.019230769230769232	0.0	2	1487	1
5814	0.0011539729640619848	0.0	0.01818181818181818	0.2	0.0	0.0	0.0	2	1086	1
5848	0.0004945598417408506	0.003076923076923077	0.0	0.0	0.0	0.0	0.0	2	1415	1
5855	5.495109352676118e-05	0.0	0.01818181818181818	0.0	0.0	0.0	0.0	2	1824	1
5894	0.0005495109352676119	0.003076923076923077	0.0	0.0	0.0	0.0	0.0	2	1085	1
5941	0.0002747554676338059	0.003076923076923077	0.0	0.0	0.0	0.0	0.0	2	1906	1
5942	0.0003297065611605671	0.006153846153846154	0.0	0.0	0.0	0.0	0.0	2	1395	1
5943	0.0005495109352676119	0.003076923076923077	0.0	0.0	0.0	0.0	0.0	2	1084	1
5944	0.0013188262446422684	0.015384615384615385	0.0	0.0	0.0	0.038461538461538464	0.09090909090909091	2	1111	1
5965	0.00010990218705352236	0.003076923076923077	0.0	0.0	0.0	0.0	0.0	2	1848	1
6003	0.0013188262446422684	0.00923076923076923	0.0	0.0	0.0	0.0	0.0	2	1028	1
6011	0.0008792174964281789	0.003076923076923077	0.0	0.0	0.0	0.0	0.0	2	1044	1
6052	0.0005495109352676119	0.006153846153846154	0.0	0.0	0.02564102564102564	0.0	0.0	2	1258	1
6067	0.00021980437410704473	0.003076923076923077	0.01818181818181818	0.0	0.02564102564102564	0.0	0.0	2	1677	1
6072	0.0005495109352676119	0.003076923076923077	0.0	0.0	0.0	0.0	0.0	2	1280	1
6075	0.0003297065611605671	0.003076923076923077	0.0	0.0	0.0	0.0	0.0	2	1456	1
6143	0.0003846576546873283	0.006153846153846154	0.0	0.0	0.0	0.0	0.0	2	1296	1
6174	0.0007693153093746566	0.003076923076923077	0.0	0.0	0.0	0.0	0.0	2	1196	1
6188	0.00010990218705352236	0.003076923076923077	0.0	0.0	0.0	0.0	0.0	2	1839	1
6203	0.0006594131223211342	0.003076923076923077	0.01818181818181818	0.0	0.0	0.0	0.0	2	1396	1
6241	0.0003846576546873283	0.0	0.0	0.0	0.0	0.019230769230769232	0.0	2	1500	1
6289	0.0003846576546873283	0.003076923076923077	0.0	0.0	0.0	0.0	0.0	2	1429	1
6296	0.0003297065611605671	0.003076923076923077	0.0	0.0	0.0	0.0	0.0	2	1439	1
6304	0.0003846576546873283	0.00923076923076923	0.0	0.0	0.02564102564102564	0.0	0.0	2	1474	1
6320	0.00043960874821408945	0.0	0.01818181818181818	0.2	0.0	0.0	0.0	2	1249	1
6366	0.0008792174964281789	0.003076923076923077	0.0	0.0	0.0	0.0	0.0	2	1295	1
6403	0.0014287284316957906	0.0	0.0	0.0	0.0	0.019230769230769232	0.0	2	1037	1
6419	0.0003297065611605671	0.003076923076923077	0.0	0.0	0.02564102564102564	0.0	0.0	2	1241	1
6420	0.0004945598417408506	0.003076923076923077	0.0	0.0	0.0	0.0	0.0	2	1376	1
6440	0.0009891196834817012	0.006153846153846154	0.0	0.0	0.0	0.0	0.0	2	1167	1
6457	0.0008242664029014177	0.006153846153846154	0.0	0.0	0.0	0.0	0.0	2	1142	1
6539	0.0005495109352676119	0.003076923076923077	0.0	0.0	0.0	0.0	0.0	2	1138	1
6557	0.0007143642158478953	0.006153846153846154	0.0	0.0	0.0	0.0	0.0	2	1225	1
6564	0.00016485328058028355	0.003076923076923077	0.0	0.0	0.0	0.0	0.0	2	1485	1
6617	0.0006594131223211342	0.003076923076923077	0.0	0.0	0.0	0.0	0.0	2	1279	1
6629	0.0006594131223211342	0.003076923076923077	0.0	0.0	0.0	0.0	0.0	2	1145	1
6634	0.0002747554676338059	0.003076923076923077	0.0	0.0	0.02564102564102564	0.0	0.0	2	1654	1
6635	0.0003846576546873283	0.0	0.01818181818181818	0.0	0.0	0.019230769230769232	0.0	2	1242	1
6642	0.0008792174964281789	0.006153846153846154	0.0	0.0	0.0	0.0	0.0	2	1152	1
6649	0.000604462028794373	0.006153846153846154	0.0	0.0	0.0	0.0	0.0	2	1210	1
6698	0.0006594131223211342	0.003076923076923077	0.0	0.0	0.0	0.0	0.0	2	1101	1
6711	0.00016485328058028355	0.003076923076923077	0.0	0.0	0.0	0.0	0.0	2	1696	1
6713	0.0007693153093746566	0.003076923076923077	0.01818181818181818	0.4	0.0	0.0	0.09090909090909091	2	1364	1
6722	0.0009341685899549401	0.003076923076923077	0.0	0.0	0.0	0.0	0.0	2	1105	1
6755	0.000604462028794373	0.0	0.01818181818181818	0.0	0.0	0.019230769230769232	0.0	2	1050	1
6770	0.0002747554676338059	0.003076923076923077	0.0	0.0	0.0	0.0	0.0	2	1160	1
6771	0.0003297065611605671	0.003076923076923077	0.0	0.0	0.0	0.0	0.0	2	1596	1
6775	0.0008242664029014177	0.003076923076923077	0.0	0.0	0.0	0.0	0.0	2	1051	1
6782	0.0017034838993295967	0.003076923076923077	0.0	0.0	0.0	0.0	0.0	2	1090	1
6784	0.00010990218705352236	0.003076923076923077	0.01818181818181818	0.0	0.0	0.0	0.0	2	1656	1
6865	0.000604462028794373	0.006153846153846154	0.0	0.0	0.02564102564102564	0.0	0.0	2	1319	1
6868	0.0007693153093746566	0.006153846153846154	0.0	0.0	0.02564102564102564	0.019230769230769232	0.0	2	1181	1
6887	0.0007693153093746566	0.006153846153846154	0.0	0.0	0.0	0.0	0.0	2	1122	1
6908	0.000604462028794373	0.006153846153846154	0.0	0.0	0.0	0.0	0.0	2	1462	1
6911	0.0003297065611605671	0.003076923076923077	0.0	0.0	0.0	0.0	0.0	2	1409	1
6929	0.0002747554676338059	0.003076923076923077	0.0	0.0	0.0	0.019230769230769232	0.0	2	1805	1
6959	0.0008792174964281789	0.003076923076923077	0.01818181818181818	0.0	0.02564102564102564	0.0	0.0	2	1139	1
7022	0.00021980437410704473	0.003076923076923077	0.01818181818181818	0.0	0.02564102564102564	0.0	0.0	2	1362	1
7030	0.0003846576546873283	0.003076923076923077	0.0	0.0	0.0	0.0	0.0	2	1265	1
7039	0.00016485328058028355	0.003076923076923077	0.0	0.0	0.0	0.0	0.0	2	1791	1
7047	0.0008792174964281789	0.006153846153846154	0.0	0.0	0.02564102564102564	0.0	0.0	2	1169	1
7096	0.0008792174964281789	0.0	0.01818181818181818	0.0	0.0	0.0	0.0	2	1048	1
7097	0.0004945598417408506	0.003076923076923077	0.0	0.0	0.0	0.0	0.0	2	1393	1
7181	0.0008242664029014177	0.0	0.0	0.0	0.0	0.019230769230769232	0.0	2	1022	1
7228	0.0010440707770084624	0.006153846153846154	0.0	0.0	0.0	0.0	0.0	2	1092	1
7240	0.0003297065611605671	0.003076923076923077	0.0	0.0	0.0	0.0	0.0	2	1482	1
7251	0.00016485328058028355	0.003076923076923077	0.0	0.0	0.0	0.0	0.0	2	1838	1
7265	0.0002747554676338059	0.0	0.01818181818181818	0.0	0.0	0.019230769230769232	0.0	2	1583	1
7313	0.001208924057588746	0.003076923076923077	0.0	0.0	0.0	0.0	0.0	2	1007	1
7333	0.0009341685899549401	0.003076923076923077	0.0	0.0	0.0	0.019230769230769232	0.0	2	1025	1
7378	0.00010990218705352236	0.003076923076923077	0.0	0.0	0.0	0.0	0.0	2	1739	1
7390	0.0005495109352676119	0.003076923076923077	0.0	0.0	0.0	0.0	0.0	2	1336	1
7391	0.0011539729640619848	0.003076923076923077	0.0	0.0	0.0	0.0	0.0	2	1069	1
7393	0.000604462028794373	0.003076923076923077	0.01818181818181818	0.0	0.0	0.0	0.0	2	1271	1
7398	0.0010440707770084624	0.003076923076923077	0.0	0.0	0.0	0.0	0.0	2	1137	1
7426	0.00021980437410704473	0.003076923076923077	0.0	0.0	0.0	0.0	0.0	3	1669	1
7457	0.000604462028794373	0.003076923076923077	0.0	0.0	0.0	0.0	0.0	3	1422	1
7462	0.0008792174964281789	0.0	0.01818181818181818	0.0	0.0	0.019230769230769232	0.0	3	1200	1
7486	0.0007143642158478953	0.003076923076923077	0.0	0.0	0.0	0.0	0.0	3	1155	1
7511	0.0010440707770084624	0.003076923076923077	0.01818181818181818	0.0	0.0	0.019230769230769232	0.0	3	1018	1
7543	0.0002747554676338059	0.003076923076923077	0.0	0.0	0.0	0.0	0.0	3	1425	1
7559	0.0002747554676338059	0.0	0.01818181818181818	0.0	0.0	0.0	0.0	3	1920	1
7586	0.0006594131223211342	0.003076923076923077	0.0	0.0	0.02564102564102564	0.0	0.0	3	1130	1
7590	0.0004945598417408506	0.003076923076923077	0.0	0.0	0.0	0.0	0.0	3	1521	1
7616	0.000604462028794373	0.0	0.01818181818181818	0.0	0.0	0.019230769230769232	0.0	3	1259	1
7650	0.0014287284316957906	0.006153846153846154	0.0	0.0	0.0	0.0	0.0	3	1178	1
7672	0.0008792174964281789	0.0	0.0	0.0	0.0	0.019230769230769232	0.0	3	1204	1
7712	0.00010990218705352236	0.003076923076923077	0.0	0.0	0.0	0.0	0.0	3	2018	1
7715	5.495109352676118e-05	0.003076923076923077	0.0	0.0	0.02564102564102564	0.0	0.0	3	1671	1
7725	0.0013737773381690295	0.003076923076923077	0.0	0.0	0.0	0.0	0.0	3	1063	1
7735	0.0006594131223211342	0.00923076923076923	0.0	0.0	0.0	0.0	0.0	3	1132	1
7737	0.0010990218705352237	0.003076923076923077	0.0	0.0	0.0	0.0	0.0	3	1077	1
7761	0.0003297065611605671	0.003076923076923077	0.0	0.0	0.02564102564102564	0.0	0.0	3	1023	1
7763	0.00016485328058028355	0.003076923076923077	0.0	0.0	0.0	0.0	0.0	3	1158	1
7773	0.00016485328058028355	0.003076923076923077	0.0	0.0	0.02564102564102564	0.0	0.0	3	1817	1
7776	0.0003297065611605671	0.003076923076923077	0.0	0.0	0.0	0.0	0.0	3	1649	1
7780	0.0011539729640619848	0.003076923076923077	0.0	0.0	0.0	0.0	0.0	3	1102	1
7785	0.0019782393669634025	0.015384615384615385	0.01818181818181818	0.0	0.0	0.0	0.0	3	1010	1
7786	0.00010990218705352236	0.003076923076923077	0.0	0.0	0.0	0.0	0.0	3	1309	1
7791	0.0005495109352676119	0.003076923076923077	0.0	0.0	0.0	0.0	0.0	3	1446	1
7862	0.0002747554676338059	0.003076923076923077	0.0	0.0	0.0	0.0	0.0	3	1688	1
7894	0.00021980437410704473	0.0	0.0	0.0	0.0	0.019230769230769232	0.0	3	1836	1
7916	0.00043960874821408945	0.003076923076923077	0.0	0.0	0.0	0.0	0.0	3	1643	1
7918	0.001483679525222552	0.003076923076923077	0.0	0.0	0.0	0.0	0.0	3	1091	1
7922	0.0002747554676338059	0.0	0.0	0.0	0.0	0.019230769230769232	0.0	3	1128	1
7944	0.0005495109352676119	0.003076923076923077	0.0	0.0	0.0	0.0	0.0	3	1413	1
7952	0.00043960874821408945	0.003076923076923077	0.0	0.0	0.0	0.0	0.0	3	1513	1
7954	0.0007693153093746566	0.003076923076923077	0.0	0.0	0.02564102564102564	0.0	0.0	3	1238	1
7966	0.0005495109352676119	0.003076923076923077	0.0	0.0	0.0	0.0	0.0	3	1184	1
7982	0.0011539729640619848	0.006153846153846154	0.0	0.0	0.0	0.0	0.0	3	1059	1
7988	0.00021980437410704473	0.003076923076923077	0.0	0.0	0.02564102564102564	0.0	0.0	3	1679	1
8007	0.0009341685899549401	0.006153846153846154	0.0	0.0	0.02564102564102564	0.0	0.0	3	1079	1
8008	0.0014287284316957906	0.003076923076923077	0.0	0.0	0.0	0.0	0.0	3	1033	1
8014	0.0003297065611605671	0.003076923076923077	0.0	0.0	0.0	0.0	0.0	3	1600	1
8022	0.0008242664029014177	0.003076923076923077	0.0	0.0	0.0	0.0	0.0	3	1254	1
8029	0.00021980437410704473	0.003076923076923077	0.0	0.0	0.0	0.0	0.0	3	1514	1
8052	0.0011539729640619848	0.003076923076923077	0.0	0.0	0.0	0.0	0.0	3	1156	1
8070	0.0003846576546873283	0.003076923076923077	0.0	0.0	0.0	0.0	0.0	3	1148	1
8071	0.0008242664029014177	0.003076923076923077	0.0	0.0	0.0	0.019230769230769232	0.0	3	1248	1
8112	0.00043960874821408945	0.0	0.01818181818181818	0.0	0.0	0.0	0.0	3	1589	1
8129	0.00021980437410704473	0.003076923076923077	0.01818181818181818	0.0	0.0	0.0	0.0	3	1638	1
8131	0.0007143642158478953	0.003076923076923077	0.0	0.0	0.0	0.0	0.0	3	1180	1
8167	0.0009891196834817012	0.006153846153846154	0.0	0.0	0.0	0.0	0.0	3	1286	1
8183	0.0007143642158478953	0.003076923076923077	0.0	0.0	0.0	0.0	0.0	3	1226	1
8213	0.001208924057588746	0.003076923076923077	0.0	0.0	0.0	0.0	0.0	3	1049	1
8241	0.0004945598417408506	0.003076923076923077	0.0	0.0	0.0	0.0	0.0	3	1334	1
8297	0.000604462028794373	0.006153846153846154	0.0	0.0	0.0	0.0	0.0	3	1276	1
8332	0.00021980437410704473	0.003076923076923077	0.0	0.0	0.0	0.0	0.0	3	1558	1
8336	0.001263875151115507	0.012307692307692308	0.0	0.0	0.02564102564102564	0.0	0.0	3	1068	1
8368	0.00043960874821408945	0.006153846153846154	0.0	0.0	0.0	0.0	0.0	3	1458	1
8374	0.00010990218705352236	0.003076923076923077	0.0	0.0	0.0	0.0	0.0	3	1974	1
8419	0.0010440707770084624	0.003076923076923077	0.0	0.0	0.0	0.0	0.0	3	1144	1
8453	0.0004945598417408506	0.003076923076923077	0.0	0.0	0.0	0.0	0.0	3	1408	1
8492	0.0002747554676338059	0.003076923076923077	0.0	0.0	0.0	0.0	0.0	3	1564	1
8559	0.00021980437410704473	0.003076923076923077	0.0	0.0	0.0	0.0	0.0	3	1629	1
8574	0.0013737773381690295	0.003076923076923077	0.0	0.0	0.0	0.0	0.0	3	1011	1
8586	0.0003846576546873283	0.006153846153846154	0.0	0.0	0.0	0.019230769230769232	0.0	3	1538	1
8606	0.00010990218705352236	0.003076923076923077	0.0	0.0	0.0	0.0	0.0	3	2019	1
8614	0.0005495109352676119	0.003076923076923077	0.01818181818181818	0.0	0.0	0.019230769230769232	0.0	3	1499	1
8622	0.0007693153093746566	0.0	0.0	0.0	0.0	0.019230769230769232	0.0	3	1315	1
8646	0.0004945598417408506	0.0	0.0	0.0	0.0	0.019230769230769232	0.0	3	1548	1
8656	0.0005495109352676119	0.003076923076923077	0.0	0.0	0.0	0.0	0.0	3	1121	1
8668	0.000604462028794373	0.003076923076923077	0.0	0.0	0.0	0.0	0.0	3	1407	1
8691	0.001483679525222552	0.003076923076923077	0.0	0.0	0.0	0.019230769230769232	0.0	3	1070	1
8706	0.00016485328058028355	0.003076923076923077	0.0	0.0	0.0	0.0	0.0	3	1639	1
8730	0.0003846576546873283	0.003076923076923077	0.0	0.0	0.0	0.0	0.0	3	1136	1
8753	0.00021980437410704473	0.003076923076923077	0.0	0.0	0.0	0.0	0.09090909090909091	3	1170	1
8780	0.0006594131223211342	0.003076923076923077	0.0	0.0	0.0	0.0	0.0	3	1340	1
8820	0.0015935817122760742	0.006153846153846154	0.0	0.0	0.02564102564102564	0.0	0.0	3	1017	1
8825	0.00021980437410704473	0.003076923076923077	0.0	0.0	0.0	0.0	0.0	3	1424	1
8848	0.000604462028794373	0.00923076923076923	0.0	0.0	0.02564102564102564	0.0	0.0	3	1403	1
8856	0.0003846576546873283	0.003076923076923077	0.0	0.0	0.0	0.0	0.0	3	1350	1
8876	0.0004945598417408506	0.003076923076923077	0.0	0.0	0.0	0.0	0.0	3	1124	1
8885	0.00021980437410704473	0.003076923076923077	0.0	0.0	0.0	0.0	0.0	3	1405	1
8891	0.0003297065611605671	0.006153846153846154	0.0	0.0	0.0	0.0	0.0	3	1176	1
8917	0.0008242664029014177	0.003076923076923077	0.0	0.0	0.0	0.0	0.0	3	1273	1
8921	0.0006594131223211342	0.006153846153846154	0.0	0.0	0.02564102564102564	0.0	0.0	3	1141	1
8929	0.0003846576546873283	0.003076923076923077	0.01818181818181818	0.0	0.0	0.0	0.0	3	1291	1
8930	0.0009891196834817012	0.003076923076923077	0.0	0.0	0.0	0.0	0.0	3	1047	1
8935	0.0007693153093746566	0.003076923076923077	0.0	0.0	0.0	0.0	0.0	3	1337	1
8977	0.00043960874821408945	0.006153846153846154	0.0	0.0	0.02564102564102564	0.0	0.0	3	1305	1
8983	0.0002747554676338059	0.006153846153846154	0.01818181818181818	0.0	0.0	0.0	0.0	3	1855	1
9020	0.0003297065611605671	0.006153846153846154	0.0	0.0	0.0	0.0	0.0	3	1595	1
9021	0.0004945598417408506	0.003076923076923077	0.0	0.0	0.0	0.0	0.0	3	1385	1
9029	0.0008792174964281789	0.006153846153846154	0.0	0.0	0.02564102564102564	0.019230769230769232	0.0	3	1147	1
9034	0.0004945598417408506	0.003076923076923077	0.0	0.0	0.0	0.0	0.0	3	1622	1
9041	0.0008792174964281789	0.003076923076923077	0.0	0.0	0.02564102564102564	0.0	0.0	3	1113	1
9082	0.0007143642158478953	0.003076923076923077	0.0	0.0	0.0	0.0	0.0	3	1227	1
9104	0.00021980437410704473	0.003076923076923077	0.0	0.0	0.0	0.0	0.0	3	1731	1
9136	0.0013188262446422684	0.003076923076923077	0.0	0.0	0.0	0.038461538461538464	0.0	3	1168	1
9143	0.001208924057588746	0.006153846153846154	0.0	0.0	0.0	0.0	0.0	3	1173	1
9149	0.0013188262446422684	0.003076923076923077	0.01818181818181818	0.0	0.0	0.0	0.0	3	1074	1
9155	0.0003297065611605671	0.003076923076923077	0.0	0.0	0.0	0.0	0.0	3	1535	1
9167	0.0002747554676338059	0.003076923076923077	0.0	0.0	0.02564102564102564	0.0	0.0	3	1763	1
9172	0.00016485328058028355	0.003076923076923077	0.0	0.0	0.0	0.0	0.0	3	1870	1
9198	0.00016485328058028355	0.003076923076923077	0.0	0.0	0.02564102564102564	0.0	0.0	3	1368	1
9254	0.0002747554676338059	0.00923076923076923	0.01818181818181818	0.0	0.0	0.0	0.0	3	1461	1
9300	0.00021980437410704473	0.003076923076923077	0.0	0.0	0.0	0.0	0.0	3	1868	1
9333	0.001263875151115507	0.003076923076923077	0.0	0.0	0.0	0.0	0.0	3	1143	1
9352	0.001263875151115507	0.003076923076923077	0.0	0.0	0.0	0.0	0.0	3	1083	1
9366	0.0003846576546873283	0.003076923076923077	0.0	0.0	0.0	0.0	0.0	3	1471	1
9372	0.0006594131223211342	0.003076923076923077	0.0	0.0	0.0	0.0	0.0	3	1134	1
9386	0.0013188262446422684	0.00923076923076923	0.0	0.0	0.02564102564102564	0.019230769230769232	0.0	3	1040	1
9414	0.0008242664029014177	0.003076923076923077	0.0	0.0	0.0	0.0	0.0	3	1034	1
9424	0.001263875151115507	0.003076923076923077	0.0	0.0	0.0	0.0	0.0	3	1019	1
9457	0.0010440707770084624	0.003076923076923077	0.0	0.0	0.0	0.0	0.0	3	1202	1
9465	0.00016485328058028355	0.003076923076923077	0.0	0.0	0.02564102564102564	0.0	0.0	3	1816	1
9468	0.00010990218705352236	0.0	0.0	0.0	0.0	0.019230769230769232	0.0	3	2043	1
9481	0.0002747554676338059	0.003076923076923077	0.0	0.0	0.0	0.019230769230769232	0.0	3	1487	1
9524	0.001483679525222552	0.0	0.01818181818181818	0.2	0.0	0.0	0.0	3	1086	1
9558	0.000604462028794373	0.003076923076923077	0.0	0.0	0.0	0.0	0.0	3	1415	1
9594	0.0009341685899549401	0.003076923076923077	0.0	0.0	0.0	0.0	0.0	3	1189	1
9604	0.0006594131223211342	0.003076923076923077	0.0	0.0	0.0	0.0	0.0	3	1085	1
9625	0.0008242664029014177	0.003076923076923077	0.0	0.0	0.0	0.0	0.0	3	1214	1
9626	0.0008792174964281789	0.003076923076923077	0.0	0.0	0.0	0.0	0.0	3	1231	1
9651	0.00016485328058028355	0.003076923076923077	0.0	0.0	0.0	0.0	0.0	3	1906	1
9652	0.0003297065611605671	0.003076923076923077	0.0	0.0	0.0	0.0	0.0	3	1395	1
9653	0.0008792174964281789	0.006153846153846154	0.0	0.0	0.02564102564102564	0.0	0.0	3	1084	1
9654	0.001263875151115507	0.012307692307692308	0.0	0.0	0.02564102564102564	0.019230769230769232	0.09090909090909091	3	1111	1
9675	0.00010990218705352236	0.003076923076923077	0.0	0.0	0.0	0.0	0.0	3	1848	1
9697	0.000604462028794373	0.003076923076923077	0.0	0.0	0.0	0.0	0.0	3	1080	1
9713	0.001263875151115507	0.012307692307692308	0.0	0.0	0.0	0.0	0.0	3	1028	1
9721	0.0008242664029014177	0.003076923076923077	0.0	0.0	0.0	0.0	0.0	3	1044	1
9723	0.00021980437410704473	0.003076923076923077	0.0	0.0	0.0	0.0	0.0	3	1328	1
9762	0.0004945598417408506	0.00923076923076923	0.0	0.0	0.02564102564102564	0.0	0.0	3	1258	1
9776	0.0002747554676338059	0.003076923076923077	0.0	0.0	0.0	0.0	0.0	3	1764	1
9782	0.0007143642158478953	0.003076923076923077	0.0	0.0	0.0	0.0	0.0	3	1280	1
9785	0.00043960874821408945	0.003076923076923077	0.0	0.0	0.0	0.0	0.0	3	1456	1
9826	0.000604462028794373	0.003076923076923077	0.0	0.0	0.02564102564102564	0.0	0.0	3	1454	1
9853	0.00021980437410704473	0.006153846153846154	0.0	0.0	0.0	0.0	0.0	3	1296	1
9884	0.0008242664029014177	0.003076923076923077	0.0	0.0	0.0	0.0	0.0	3	1196	1
9898	5.495109352676118e-05	0.003076923076923077	0.0	0.0	0.0	0.0	0.0	3	1839	1
9913	0.0003846576546873283	0.003076923076923077	0.01818181818181818	0.0	0.0	0.0	0.0	3	1396	1
9951	0.00043960874821408945	0.0	0.0	0.0	0.0	0.019230769230769232	0.0	3	1500	1
10006	0.0002747554676338059	0.003076923076923077	0.0	0.0	0.0	0.0	0.0	3	1439	1
10014	0.0004945598417408506	0.00923076923076923	0.0	0.0	0.02564102564102564	0.0	0.0	3	1474	1
10019	0.0008242664029014177	0.003076923076923077	0.0	0.0	0.02564102564102564	0.0	0.0	3	1332	1
10030	0.000604462028794373	0.0	0.01818181818181818	0.2	0.0	0.0	0.0	3	1249	1
10076	0.0009341685899549401	0.003076923076923077	0.0	0.0	0.0	0.0	0.0	3	1295	1
10113	0.0017034838993295967	0.0	0.0	0.0	0.0	0.019230769230769232	0.0	3	1037	1
10116	0.00043960874821408945	0.003076923076923077	0.0	0.0	0.0	0.0	0.0	3	1277	1
10118	0.00016485328058028355	0.003076923076923077	0.0	0.0	0.0	0.0	0.0	3	1944	1
10129	0.0003297065611605671	0.003076923076923077	0.0	0.0	0.02564102564102564	0.0	0.0	3	1241	1
10130	0.000604462028794373	0.003076923076923077	0.0	0.0	0.0	0.0	0.0	3	1376	1
10150	0.0006594131223211342	0.006153846153846154	0.0	0.0	0.0	0.0	0.0	3	1167	1
10167	0.0007143642158478953	0.006153846153846154	0.0	0.0	0.0	0.0	0.0	3	1142	1
10249	0.0007693153093746566	0.003076923076923077	0.0	0.0	0.0	0.0	0.0	3	1138	1
10267	0.0007693153093746566	0.00923076923076923	0.0	0.0	0.02564102564102564	0.0	0.0	3	1225	1
10274	0.00016485328058028355	0.003076923076923077	0.0	0.0	0.0	0.0	0.0	3	1485	1
10339	0.0008792174964281789	0.003076923076923077	0.0	0.0	0.0	0.0	0.0	3	1145	1
10345	0.0004945598417408506	0.003076923076923077	0.01818181818181818	0.0	0.0	0.019230769230769232	0.0	3	1242	1
10352	0.001263875151115507	0.006153846153846154	0.0	0.0	0.0	0.0	0.0	3	1152	1
10359	0.0006594131223211342	0.006153846153846154	0.0	0.0	0.0	0.0	0.0	3	1210	1
10408	0.0004945598417408506	0.006153846153846154	0.0	0.0	0.0	0.0	0.0	3	1101	1
10423	0.0008242664029014177	0.0	0.01818181818181818	0.2	0.0	0.0	0.0	3	1364	1
10432	0.0007693153093746566	0.003076923076923077	0.0	0.0	0.0	0.0	0.0	3	1105	1
10465	0.0011539729640619848	0.0	0.01818181818181818	0.0	0.0	0.019230769230769232	0.0	3	1050	1
10481	0.0005495109352676119	0.003076923076923077	0.0	0.0	0.0	0.0	0.0	3	1596	1
10485	0.0006594131223211342	0.003076923076923077	0.0	0.0	0.0	0.0	0.0	3	1051	1
10492	0.0010440707770084624	0.003076923076923077	0.0	0.0	0.0	0.0	0.0	3	1090	1
10494	0.00021980437410704473	0.003076923076923077	0.01818181818181818	0.0	0.0	0.0	0.0	3	1656	1
10575	0.0007143642158478953	0.003076923076923077	0.0	0.0	0.0	0.0	0.0	3	1319	1
10578	0.0009891196834817012	0.006153846153846154	0.0	0.0	0.02564102564102564	0.019230769230769232	0.0	3	1181	1
10597	0.000604462028794373	0.006153846153846154	0.0	0.0	0.0	0.0	0.0	3	1122	1
10618	0.0003297065611605671	0.006153846153846154	0.0	0.0	0.0	0.0	0.0	3	1462	1
10621	0.0003297065611605671	0.003076923076923077	0.0	0.0	0.0	0.0	0.0	3	1409	1
10749	0.00016485328058028355	0.003076923076923077	0.0	0.0	0.0	0.0	0.0	3	1791	1
10757	0.0007693153093746566	0.006153846153846154	0.0	0.0	0.02564102564102564	0.0	0.0	3	1169	1
10806	0.0010990218705352237	0.0	0.01818181818181818	0.0	0.0	0.0	0.0	3	1048	1
10807	0.0005495109352676119	0.003076923076923077	0.0	0.0	0.0	0.0	0.0	3	1393	1
10891	0.0008792174964281789	0.0	0.0	0.0	0.0	0.019230769230769232	0.0	3	1022	1
10938	0.0013737773381690295	0.006153846153846154	0.0	0.0	0.0	0.0	0.0	3	1092	1
10950	0.0003297065611605671	0.003076923076923077	0.0	0.0	0.0	0.0	0.0	3	1482	1
10961	0.00021980437410704473	0.003076923076923077	0.0	0.0	0.0	0.0	0.0	3	1838	1
10966	0.0010990218705352237	0.003076923076923077	0.0	0.0	0.0	0.0	0.0	3	1120	1
10967	0.0002747554676338059	0.003076923076923077	0.0	0.0	0.0	0.0	0.0	3	1749	1
10975	0.0002747554676338059	0.0	0.01818181818181818	0.0	0.0	0.019230769230769232	0.0	3	1583	1
11000	0.0006594131223211342	0.003076923076923077	0.0	0.0	0.0	0.0	0.0	3	1193	1
11018	0.0008242664029014177	0.0	0.01818181818181818	0.0	0.0	0.0	0.0	3	1082	1
11023	0.001208924057588746	0.003076923076923077	0.0	0.0	0.0	0.0	0.0	3	1007	1
11043	0.0008792174964281789	0.003076923076923077	0.0	0.0	0.0	0.019230769230769232	0.0	3	1025	1
11088	0.00010990218705352236	0.003076923076923077	0.0	0.0	0.0	0.0	0.0	3	1739	1
11100	0.0007693153093746566	0.006153846153846154	0.0	0.0	0.0	0.0	0.0	3	1336	1
11101	0.001208924057588746	0.003076923076923077	0.0	0.0	0.0	0.0	0.0	3	1069	1
11103	0.000604462028794373	0.003076923076923077	0.01818181818181818	0.0	0.0	0.0	0.0	3	1271	1
11108	0.001208924057588746	0.003076923076923077	0.0	0.0	0.0	0.0	0.0	3	1137	1
11221	0.0004945598417408506	0.003076923076923077	0.0	0.0	0.0	0.0	0.0	4	1018	1
11269	5.495109352676118e-05	0.0	0.01818181818181818	0.0	0.0	0.0	0.0	4	1920	1
11360	0.0003846576546873283	0.003076923076923077	0.0	0.0	0.0	0.0	0.0	4	1178	1
11425	5.495109352676118e-05	0.003076923076923077	0.0	0.0	0.02564102564102564	0.0	0.0	4	1671	1
11471	5.495109352676118e-05	0.003076923076923077	0.0	0.0	0.02564102564102564	0.0	0.0	4	1023	1
11486	0.00010990218705352236	0.003076923076923077	0.0	0.0	0.0	0.0	0.0	4	1649	1
11495	0.0002747554676338059	0.003076923076923077	0.0	0.0	0.0	0.0	0.0	4	1010	1
11841	0.0002747554676338059	0.003076923076923077	0.0	0.0	0.0	0.0	0.0	4	1180	1
12332	0.0007143642158478953	0.0	0.0	0.0	0.0	0.019230769230769232	0.0	4	1315	1
12378	0.0002747554676338059	0.003076923076923077	0.0	0.0	0.0	0.0	0.0	4	1407	1
12463	5.495109352676118e-05	0.003076923076923077	0.0	0.0	0.0	0.0	0.09090909090909091	4	1170	1
12490	0.0002747554676338059	0.003076923076923077	0.0	0.0	0.0	0.0	0.0	4	1340	1
12558	0.00010990218705352236	0.003076923076923077	0.0	0.0	0.0	0.0	0.0	4	1403	1
12631	0.00016485328058028355	0.003076923076923077	0.0	0.0	0.02564102564102564	0.0	0.0	4	1141	1
12693	5.495109352676118e-05	0.003076923076923077	0.01818181818181818	0.0	0.0	0.0	0.0	4	1855	1
12731	0.0002747554676338059	0.003076923076923077	0.0	0.0	0.0	0.0	0.0	4	1385	1
12853	0.00043960874821408945	0.003076923076923077	0.0	0.0	0.0	0.0	0.0	4	1173	1
12865	0.00010990218705352236	0.003076923076923077	0.0	0.0	0.0	0.0	0.0	4	1535	1
12882	0.00010990218705352236	0.003076923076923077	0.0	0.0	0.0	0.0	0.0	4	1870	1
12908	0.00010990218705352236	0.003076923076923077	0.0	0.0	0.02564102564102564	0.0	0.0	4	1368	1
12964	5.495109352676118e-05	0.003076923076923077	0.0	0.0	0.0	0.0	0.0	4	1461	1
13043	0.0003297065611605671	0.003076923076923077	0.0	0.0	0.0	0.0	0.0	4	1143	1
13082	0.00010990218705352236	0.003076923076923077	0.0	0.0	0.0	0.0	0.0	4	1134	1
13096	0.0005495109352676119	0.003076923076923077	0.0	0.0	0.0	0.0	0.0	4	1040	1
13134	0.0004945598417408506	0.003076923076923077	0.0	0.0	0.0	0.0	0.0	4	1019	1
13175	5.495109352676118e-05	0.003076923076923077	0.0	0.0	0.02564102564102564	0.0	0.0	4	1816	1
13191	5.495109352676118e-05	0.003076923076923077	0.0	0.0	0.0	0.0	0.0	4	1487	1
13362	0.00010990218705352236	0.003076923076923077	0.0	0.0	0.0	0.0	0.0	4	1395	1
13363	0.0002747554676338059	0.003076923076923077	0.0	0.0	0.0	0.0	0.0	4	1084	1
13364	0.00021980437410704473	0.003076923076923077	0.0	0.0	0.0	0.019230769230769232	0.09090909090909091	4	1111	1
13407	0.0003846576546873283	0.003076923076923077	0.0	0.0	0.0	0.0	0.0	4	1080	1
13423	0.00016485328058028355	0.003076923076923077	0.0	0.0	0.0	0.0	0.0	4	1028	1
13492	0.00016485328058028355	0.003076923076923077	0.0	0.0	0.0	0.0	0.0	4	1280	1
13608	5.495109352676118e-05	0.003076923076923077	0.0	0.0	0.0	0.0	0.0	4	1839	1
13823	0.0005495109352676119	0.0	0.0	0.0	0.0	0.019230769230769232	0.0	4	1037	1
13826	0.00016485328058028355	0.003076923076923077	0.0	0.0	0.0	0.0	0.0	4	1277	1
13839	0.00010990218705352236	0.003076923076923077	0.0	0.0	0.02564102564102564	0.0	0.0	4	1241	1
14055	0.00016485328058028355	0.003076923076923077	0.0	0.0	0.0	0.0	0.0	4	1242	1
14118	5.495109352676118e-05	0.003076923076923077	0.0	0.0	0.0	0.0	0.0	4	1101	1
14204	0.00010990218705352236	0.003076923076923077	0.01818181818181818	0.0	0.0	0.0	0.0	4	1656	1
14459	5.495109352676118e-05	0.003076923076923077	0.0	0.0	0.0	0.0	0.0	4	1791	1
14648	0.0002747554676338059	0.003076923076923077	0.0	0.0	0.0	0.0	0.0	4	1092	1
14677	0.00021980437410704473	0.003076923076923077	0.0	0.0	0.0	0.0	0.0	4	1749	1
14846	0.00010990218705352236	0.003076923076923077	0.0	0.0	0.0	0.0	0.0	5	1669	1
14877	0.0004945598417408506	0.003076923076923077	0.0	0.0	0.0	0.0	0.0	5	1422	1
14906	0.000604462028794373	0.003076923076923077	0.0	0.0	0.0	0.0	0.0	5	1155	1
14931	0.001208924057588746	0.003076923076923077	0.0	0.0	0.0	0.0	0.0	5	1018	1
14979	0.00016485328058028355	0.0	0.01818181818181818	0.0	0.0	0.0	0.0	5	1920	1
15006	0.0004945598417408506	0.003076923076923077	0.0	0.0	0.02564102564102564	0.0	0.0	5	1130	1
15010	0.0002747554676338059	0.003076923076923077	0.0	0.0	0.0	0.0	0.0	5	1521	1
15070	0.0006594131223211342	0.006153846153846154	0.0	0.0	0.0	0.0	0.0	5	1178	1
15092	0.000604462028794373	0.0	0.0	0.0	0.0	0.019230769230769232	0.0	5	1204	1
15135	0.00010990218705352236	0.003076923076923077	0.0	0.0	0.02564102564102564	0.0	0.0	5	1671	1
15145	0.0009891196834817012	0.003076923076923077	0.0	0.0	0.0	0.0	0.0	5	1063	1
15155	0.0003846576546873283	0.003076923076923077	0.0	0.0	0.0	0.0	0.0	5	1132	1
15176	0.0003846576546873283	0.0	0.01818181818181818	0.0	0.0	0.0	0.0	5	1029	1
15181	0.0003297065611605671	0.003076923076923077	0.0	0.0	0.02564102564102564	0.0	0.0	5	1023	1
15196	0.00016485328058028355	0.003076923076923077	0.0	0.0	0.0	0.0	0.0	5	1649	1
15200	0.0008242664029014177	0.006153846153846154	0.0	0.0	0.0	0.0	0.0	5	1102	1
15205	0.0013737773381690295	0.006153846153846154	0.01818181818181818	0.0	0.0	0.0	0.0	5	1010	1
15206	0.0004945598417408506	0.006153846153846154	0.0	0.0	0.0	0.0	0.0	5	1309	1
15211	0.0003297065611605671	0.003076923076923077	0.0	0.0	0.0	0.0	0.0	5	1446	1
15304	0.0010990218705352237	0.003076923076923077	0.01818181818181818	0.0	0.0	0.0	0.0	5	1045	1
15314	0.00021980437410704473	0.0	0.0	0.0	0.0	0.019230769230769232	0.0	5	1836	1
15338	0.0009891196834817012	0.003076923076923077	0.0	0.0	0.0	0.0	0.0	5	1091	1
15342	0.00016485328058028355	0.0	0.0	0.0	0.0	0.019230769230769232	0.0	5	1128	1
15364	0.0003846576546873283	0.003076923076923077	0.01818181818181818	0.0	0.0	0.0	0.0	5	1413	1
15372	0.0003846576546873283	0.003076923076923077	0.0	0.0	0.0	0.0	0.0	5	1513	1
15374	0.0002747554676338059	0.003076923076923077	0.0	0.0	0.02564102564102564	0.0	0.0	5	1238	1
15386	0.000604462028794373	0.003076923076923077	0.0	0.0	0.02564102564102564	0.0	0.0	5	1184	1
15402	0.0007693153093746566	0.003076923076923077	0.0	0.0	0.0	0.0	0.0	5	1059	1
15408	5.495109352676118e-05	0.003076923076923077	0.0	0.0	0.02564102564102564	0.0	0.0	5	1679	1
15427	0.0008242664029014177	0.003076923076923077	0.0	0.0	0.0	0.0	0.0	5	1079	1
15434	0.00016485328058028355	0.003076923076923077	0.0	0.0	0.0	0.0	0.0	5	1600	1
15442	0.0005495109352676119	0.003076923076923077	0.0	0.0	0.0	0.0	0.0	5	1254	1
15449	5.495109352676118e-05	0.003076923076923077	0.0	0.0	0.0	0.0	0.0	5	1514	1
15472	0.00043960874821408945	0.003076923076923077	0.0	0.0	0.0	0.0	0.0	5	1156	1
15490	0.0006594131223211342	0.003076923076923077	0.0	0.0	0.0	0.0	0.0	5	1148	1
15491	0.0004945598417408506	0.003076923076923077	0.0	0.0	0.0	0.019230769230769232	0.0	5	1248	1
15549	0.0002747554676338059	0.006153846153846154	0.01818181818181818	0.0	0.0	0.0	0.0	5	1638	1
15551	0.0002747554676338059	0.003076923076923077	0.0	0.0	0.0	0.0	0.0	5	1180	1
15579	0.0007693153093746566	0.003076923076923077	0.0	0.0	0.0	0.0	0.0	5	1220	1
15587	0.0004945598417408506	0.003076923076923077	0.0	0.0	0.0	0.0	0.0	5	1286	1
15625	0.00010990218705352236	0.0	0.01818181818181818	0.0	0.0	0.0	0.0	5	1858	1
15633	0.0004945598417408506	0.003076923076923077	0.0	0.0	0.0	0.0	0.0	5	1049	1
15661	0.0002747554676338059	0.006153846153846154	0.01818181818181818	0.0	0.02564102564102564	0.0	0.0	5	1334	1
15717	0.0004945598417408506	0.006153846153846154	0.0	0.0	0.0	0.0	0.0	5	1276	1
15756	0.0005495109352676119	0.003076923076923077	0.0	0.0	0.02564102564102564	0.0	0.0	5	1068	1
15794	5.495109352676118e-05	0.003076923076923077	0.0	0.0	0.0	0.0	0.0	5	1974	1
15839	0.0006594131223211342	0.003076923076923077	0.0	0.0	0.0	0.0	0.0	5	1144	1
15873	0.00043960874821408945	0.003076923076923077	0.0	0.0	0.0	0.0	0.0	5	1408	1
15979	0.0002747554676338059	0.003076923076923077	0.0	0.0	0.0	0.0	0.0	5	1629	1
15980	0.0003846576546873283	0.003076923076923077	0.0	0.0	0.0	0.0	0.0	5	1326	1
15994	0.0009341685899549401	0.003076923076923077	0.0	0.0	0.0	0.0	0.0	5	1011	1
16006	0.0002747554676338059	0.006153846153846154	0.0	0.0	0.0	0.019230769230769232	0.0	5	1538	1
16026	5.495109352676118e-05	0.003076923076923077	0.0	0.0	0.0	0.0	0.0	5	2019	1
16034	0.0003297065611605671	0.003076923076923077	0.0	0.0	0.0	0.0	0.0	5	1499	1
16076	0.00043960874821408945	0.003076923076923077	0.0	0.0	0.0	0.0	0.0	5	1121	1
16083	0.0003297065611605671	0.0	0.0	0.0	0.0	0.019230769230769232	0.0	5	1642	1
16088	0.00043960874821408945	0.003076923076923077	0.0	0.0	0.0	0.0	0.0	5	1407	1
16111	0.0009891196834817012	0.003076923076923077	0.0	0.0	0.0	0.019230769230769232	0.0	5	1070	1
16126	0.00016485328058028355	0.003076923076923077	0.0	0.0	0.0	0.0	0.0	5	1639	1
16173	0.00043960874821408945	0.006153846153846154	0.0	0.0	0.0	0.0	0.09090909090909091	5	1170	1
16200	0.0003846576546873283	0.003076923076923077	0.0	0.0	0.0	0.0	0.0	5	1340	1
16233	0.0002747554676338059	0.003076923076923077	0.0	0.0	0.0	0.0	0.0	5	1243	1
16240	0.001263875151115507	0.006153846153846154	0.0	0.0	0.02564102564102564	0.0	0.0	5	1017	1
16268	0.0002747554676338059	0.00923076923076923	0.0	0.0	0.02564102564102564	0.0	0.0	5	1403	1
16276	0.0002747554676338059	0.003076923076923077	0.0	0.0	0.0	0.0	0.0	5	1350	1
16305	0.00021980437410704473	0.003076923076923077	0.0	0.0	0.0	0.0	0.0	5	1405	1
16311	0.0002747554676338059	0.006153846153846154	0.0	0.0	0.0	0.0	0.0	5	1176	1
16326	0.0007693153093746566	0.003076923076923077	0.0	0.0	0.0	0.0	0.0	5	1081	1
16337	0.00043960874821408945	0.003076923076923077	0.0	0.0	0.0	0.0	0.0	5	1273	1
16341	0.0003846576546873283	0.003076923076923077	0.0	0.0	0.0	0.0	0.0	5	1141	1
16349	0.00043960874821408945	0.006153846153846154	0.01818181818181818	0.0	0.0	0.0	0.0	5	1291	1
16350	0.0007693153093746566	0.003076923076923077	0.0	0.0	0.0	0.0	0.0	5	1047	1
16355	0.0003846576546873283	0.003076923076923077	0.0	0.0	0.0	0.0	0.0	5	1337	1
16397	0.0003846576546873283	0.006153846153846154	0.0	0.0	0.02564102564102564	0.0	0.0	5	1305	1
16403	0.00021980437410704473	0.003076923076923077	0.0	0.0	0.0	0.0	0.0	5	1855	1
16440	0.0003297065611605671	0.006153846153846154	0.0	0.0	0.0	0.0	0.0	5	1595	1
16441	0.00016485328058028355	0.003076923076923077	0.0	0.0	0.0	0.0	0.0	5	1385	1
16449	0.0003297065611605671	0.006153846153846154	0.0	0.0	0.02564102564102564	0.019230769230769232	0.0	5	1147	1
16454	0.00043960874821408945	0.003076923076923077	0.0	0.0	0.0	0.0	0.0	5	1622	1
16461	0.0005495109352676119	0.003076923076923077	0.0	0.0	0.0	0.0	0.0	5	1113	1
16496	0.0003297065611605671	0.003076923076923077	0.0	0.0	0.0	0.0	0.0	5	1207	1
16502	0.0004945598417408506	0.003076923076923077	0.0	0.0	0.0	0.0	0.0	5	1227	1
16524	0.0002747554676338059	0.003076923076923077	0.0	0.0	0.0	0.0	0.0	5	1731	1
16556	0.0006594131223211342	0.003076923076923077	0.0	0.0	0.0	0.038461538461538464	0.0	5	1168	1
16563	0.0007693153093746566	0.003076923076923077	0.0	0.0	0.0	0.0	0.0	5	1173	1
16569	0.0007693153093746566	0.003076923076923077	0.03636363636363636	0.0	0.0	0.0	0.0	5	1074	1
16575	0.00021980437410704473	0.003076923076923077	0.0	0.0	0.0	0.0	0.0	5	1535	1
16587	0.00010990218705352236	0.003076923076923077	0.0	0.0	0.02564102564102564	0.0	0.0	5	1763	1
16592	5.495109352676118e-05	0.003076923076923077	0.0	0.0	0.0	0.0	0.0	5	1870	1
16618	0.00010990218705352236	0.003076923076923077	0.0	0.0	0.02564102564102564	0.0	0.0	5	1368	1
16674	0.0002747554676338059	0.00923076923076923	0.03636363636363636	0.0	0.0	0.0	0.0	5	1461	1
16753	0.0006594131223211342	0.003076923076923077	0.0	0.0	0.0	0.0	0.0	5	1143	1
16792	0.000604462028794373	0.003076923076923077	0.0	0.0	0.0	0.0	0.0	5	1134	1
16806	0.0009341685899549401	0.00923076923076923	0.0	0.0	0.02564102564102564	0.019230769230769232	0.0	5	1040	1
16813	0.00016485328058028355	0.003076923076923077	0.0	0.0	0.0	0.0	0.0	5	1529	1
16834	0.0005495109352676119	0.003076923076923077	0.0	0.0	0.0	0.0	0.0	5	1034	1
16844	0.0004945598417408506	0.003076923076923077	0.0	0.0	0.0	0.0	0.0	5	1019	1
16885	5.495109352676118e-05	0.003076923076923077	0.0	0.0	0.02564102564102564	0.0	0.0	5	1816	1
16901	0.00021980437410704473	0.003076923076923077	0.0	0.0	0.0	0.0	0.0	5	1487	1
17024	0.0003297065611605671	0.003076923076923077	0.0	0.0	0.0	0.0	0.0	5	1085	1
17045	0.0008792174964281789	0.006153846153846154	0.0	0.0	0.0	0.0	0.0	5	1214	1
17046	0.0005495109352676119	0.003076923076923077	0.0	0.0	0.0	0.0	0.0	5	1231	1
17071	0.00021980437410704473	0.003076923076923077	0.0	0.0	0.0	0.0	0.0	5	1906	1
17073	0.00043960874821408945	0.003076923076923077	0.0	0.0	0.0	0.0	0.0	5	1084	1
17074	0.0009341685899549401	0.012307692307692308	0.0	0.0	0.02564102564102564	0.019230769230769232	0.09090909090909091	5	1111	1
17117	0.0004945598417408506	0.003076923076923077	0.0	0.0	0.0	0.0	0.0	5	1080	1
17133	0.0009891196834817012	0.006153846153846154	0.0	0.0	0.0	0.0	0.0	5	1028	1
17141	0.00043960874821408945	0.003076923076923077	0.0	0.0	0.0	0.0	0.0	5	1044	1
17182	0.0007693153093746566	0.00923076923076923	0.0	0.0	0.02564102564102564	0.0	0.0	5	1258	1
17202	0.0003846576546873283	0.003076923076923077	0.0	0.0	0.0	0.0	0.0	5	1280	1
17205	0.00043960874821408945	0.003076923076923077	0.0	0.0	0.0	0.0	0.0	5	1456	1
17246	0.0003297065611605671	0.003076923076923077	0.0	0.0	0.02564102564102564	0.0	0.0	5	1454	1
17273	0.0002747554676338059	0.003076923076923077	0.0	0.0	0.0	0.0	0.0	5	1296	1
17318	0.00010990218705352236	0.003076923076923077	0.0	0.0	0.0	0.0	0.0	5	1839	1
17333	0.0003297065611605671	0.003076923076923077	0.0	0.0	0.0	0.0	0.0	5	1396	1
17426	0.00021980437410704473	0.003076923076923077	0.0	0.0	0.0	0.0	0.0	5	1439	1
17434	0.0003846576546873283	0.00923076923076923	0.0	0.0	0.02564102564102564	0.0	0.0	5	1474	1
17496	0.0005495109352676119	0.003076923076923077	0.0	0.0	0.0	0.0	0.0	5	1295	1
17533	0.0008792174964281789	0.0	0.0	0.0	0.0	0.019230769230769232	0.0	5	1037	1
17536	0.00021980437410704473	0.003076923076923077	0.0	0.0	0.0	0.0	0.0	5	1277	1
17549	0.00016485328058028355	0.003076923076923077	0.0	0.0	0.02564102564102564	0.0	0.0	5	1241	1
17550	0.0002747554676338059	0.003076923076923077	0.0	0.0	0.0	0.0	0.0	5	1376	1
17587	0.00043960874821408945	0.003076923076923077	0.0	0.0	0.0	0.0	0.0	5	1142	1
17669	0.0004945598417408506	0.003076923076923077	0.0	0.0	0.0	0.0	0.0	5	1138	1
17687	0.0007693153093746566	0.006153846153846154	0.0	0.0	0.0	0.0	0.0	5	1225	1
17694	0.00016485328058028355	0.003076923076923077	0.0	0.0	0.0	0.0	0.0	5	1485	1
17747	0.0007693153093746566	0.003076923076923077	0.0	0.0	0.0	0.0	0.0	5	1279	1
17759	0.000604462028794373	0.003076923076923077	0.0	0.0	0.0	0.0	0.0	5	1145	1
17765	0.00010990218705352236	0.003076923076923077	0.0	0.0	0.0	0.0	0.0	5	1242	1
17772	0.000604462028794373	0.003076923076923077	0.0	0.0	0.0	0.0	0.0	5	1152	1
17779	0.0004945598417408506	0.003076923076923077	0.0	0.0	0.0	0.0	0.0	5	1210	1
17828	0.0007693153093746566	0.006153846153846154	0.0	0.0	0.0	0.0	0.0	5	1101	1
17841	0.00016485328058028355	0.003076923076923077	0.0	0.0	0.0	0.0	0.0	5	1696	1
17852	0.0013188262446422684	0.003076923076923077	0.0	0.0	0.0	0.0	0.0	5	1105	1
17900	0.0003846576546873283	0.003076923076923077	0.0	0.0	0.0	0.0	0.0	5	1160	1
17901	0.0003297065611605671	0.003076923076923077	0.0	0.0	0.0	0.0	0.0	5	1596	1
17905	0.0005495109352676119	0.003076923076923077	0.0	0.0	0.0	0.0	0.0	5	1051	1
17912	0.001263875151115507	0.003076923076923077	0.0	0.0	0.0	0.0	0.0	5	1090	1
17995	0.0003297065611605671	0.003076923076923077	0.0	0.0	0.0	0.0	0.0	5	1319	1
17998	0.0007143642158478953	0.003076923076923077	0.0	0.0	0.0	0.019230769230769232	0.0	5	1181	1
18017	0.00043960874821408945	0.003076923076923077	0.0	0.0	0.0	0.0	0.0	5	1122	1
18038	0.00021980437410704473	0.006153846153846154	0.0	0.0	0.0	0.0	0.0	5	1462	1
18041	0.00021980437410704473	0.003076923076923077	0.0	0.0	0.0	0.0	0.0	5	1409	1
18130	0.0003297065611605671	0.003076923076923077	0.0	0.0	0.0	0.0	0.0	5	1475	1
18152	0.0002747554676338059	0.003076923076923077	0.01818181818181818	0.0	0.02564102564102564	0.0	0.0	5	1362	1
18160	0.00021980437410704473	0.003076923076923077	0.0	0.0	0.0	0.0	0.0	5	1265	1
18177	0.0006594131223211342	0.006153846153846154	0.0	0.0	0.02564102564102564	0.0	0.0	5	1169	1
18226	0.00043960874821408945	0.0	0.01818181818181818	0.0	0.0	0.0	0.0	5	1048	1
18290	0.0008242664029014177	0.003076923076923077	0.0	0.0	0.0	0.0	0.0	5	1062	1
18311	0.0003846576546873283	0.0	0.0	0.0	0.0	0.019230769230769232	0.0	5	1022	1
18343	0.0008792174964281789	0.003076923076923077	0.0	0.0	0.0	0.0	0.0	5	1108	1
18358	0.0008792174964281789	0.006153846153846154	0.0	0.0	0.0	0.0	0.0	5	1092	1
18381	0.00016485328058028355	0.003076923076923077	0.0	0.0	0.0	0.0	0.0	5	1838	1
18387	0.00016485328058028355	0.003076923076923077	0.0	0.0	0.0	0.0	0.0	5	1749	1
18420	0.0002747554676338059	0.003076923076923077	0.0	0.0	0.0	0.0	0.0	5	1193	1
18438	0.0004945598417408506	0.0	0.0	0.0	0.02564102564102564	0.0	0.0	5	1082	1
18508	0.00016485328058028355	0.003076923076923077	0.0	0.0	0.0	0.0	0.0	5	1739	1
18520	0.0003297065611605671	0.006153846153846154	0.0	0.0	0.0	0.0	0.0	5	1336	1
18521	0.0006594131223211342	0.003076923076923077	0.0	0.0	0.0	0.0	0.0	5	1069	1
18523	0.0004945598417408506	0.003076923076923077	0.01818181818181818	0.0	0.0	0.0	0.0	5	1271	1
18780	0.00016485328058028355	0.006153846153846154	0.0	0.0	0.0	0.0	0.0	6	1178	1
18802	0.00016485328058028355	0.0	0.0	0.0	0.0	0.019230769230769232	0.0	6	1204	1
18845	5.495109352676118e-05	0.003076923076923077	0.0	0.0	0.02564102564102564	0.0	0.0	6	1671	1
18891	5.495109352676118e-05	0.003076923076923077	0.0	0.0	0.02564102564102564	0.0	0.0	6	1023	1
18903	0.00010990218705352236	0.003076923076923077	0.0	0.0	0.02564102564102564	0.0	0.0	6	1817	1
18915	0.00010990218705352236	0.003076923076923077	0.01818181818181818	0.0	0.0	0.0	0.0	6	1010	1
19201	0.00010990218705352236	0.0	0.0	0.0	0.0	0.019230769230769232	0.0	6	1248	1
19371	0.0002747554676338059	0.003076923076923077	0.01818181818181818	0.0	0.02564102564102564	0.0	0.0	6	1334	1
19462	5.495109352676118e-05	0.003076923076923077	0.0	0.0	0.0	0.0	0.0	6	1558	1
19716	5.495109352676118e-05	0.003076923076923077	0.0	0.0	0.0	0.019230769230769232	0.0	6	1538	1
19736	5.495109352676118e-05	0.003076923076923077	0.0	0.0	0.0	0.0	0.0	6	2019	1
19821	0.0002747554676338059	0.003076923076923077	0.0	0.0	0.0	0.019230769230769232	0.0	6	1070	1
20051	0.00010990218705352236	0.003076923076923077	0.0	0.0	0.0	0.019230769230769232	0.0	6	1141	1
20107	0.00010990218705352236	0.003076923076923077	0.0	0.0	0.02564102564102564	0.0	0.0	6	1305	1
20151	5.495109352676118e-05	0.003076923076923077	0.0	0.0	0.0	0.0	0.0	6	1385	1
20279	0.00016485328058028355	0.003076923076923077	0.01818181818181818	0.0	0.0	0.0	0.0	6	1074	1
20328	5.495109352676118e-05	0.003076923076923077	0.0	0.0	0.02564102564102564	0.0	0.0	6	1368	1
20384	5.495109352676118e-05	0.003076923076923077	0.01818181818181818	0.0	0.0	0.0	0.0	6	1461	1
20463	5.495109352676118e-05	0.003076923076923077	0.0	0.0	0.0	0.0	0.0	6	1143	1
20516	0.00021980437410704473	0.003076923076923077	0.0	0.0	0.0	0.019230769230769232	0.0	6	1040	1
20554	0.00010990218705352236	0.003076923076923077	0.0	0.0	0.0	0.0	0.0	6	1019	1
20595	5.495109352676118e-05	0.003076923076923077	0.0	0.0	0.02564102564102564	0.0	0.0	6	1816	1
20734	0.00010990218705352236	0.003076923076923077	0.0	0.0	0.0	0.0	0.0	6	1085	1
21259	5.495109352676118e-05	0.003076923076923077	0.0	0.0	0.02564102564102564	0.0	0.0	6	1241	1
21260	5.495109352676118e-05	0.003076923076923077	0.0	0.0	0.0	0.0	0.0	6	1376	1
21280	5.495109352676118e-05	0.0	0.01818181818181818	0.0	0.0	0.0	0.0	6	1167	1
21379	0.00010990218705352236	0.003076923076923077	0.0	0.0	0.0	0.0	0.0	6	1138	1
21708	0.0002747554676338059	0.006153846153846154	0.0	0.0	0.02564102564102564	0.019230769230769232	0.0	6	1181	1
21727	0.00021980437410704473	0.003076923076923077	0.0	0.0	0.0	0.0	0.0	6	1122	1
21862	5.495109352676118e-05	0.003076923076923077	0.01818181818181818	0.0	0.02564102564102564	0.0	0.0	6	1362	1
21887	0.00010990218705352236	0.006153846153846154	0.0	0.0	0.02564102564102564	0.0	0.0	6	1169	1
22021	5.495109352676118e-05	0.0	0.0	0.0	0.0	0.019230769230769232	0.0	6	1022	1
22218	5.495109352676118e-05	0.003076923076923077	0.0	0.0	0.0	0.0	0.0	6	1739	1
22230	5.495109352676118e-05	0.003076923076923077	0.0	0.0	0.0	0.0	0.0	6	1336	1
22266	0.00016485328058028355	0.003076923076923077	0.0	0.0	0.0	0.0	0.0	7	1669	1
22297	0.0004945598417408506	0.003076923076923077	0.0	0.0	0.0	0.0	0.0	7	1422	1
22302	0.0008242664029014177	0.0	0.01818181818181818	0.0	0.0	0.019230769230769232	0.0	7	1200	1
22351	0.0010990218705352237	0.003076923076923077	0.01818181818181818	0.0	0.0	0.019230769230769232	0.0	7	1018	1
22383	0.00010990218705352236	0.003076923076923077	0.0	0.0	0.0	0.0	0.0	7	1425	1
22399	0.00010990218705352236	0.0	0.01818181818181818	0.0	0.0	0.0	0.0	7	1920	1
22430	0.0002747554676338059	0.003076923076923077	0.0	0.0	0.0	0.0	0.0	7	1521	1
22456	0.00043960874821408945	0.0	0.01818181818181818	0.0	0.0	0.019230769230769232	0.0	7	1259	1
22490	0.001263875151115507	0.003076923076923077	0.0	0.0	0.0	0.0	0.0	7	1178	1
22512	0.0008242664029014177	0.0	0.0	0.0	0.0	0.019230769230769232	0.0	7	1204	1
22552	5.495109352676118e-05	0.003076923076923077	0.0	0.0	0.0	0.0	0.0	7	2018	1
22555	0.00010990218705352236	0.003076923076923077	0.0	0.0	0.02564102564102564	0.0	0.0	7	1671	1
22565	0.0014287284316957906	0.003076923076923077	0.0	0.0	0.0	0.0	0.0	7	1063	1
22575	0.00043960874821408945	0.006153846153846154	0.0	0.0	0.0	0.0	0.0	7	1132	1
22577	0.0007143642158478953	0.003076923076923077	0.0	0.0	0.0	0.0	0.0	7	1077	1
22596	0.0011539729640619848	0.0	0.01818181818181818	0.0	0.0	0.0	0.0	7	1029	1
22601	0.00021980437410704473	0.003076923076923077	0.0	0.0	0.02564102564102564	0.0	0.0	7	1023	1
22603	0.00016485328058028355	0.003076923076923077	0.0	0.0	0.0	0.0	0.0	7	1158	1
22613	0.00021980437410704473	0.003076923076923077	0.0	0.0	0.02564102564102564	0.0	0.0	7	1817	1
22616	0.0002747554676338059	0.003076923076923077	0.0	0.0	0.0	0.0	0.0	7	1649	1
22620	0.0013737773381690295	0.006153846153846154	0.0	0.0	0.0	0.0	0.0	7	1102	1
22625	0.0018683371799098803	0.012307692307692308	0.01818181818181818	0.0	0.0	0.0	0.0	7	1010	1
22626	0.00016485328058028355	0.003076923076923077	0.0	0.0	0.0	0.0	0.0	7	1309	1
22631	0.0004945598417408506	0.003076923076923077	0.0	0.0	0.0	0.0	0.0	7	1446	1
22702	0.0002747554676338059	0.003076923076923077	0.0	0.0	0.0	0.0	0.0	7	1688	1
22724	0.0010440707770084624	0.003076923076923077	0.01818181818181818	0.0	0.0	0.0	0.0	7	1045	1
22756	0.00016485328058028355	0.003076923076923077	0.0	0.0	0.0	0.0	0.0	7	1643	1
22762	0.0003297065611605671	0.0	0.0	0.0	0.0	0.019230769230769232	0.0	7	1128	1
22784	0.0004945598417408506	0.003076923076923077	0.01818181818181818	0.0	0.0	0.0	0.0	7	1413	1
22792	0.0002747554676338059	0.003076923076923077	0.0	0.0	0.0	0.0	0.0	7	1513	1
22806	0.0003846576546873283	0.003076923076923077	0.0	0.0	0.0	0.0	0.0	7	1184	1
22822	0.0006594131223211342	0.006153846153846154	0.0	0.0	0.0	0.0	0.0	7	1059	1
22828	0.00010990218705352236	0.003076923076923077	0.0	0.0	0.02564102564102564	0.0	0.0	7	1679	1
22845	0.0007693153093746566	0.003076923076923077	0.0	0.0	0.0	0.0	0.0	7	1015	1
22847	0.0009341685899549401	0.006153846153846154	0.0	0.0	0.02564102564102564	0.0	0.0	7	1079	1
22854	0.00016485328058028355	0.003076923076923077	0.0	0.0	0.0	0.0	0.0	7	1600	1
22862	0.00016485328058028355	0.003076923076923077	0.0	0.0	0.0	0.0	0.0	7	1254	1
22869	0.00016485328058028355	0.003076923076923077	0.0	0.0	0.0	0.0	0.0	7	1514	1
22892	0.0008792174964281789	0.003076923076923077	0.0	0.0	0.0	0.0	0.0	7	1156	1
22911	0.0003846576546873283	0.0	0.0	0.0	0.0	0.019230769230769232	0.0	7	1248	1
22923	0.0013188262446422684	0.0	0.01818181818181818	0.0	0.0	0.0	0.0	7	1094	1
22971	0.0004945598417408506	0.003076923076923077	0.0	0.0	0.0	0.0	0.0	7	1180	1
22999	0.0008792174964281789	0.003076923076923077	0.0	0.0	0.0	0.0	0.0	7	1220	1
23007	0.0009341685899549401	0.006153846153846154	0.0	0.0	0.0	0.0	0.0	7	1286	1
23023	0.0007143642158478953	0.003076923076923077	0.0	0.0	0.0	0.0	0.0	7	1226	1
23045	0.0002747554676338059	0.0	0.01818181818181818	0.0	0.0	0.0	0.0	7	1858	1
23053	0.0011539729640619848	0.003076923076923077	0.0	0.0	0.0	0.0	0.0	7	1049	1
23081	0.0003846576546873283	0.003076923076923077	0.01818181818181818	0.0	0.02564102564102564	0.0	0.0	7	1334	1
23137	0.0008242664029014177	0.006153846153846154	0.0	0.0	0.0	0.0	0.0	7	1276	1
23172	0.00010990218705352236	0.003076923076923077	0.0	0.0	0.0	0.0	0.0	7	1558	1
23176	0.0009891196834817012	0.006153846153846154	0.0	0.0	0.0	0.0	0.0	7	1068	1
23208	0.00016485328058028355	0.003076923076923077	0.0	0.0	0.0	0.0	0.0	7	1458	1
23214	0.00016485328058028355	0.003076923076923077	0.0	0.0	0.0	0.0	0.0	7	1974	1
23259	0.0009341685899549401	0.003076923076923077	0.0	0.0	0.0	0.0	0.0	7	1144	1
23269	0.0008242664029014177	0.003076923076923077	0.0	0.0	0.0	0.0	0.0	7	1282	1
23293	0.0005495109352676119	0.003076923076923077	0.0	0.0	0.0	0.0	0.0	7	1408	1
23399	0.00021980437410704473	0.003076923076923077	0.0	0.0	0.0	0.0	0.0	7	1629	1
23414	0.0013188262446422684	0.003076923076923077	0.0	0.0	0.0	0.0	0.0	7	1011	1
23426	0.0003297065611605671	0.006153846153846154	0.0	0.0	0.0	0.019230769230769232	0.0	7	1538	1
23446	5.495109352676118e-05	0.003076923076923077	0.0	0.0	0.0	0.0	0.0	7	2019	1
23454	0.00021980437410704473	0.003076923076923077	0.01818181818181818	0.0	0.0	0.019230769230769232	0.0	7	1499	1
23486	0.0003297065611605671	0.0	0.0	0.0	0.0	0.019230769230769232	0.0	7	1548	1
23496	0.0004945598417408506	0.003076923076923077	0.0	0.0	0.0	0.0	0.0	7	1121	1
23508	0.00043960874821408945	0.003076923076923077	0.0	0.0	0.0	0.0	0.0	7	1407	1
23531	0.0014287284316957906	0.006153846153846154	0.0	0.0	0.02564102564102564	0.019230769230769232	0.0	7	1070	1
23593	0.00021980437410704473	0.003076923076923077	0.0	0.0	0.0	0.0	0.0	7	1170	1
23620	0.0005495109352676119	0.003076923076923077	0.0	0.0	0.0	0.0	0.0	7	1340	1
23653	0.0004945598417408506	0.003076923076923077	0.0	0.0	0.0	0.0	0.0	7	1243	1
23660	0.0006594131223211342	0.003076923076923077	0.0	0.0	0.02564102564102564	0.0	0.0	7	1017	1
23665	0.0003846576546873283	0.003076923076923077	0.0	0.0	0.0	0.0	0.0	7	1424	1
23688	0.0006594131223211342	0.00923076923076923	0.0	0.0	0.02564102564102564	0.0	0.0	7	1403	1
23725	0.00021980437410704473	0.003076923076923077	0.0	0.0	0.0	0.0	0.0	7	1405	1
23731	0.00021980437410704473	0.006153846153846154	0.0	0.0	0.0	0.0	0.0	7	1176	1
23757	0.0003846576546873283	0.003076923076923077	0.0	0.0	0.0	0.0	0.0	7	1273	1
23761	0.0002747554676338059	0.003076923076923077	0.0	0.0	0.0	0.0	0.0	7	1141	1
23769	0.0003846576546873283	0.003076923076923077	0.01818181818181818	0.0	0.0	0.0	0.0	7	1291	1
23770	0.0011539729640619848	0.003076923076923077	0.0	0.0	0.0	0.0	0.0	7	1047	1
23775	0.0003846576546873283	0.003076923076923077	0.0	0.0	0.0	0.0	0.0	7	1337	1
23817	0.0007143642158478953	0.006153846153846154	0.0	0.0	0.02564102564102564	0.0	0.0	7	1305	1
23823	0.00021980437410704473	0.006153846153846154	0.01818181818181818	0.0	0.0	0.0	0.0	7	1855	1
23860	0.00043960874821408945	0.006153846153846154	0.0	0.0	0.0	0.0	0.0	7	1595	1
23869	0.0008792174964281789	0.003076923076923077	0.0	0.0	0.02564102564102564	0.0	0.0	7	1147	1
23874	0.00021980437410704473	0.003076923076923077	0.0	0.0	0.0	0.0	0.0	7	1622	1
23881	0.0009891196834817012	0.003076923076923077	0.0	0.0	0.0	0.0	0.0	7	1113	1
23891	0.0010990218705352237	0.003076923076923077	0.0	0.0	0.02564102564102564	0.0	0.0	7	1166	1
23916	0.0005495109352676119	0.003076923076923077	0.0	0.0	0.0	0.0	0.0	7	1207	1
23922	0.00043960874821408945	0.003076923076923077	0.0	0.0	0.0	0.0	0.0	7	1227	1
23944	0.00021980437410704473	0.003076923076923077	0.0	0.0	0.0	0.0	0.0	7	1731	1
23976	0.0008242664029014177	0.003076923076923077	0.0	0.0	0.0	0.019230769230769232	0.0	7	1168	1
23983	0.0010440707770084624	0.003076923076923077	0.0	0.0	0.0	0.0	0.0	7	1173	1
23989	0.0010440707770084624	0.006153846153846154	0.01818181818181818	0.0	0.0	0.0	0.0	7	1074	1
24007	0.00016485328058028355	0.003076923076923077	0.0	0.0	0.02564102564102564	0.0	0.0	7	1763	1
24012	0.00010990218705352236	0.003076923076923077	0.0	0.0	0.0	0.0	0.0	7	1870	1
24038	0.0003297065611605671	0.003076923076923077	0.0	0.0	0.02564102564102564	0.0	0.0	7	1368	1
24094	0.0002747554676338059	0.012307692307692308	0.01818181818181818	0.0	0.0	0.0	0.0	7	1461	1
24140	0.00016485328058028355	0.003076923076923077	0.0	0.0	0.0	0.0	0.0	7	1868	1
24192	0.0015935817122760742	0.003076923076923077	0.0	0.0	0.0	0.0	0.0	7	1083	1
24212	0.0003846576546873283	0.003076923076923077	0.0	0.0	0.0	0.0	0.0	7	1134	1
24226	0.0008242664029014177	0.00923076923076923	0.0	0.0	0.02564102564102564	0.019230769230769232	0.0	7	1040	1
24233	0.0003846576546873283	0.003076923076923077	0.0	0.0	0.0	0.0	0.0	7	1529	1
24297	0.0009341685899549401	0.003076923076923077	0.0	0.0	0.0	0.0	0.0	7	1202	1
24305	0.00016485328058028355	0.003076923076923077	0.0	0.0	0.02564102564102564	0.0	0.0	7	1816	1
24321	0.00016485328058028355	0.003076923076923077	0.0	0.0	0.0	0.019230769230769232	0.0	7	1487	1
24364	0.0011539729640619848	0.0	0.01818181818181818	0.2	0.0	0.0	0.0	7	1086	1
24398	0.0007143642158478953	0.003076923076923077	0.0	0.0	0.0	0.0	0.0	7	1415	1
24405	5.495109352676118e-05	0.0	0.01818181818181818	0.0	0.0	0.0	0.0	7	1824	1
24434	0.0007143642158478953	0.003076923076923077	0.0	0.0	0.0	0.0	0.0	7	1189	1
24444	0.0004945598417408506	0.003076923076923077	0.0	0.0	0.0	0.0	0.0	7	1085	1
24465	0.0007143642158478953	0.006153846153846154	0.0	0.0	0.0	0.0	0.0	7	1214	1
24466	0.0005495109352676119	0.003076923076923077	0.0	0.0	0.0	0.0	0.0	7	1231	1
24491	0.0002747554676338059	0.003076923076923077	0.0	0.0	0.0	0.0	0.0	7	1906	1
24493	0.0007143642158478953	0.006153846153846154	0.0	0.0	0.02564102564102564	0.0	0.0	7	1084	1
24494	0.0011539729640619848	0.00923076923076923	0.0	0.0	0.02564102564102564	0.019230769230769232	0.09090909090909091	7	1111	1
24514	0.0005495109352676119	0.003076923076923077	0.0	0.0	0.0	0.0	0.0	7	1289	1
24515	0.00016485328058028355	0.003076923076923077	0.0	0.0	0.0	0.0	0.0	7	1848	1
24537	0.0005495109352676119	0.003076923076923077	0.0	0.0	0.0	0.0	0.0	7	1080	1
24553	0.0013737773381690295	0.012307692307692308	0.0	0.0	0.0	0.0	0.0	7	1028	1
24561	0.000604462028794373	0.003076923076923077	0.0	0.0	0.0	0.0	0.0	7	1044	1
24563	0.0003297065611605671	0.003076923076923077	0.0	0.0	0.0	0.0	0.0	7	1328	1
24602	0.0002747554676338059	0.006153846153846154	0.0	0.0	0.02564102564102564	0.0	0.0	7	1258	1
24622	0.00021980437410704473	0.003076923076923077	0.0	0.0	0.0	0.0	0.0	7	1280	1
24625	0.00043960874821408945	0.003076923076923077	0.0	0.0	0.0	0.0	0.0	7	1456	1
24693	0.0003846576546873283	0.003076923076923077	0.0	0.0	0.0	0.0	0.0	7	1296	1
24738	0.00010990218705352236	0.003076923076923077	0.0	0.0	0.0	0.0	0.0	7	1839	1
24753	0.00021980437410704473	0.0	0.01818181818181818	0.0	0.0	0.0	0.0	7	1396	1
24791	0.0002747554676338059	0.0	0.0	0.0	0.0	0.019230769230769232	0.0	7	1500	1
24846	0.00043960874821408945	0.003076923076923077	0.0	0.0	0.0	0.0	0.0	7	1439	1
24854	0.00010990218705352236	0.003076923076923077	0.0	0.0	0.0	0.0	0.0	7	1474	1
24859	0.000604462028794373	0.003076923076923077	0.0	0.0	0.02564102564102564	0.0	0.0	7	1332	1
24870	0.00016485328058028355	0.0	0.01818181818181818	0.2	0.0	0.0	0.0	7	1249	1
24916	0.0008792174964281789	0.003076923076923077	0.0	0.0	0.0	0.0	0.0	7	1295	1
24953	0.0008792174964281789	0.0	0.01818181818181818	0.0	0.0	0.019230769230769232	0.0	7	1037	1
24956	0.0004945598417408506	0.003076923076923077	0.0	0.0	0.0	0.0	0.0	7	1277	1
24958	0.00010990218705352236	0.003076923076923077	0.0	0.0	0.0	0.0	0.0	7	1944	1
24969	0.0003846576546873283	0.003076923076923077	0.0	0.0	0.02564102564102564	0.0	0.0	7	1241	1
24970	0.0004945598417408506	0.003076923076923077	0.0	0.0	0.0	0.0	0.0	7	1376	1
24990	0.0007143642158478953	0.006153846153846154	0.0	0.0	0.0	0.0	0.0	7	1167	1
25007	0.0007143642158478953	0.00923076923076923	0.0	0.0	0.0	0.0	0.0	7	1142	1
25045	0.00043960874821408945	0.003076923076923077	0.0	0.0	0.0	0.0	0.0	7	1369	1
25089	0.0003846576546873283	0.003076923076923077	0.0	0.0	0.0	0.0	0.0	7	1138	1
25107	0.0008242664029014177	0.006153846153846154	0.0	0.0	0.0	0.0	0.0	7	1225	1
25167	0.0007693153093746566	0.003076923076923077	0.0	0.0	0.0	0.0	0.0	7	1279	1
25179	0.0007143642158478953	0.003076923076923077	0.0	0.0	0.0	0.0	0.0	7	1145	1
25184	0.00016485328058028355	0.003076923076923077	0.0	0.0	0.02564102564102564	0.0	0.0	7	1654	1
25185	0.0003846576546873283	0.003076923076923077	0.01818181818181818	0.0	0.0	0.019230769230769232	0.0	7	1242	1
25192	0.0006594131223211342	0.006153846153846154	0.0	0.0	0.0	0.0	0.0	7	1152	1
25199	0.0005495109352676119	0.006153846153846154	0.0	0.0	0.0	0.0	0.0	7	1210	1
25261	0.00016485328058028355	0.003076923076923077	0.0	0.0	0.0	0.0	0.0	7	1696	1
25263	0.0008242664029014177	0.003076923076923077	0.01818181818181818	0.4	0.0	0.0	0.09090909090909091	7	1364	1
25272	0.0014287284316957906	0.003076923076923077	0.0	0.0	0.0	0.0	0.0	7	1105	1
25305	0.0010440707770084624	0.0	0.01818181818181818	0.0	0.0	0.019230769230769232	0.0	7	1050	1
25320	0.0003846576546873283	0.003076923076923077	0.0	0.0	0.0	0.0	0.0	7	1160	1
25325	0.00043960874821408945	0.003076923076923077	0.0	0.0	0.0	0.0	0.0	7	1051	1
25332	0.0009341685899549401	0.003076923076923077	0.0	0.0	0.0	0.0	0.0	7	1090	1
25334	0.00010990218705352236	0.003076923076923077	0.01818181818181818	0.0	0.0	0.0	0.0	7	1656	1
25415	0.000604462028794373	0.006153846153846154	0.0	0.0	0.02564102564102564	0.0	0.0	7	1319	1
25418	0.0006594131223211342	0.006153846153846154	0.0	0.0	0.02564102564102564	0.019230769230769232	0.0	7	1181	1
25437	0.000604462028794373	0.006153846153846154	0.0	0.0	0.0	0.0	0.0	7	1122	1
25458	0.00021980437410704473	0.003076923076923077	0.0	0.0	0.0	0.0	0.0	7	1462	1
25565	0.0005495109352676119	0.003076923076923077	0.0	0.0	0.0	0.0	0.0	7	1230	1
25572	0.00021980437410704473	0.003076923076923077	0.01818181818181818	0.0	0.02564102564102564	0.0	0.0	7	1362	1
25580	0.0005495109352676119	0.003076923076923077	0.0	0.0	0.0	0.0	0.0	7	1265	1
25597	0.0003846576546873283	0.006153846153846154	0.0	0.0	0.02564102564102564	0.0	0.0	7	1169	1
25646	0.0008242664029014177	0.0	0.01818181818181818	0.0	0.0	0.0	0.0	7	1048	1
25710	0.0007693153093746566	0.003076923076923077	0.0	0.0	0.0	0.0	0.0	7	1062	1
25731	0.0008792174964281789	0.0	0.0	0.0	0.0	0.019230769230769232	0.0	7	1022	1
25763	0.0005495109352676119	0.003076923076923077	0.0	0.0	0.0	0.0	0.0	7	1108	1
25778	0.0013188262446422684	0.006153846153846154	0.0	0.0	0.0	0.0	0.0	7	1092	1
25801	0.0002747554676338059	0.003076923076923077	0.0	0.0	0.0	0.0	0.0	7	1838	1
25807	0.00016485328058028355	0.003076923076923077	0.0	0.0	0.0	0.0	0.0	7	1749	1
25815	5.495109352676118e-05	0.0	0.01818181818181818	0.0	0.0	0.019230769230769232	0.0	7	1583	1
25840	0.0005495109352676119	0.003076923076923077	0.0	0.0	0.0	0.0	0.0	7	1193	1
25863	0.0010440707770084624	0.003076923076923077	0.0	0.0	0.0	0.0	0.0	7	1007	1
25883	0.0006594131223211342	0.0	0.0	0.0	0.0	0.019230769230769232	0.0	7	1025	1
25940	0.0006594131223211342	0.00923076923076923	0.0	0.0	0.0	0.0	0.0	7	1336	1
25941	0.001208924057588746	0.003076923076923077	0.0	0.0	0.0	0.0	0.0	7	1069	1
25943	0.0005495109352676119	0.003076923076923077	0.01818181818181818	0.0	0.0	0.0	0.0	7	1271	1
26335	0.00010990218705352236	0.006153846153846154	0.01818181818181818	0.0	0.0	0.0	0.0	8	1010	1
26341	0.00010990218705352236	0.003076923076923077	0.0	0.0	0.0	0.0	0.0	8	1446	1
26494	5.495109352676118e-05	0.003076923076923077	0.0	0.0	0.0	0.0	0.0	8	1413	1
26532	0.00021980437410704473	0.003076923076923077	0.0	0.0	0.0	0.0	0.0	8	1059	1
26633	0.00016485328058028355	0.0	0.01818181818181818	0.0	0.0	0.0	0.0	8	1094	1
26791	0.00016485328058028355	0.003076923076923077	0.01818181818181818	0.0	0.02564102564102564	0.0	0.0	8	1334	1
26918	0.00010990218705352236	0.0	0.0	0.0	0.0	0.019230769230769232	0.09090909090909091	8	1458	1
27109	0.00010990218705352236	0.003076923076923077	0.0	0.0	0.0	0.0	0.0	8	1629	1
27136	0.00016485328058028355	0.003076923076923077	0.0	0.0	0.0	0.019230769230769232	0.0	8	1538	1
27218	0.00016485328058028355	0.003076923076923077	0.0	0.0	0.0	0.0	0.0	8	1407	1
27241	0.00021980437410704473	0.003076923076923077	0.0	0.0	0.0	0.019230769230769232	0.0	8	1070	1
27330	0.00021980437410704473	0.003076923076923077	0.0	0.0	0.0	0.0	0.0	8	1340	1
27398	0.00010990218705352236	0.003076923076923077	0.0	0.0	0.02564102564102564	0.0	0.0	8	1403	1
27579	0.00016485328058028355	0.003076923076923077	0.0	0.0	0.02564102564102564	0.0	0.0	8	1147	1
27699	0.00021980437410704473	0.003076923076923077	0.01818181818181818	0.0	0.0	0.0	0.0	8	1074	1
27722	5.495109352676118e-05	0.003076923076923077	0.0	0.0	0.0	0.0	0.0	8	1870	1
27804	5.495109352676118e-05	0.003076923076923077	0.01818181818181818	0.0	0.0	0.0	0.0	8	1461	1
27936	0.0003297065611605671	0.003076923076923077	0.0	0.0	0.0	0.019230769230769232	0.0	8	1040	1
28074	0.00021980437410704473	0.0	0.01818181818181818	0.2	0.0	0.0	0.0	8	1086	1
28204	0.00016485328058028355	0.006153846153846154	0.0	0.0	0.02564102564102564	0.019230769230769232	0.0	8	1111	1
28549	0.00010990218705352236	0.003076923076923077	0.0	0.0	0.0	0.0	0.0	8	1429	1
28556	0.00016485328058028355	0.003076923076923077	0.0	0.0	0.0	0.0	0.0	8	1439	1
28580	0.00010990218705352236	0.0	0.01818181818181818	0.2	0.0	0.0	0.0	8	1249	1
28700	0.00016485328058028355	0.003076923076923077	0.0	0.0	0.0	0.0	0.0	8	1167	1
28877	0.00010990218705352236	0.003076923076923077	0.0	0.0	0.0	0.0	0.0	8	1279	1
28971	5.495109352676118e-05	0.003076923076923077	0.0	0.0	0.0	0.0	0.0	8	1696	1
28973	0.00010990218705352236	0.0	0.01818181818181818	0.2	0.0	0.0	0.0	8	1364	1
29030	0.00010990218705352236	0.003076923076923077	0.0	0.0	0.0	0.0	0.0	8	1160	1
29147	5.495109352676118e-05	0.003076923076923077	0.0	0.0	0.0	0.0	0.0	8	1122	1
29189	5.495109352676118e-05	0.003076923076923077	0.0	0.0	0.0	0.019230769230769232	0.0	8	1805	1
29282	5.495109352676118e-05	0.003076923076923077	0.01818181818181818	0.0	0.02564102564102564	0.0	0.0	8	1362	1
29488	0.00016485328058028355	0.003076923076923077	0.0	0.0	0.0	0.0	0.0	8	1092	1
29511	0.00010990218705352236	0.003076923076923077	0.0	0.0	0.0	0.0	0.0	8	1838	1
30178	5.495109352676118e-05	0.003076923076923077	0.0	0.0	0.0	0.0	0.0	9	1091	1
30265	5.495109352676118e-05	0.003076923076923077	0.0	0.0	0.0	0.0	0.0	9	1015	1
30330	5.495109352676118e-05	0.003076923076923077	0.0	0.0	0.0	0.0	0.0	9	1148	1
31409	5.495109352676118e-05	0.003076923076923077	0.0	0.0	0.0	0.0	0.0	9	1074	1
31514	5.495109352676118e-05	0.003076923076923077	0.0	0.0	0.0	0.0	0.0	9	1461	1
31886	5.495109352676118e-05	0.003076923076923077	0.0	0.0	0.0	0.0	0.0	9	1231	1
32668	5.495109352676118e-05	0.003076923076923077	0.0	0.0	0.0	0.0	0.0	9	1101	1
33396	0.00010990218705352236	0.003076923076923077	0.0	0.0	0.0	0.0	0.0	10	1669	1
33427	0.00016485328058028355	0.003076923076923077	0.0	0.0	0.0	0.0	0.0	10	1422	1
33620	0.00010990218705352236	0.003076923076923077	0.0	0.0	0.0	0.0	0.0	10	1178	1
33642	0.00010990218705352236	0.0	0.0	0.0	0.0	0.019230769230769232	0.0	10	1204	1
33682	5.495109352676118e-05	0.003076923076923077	0.0	0.0	0.0	0.0	0.0	10	2018	1
33695	0.0003297065611605671	0.003076923076923077	0.0	0.0	0.0	0.0	0.0	10	1063	1
33705	0.00010990218705352236	0.006153846153846154	0.0	0.0	0.0	0.0	0.0	10	1132	1
33726	5.495109352676118e-05	0.0	0.01818181818181818	0.0	0.0	0.0	0.0	10	1029	1
33733	5.495109352676118e-05	0.003076923076923077	0.0	0.0	0.0	0.0	0.0	10	1158	1
33750	0.00010990218705352236	0.003076923076923077	0.0	0.0	0.0	0.0	0.0	10	1102	1
33755	0.0003297065611605671	0.00923076923076923	0.01818181818181818	0.0	0.0	0.0	0.0	10	1010	1
33756	0.00016485328058028355	0.006153846153846154	0.0	0.0	0.0	0.0	0.0	10	1309	1
33762	5.495109352676118e-05	0.003076923076923077	0.0	0.0	0.0	0.0	0.0	10	1468	1
33924	5.495109352676118e-05	0.003076923076923077	0.0	0.0	0.0	0.0	0.0	10	1238	1
33936	5.495109352676118e-05	0.003076923076923077	0.0	0.0	0.0	0.0	0.0	10	1184	1
33952	0.00021980437410704473	0.006153846153846154	0.0	0.0	0.0	0.0	0.0	10	1059	1
33958	0.00010990218705352236	0.003076923076923077	0.0	0.0	0.02564102564102564	0.0	0.0	10	1679	1
33977	0.00016485328058028355	0.003076923076923077	0.0	0.0	0.02564102564102564	0.0	0.0	10	1079	1
33999	0.00010990218705352236	0.003076923076923077	0.0	0.0	0.0	0.0	0.0	10	1514	1
34022	5.495109352676118e-05	0.003076923076923077	0.0	0.0	0.0	0.0	0.0	10	1156	1
34082	5.495109352676118e-05	0.0	0.01818181818181818	0.0	0.0	0.0	0.0	10	1589	1
34099	5.495109352676118e-05	0.003076923076923077	0.0	0.0	0.0	0.0	0.0	10	1638	1
34137	0.00010990218705352236	0.003076923076923077	0.0	0.0	0.0	0.0	0.0	10	1286	1
34216	5.495109352676118e-05	0.003076923076923077	0.01818181818181818	0.0	0.0	0.0	0.0	10	1877	1
34267	0.00016485328058028355	0.006153846153846154	0.0	0.0	0.0	0.0	0.0	10	1276	1
34302	0.00010990218705352236	0.003076923076923077	0.0	0.0	0.0	0.0	0.0	10	1558	1
34306	0.00021980437410704473	0.00923076923076923	0.0	0.0	0.02564102564102564	0.0	0.0	10	1068	1
34338	5.495109352676118e-05	0.003076923076923077	0.0	0.0	0.0	0.0	0.0	10	1458	1
34344	5.495109352676118e-05	0.003076923076923077	0.0	0.0	0.0	0.0	0.0	10	1974	1
34389	5.495109352676118e-05	0.003076923076923077	0.0	0.0	0.0	0.0	0.0	10	1144	1
34399	0.00016485328058028355	0.003076923076923077	0.0	0.0	0.0	0.0	0.0	10	1282	1
34423	0.00010990218705352236	0.003076923076923077	0.0	0.0	0.0	0.0	0.0	10	1408	1
34439	0.00016485328058028355	0.003076923076923077	0.0	0.0	0.02564102564102564	0.0	0.0	10	1071	1
34530	5.495109352676118e-05	0.003076923076923077	0.0	0.0	0.0	0.0	0.0	10	1326	1
34544	0.00010990218705352236	0.003076923076923077	0.0	0.0	0.0	0.0	0.0	10	1011	1
34626	5.495109352676118e-05	0.003076923076923077	0.0	0.0	0.0	0.0	0.0	10	1121	1
34633	0.00010990218705352236	0.0	0.0	0.0	0.0	0.019230769230769232	0.0	10	1642	1
34638	5.495109352676118e-05	0.003076923076923077	0.0	0.0	0.0	0.0	0.0	10	1407	1
34700	0.00010990218705352236	0.003076923076923077	0.0	0.0	0.0	0.0	0.0	10	1136	1
34723	5.495109352676118e-05	0.003076923076923077	0.0	0.0	0.0	0.0	0.09090909090909091	10	1170	1
34750	0.00010990218705352236	0.006153846153846154	0.0	0.0	0.0	0.0	0.0	10	1340	1
34790	5.495109352676118e-05	0.003076923076923077	0.0	0.0	0.02564102564102564	0.0	0.0	10	1017	1
34795	5.495109352676118e-05	0.003076923076923077	0.0	0.0	0.0	0.0	0.0	10	1424	1
34818	5.495109352676118e-05	0.003076923076923077	0.0	0.0	0.0	0.0	0.0	10	1403	1
34823	0.00010990218705352236	0.003076923076923077	0.0	0.0	0.0	0.0	0.0	10	1075	1
34861	0.00021980437410704473	0.006153846153846154	0.0	0.0	0.0	0.0	0.0	10	1176	1
34876	5.495109352676118e-05	0.003076923076923077	0.0	0.0	0.0	0.0	0.0	10	1081	1
34887	0.00010990218705352236	0.003076923076923077	0.0	0.0	0.0	0.0	0.0	10	1273	1
34891	5.495109352676118e-05	0.003076923076923077	0.0	0.0	0.0	0.0	0.0	10	1141	1
34899	5.495109352676118e-05	0.003076923076923077	0.01818181818181818	0.0	0.0	0.0	0.0	10	1291	1
34900	0.00016485328058028355	0.003076923076923077	0.0	0.0	0.0	0.0	0.0	10	1047	1
34905	5.495109352676118e-05	0.003076923076923077	0.0	0.0	0.0	0.0	0.0	10	1337	1
34947	0.00010990218705352236	0.003076923076923077	0.0	0.0	0.02564102564102564	0.0	0.0	10	1305	1
34953	5.495109352676118e-05	0.003076923076923077	0.0	0.0	0.0	0.0	0.0	10	1855	1
34990	5.495109352676118e-05	0.003076923076923077	0.0	0.0	0.0	0.0	0.0	10	1595	1
34991	5.495109352676118e-05	0.003076923076923077	0.0	0.0	0.0	0.0	0.0	10	1385	1
34999	0.00010990218705352236	0.003076923076923077	0.0	0.0	0.0	0.019230769230769232	0.0	10	1147	1
35004	5.495109352676118e-05	0.003076923076923077	0.0	0.0	0.0	0.0	0.0	10	1622	1
35011	5.495109352676118e-05	0.003076923076923077	0.0	0.0	0.0	0.0	0.0	10	1113	1
35074	0.00010990218705352236	0.003076923076923077	0.0	0.0	0.0	0.0	0.0	10	1731	1
35106	5.495109352676118e-05	0.003076923076923077	0.0	0.0	0.0	0.0	0.0	10	1168	1
35119	0.00010990218705352236	0.003076923076923077	0.01818181818181818	0.0	0.0	0.0	0.0	10	1074	1
35125	5.495109352676118e-05	0.003076923076923077	0.0	0.0	0.0	0.0	0.0	10	1535	1
35142	5.495109352676118e-05	0.003076923076923077	0.0	0.0	0.0	0.0	0.0	10	1870	1
35224	0.00016485328058028355	0.00923076923076923	0.01818181818181818	0.0	0.0	0.0	0.0	10	1461	1
35303	5.495109352676118e-05	0.003076923076923077	0.0	0.0	0.0	0.0	0.0	10	1143	1
35310	5.495109352676118e-05	0.003076923076923077	0.01818181818181818	0.0	0.0	0.0	0.0	10	1502	1
35336	5.495109352676118e-05	0.003076923076923077	0.0	0.0	0.0	0.0	0.0	10	1471	1
35342	5.495109352676118e-05	0.003076923076923077	0.0	0.0	0.0	0.0	0.0	10	1134	1
35356	0.00016485328058028355	0.006153846153846154	0.0	0.0	0.02564102564102564	0.0	0.0	10	1040	1
35363	5.495109352676118e-05	0.003076923076923077	0.0	0.0	0.0	0.0	0.0	10	1529	1
35394	5.495109352676118e-05	0.003076923076923077	0.0	0.0	0.0	0.0	0.0	10	1019	1
35427	0.00016485328058028355	0.003076923076923077	0.0	0.0	0.0	0.0	0.0	10	1202	1
35564	5.495109352676118e-05	0.003076923076923077	0.0	0.0	0.0	0.0	0.0	10	1189	1
35595	0.00010990218705352236	0.003076923076923077	0.0	0.0	0.0	0.0	0.0	10	1214	1
35596	5.495109352676118e-05	0.003076923076923077	0.0	0.0	0.0	0.0	0.0	10	1231	1
35621	5.495109352676118e-05	0.003076923076923077	0.0	0.0	0.0	0.0	0.0	10	1906	1
35622	5.495109352676118e-05	0.003076923076923077	0.0	0.0	0.0	0.0	0.0	10	1395	1
35623	0.00010990218705352236	0.006153846153846154	0.0	0.0	0.02564102564102564	0.0	0.0	10	1084	1
35645	5.495109352676118e-05	0.003076923076923077	0.0	0.0	0.0	0.0	0.0	10	1848	1
35651	5.495109352676118e-05	0.003076923076923077	0.0	0.0	0.0	0.0	0.0	10	1363	1
35683	0.00010990218705352236	0.003076923076923077	0.0	0.0	0.0	0.0	0.0	10	1028	1
35691	5.495109352676118e-05	0.003076923076923077	0.0	0.0	0.0	0.0	0.0	10	1044	1
35693	5.495109352676118e-05	0.003076923076923077	0.0	0.0	0.0	0.0	0.0	10	1328	1
35732	0.00010990218705352236	0.006153846153846154	0.0	0.0	0.02564102564102564	0.0	0.0	10	1258	1
35746	5.495109352676118e-05	0.003076923076923077	0.0	0.0	0.0	0.0	0.0	10	1764	1
35752	0.00010990218705352236	0.003076923076923077	0.0	0.0	0.0	0.0	0.0	10	1280	1
35755	0.00010990218705352236	0.003076923076923077	0.0	0.0	0.0	0.0	0.0	10	1456	1
35823	5.495109352676118e-05	0.003076923076923077	0.0	0.0	0.0	0.0	0.0	10	1296	1
35868	5.495109352676118e-05	0.003076923076923077	0.0	0.0	0.0	0.0	0.0	10	1839	1
36046	0.00016485328058028355	0.003076923076923077	0.0	0.0	0.0	0.0	0.0	10	1295	1
36120	0.00010990218705352236	0.003076923076923077	0.0	0.0	0.0	0.0	0.0	10	1167	1
36137	0.00016485328058028355	0.00923076923076923	0.0	0.0	0.0	0.0	0.0	10	1142	1
36237	0.00021980437410704473	0.006153846153846154	0.0	0.0	0.0	0.0	0.0	10	1225	1
36297	5.495109352676118e-05	0.003076923076923077	0.0	0.0	0.0	0.0	0.0	10	1279	1
36309	5.495109352676118e-05	0.003076923076923077	0.0	0.0	0.0	0.0	0.0	10	1145	1
36378	5.495109352676118e-05	0.003076923076923077	0.0	0.0	0.0	0.0	0.0	10	1101	1
36391	5.495109352676118e-05	0.003076923076923077	0.0	0.0	0.0	0.0	0.0	10	1696	1
36393	0.00010990218705352236	0.003076923076923077	0.0	0.2	0.0	0.0	0.09090909090909091	10	1364	1
36402	0.00016485328058028355	0.006153846153846154	0.01818181818181818	0.0	0.0	0.0	0.0	10	1105	1
36450	0.00010990218705352236	0.003076923076923077	0.0	0.0	0.0	0.0	0.0	10	1160	1
36462	5.495109352676118e-05	0.003076923076923077	0.0	0.0	0.0	0.0	0.0	10	1090	1
36553	0.00010990218705352236	0.003076923076923077	0.01818181818181818	0.0	0.0	0.0	0.0	10	1301	1
36567	0.00010990218705352236	0.003076923076923077	0.0	0.0	0.0	0.0	0.0	10	1122	1
36588	0.00010990218705352236	0.003076923076923077	0.0	0.0	0.0	0.0	0.0	10	1462	1
36680	5.495109352676118e-05	0.003076923076923077	0.0	0.0	0.0	0.0	0.0	10	1475	1
36710	0.00010990218705352236	0.003076923076923077	0.0	0.0	0.0	0.0	0.0	10	1265	1
36719	5.495109352676118e-05	0.003076923076923077	0.0	0.0	0.0	0.0	0.0	10	1791	1
36727	0.00016485328058028355	0.003076923076923077	0.0	0.0	0.02564102564102564	0.0	0.0	10	1169	1
36777	0.00010990218705352236	0.003076923076923077	0.0	0.0	0.0	0.0	0.0	10	1393	1
36840	0.00010990218705352236	0.003076923076923077	0.0	0.0	0.0	0.0	0.0	10	1062	1
36893	5.495109352676118e-05	0.003076923076923077	0.0	0.0	0.0	0.0	0.0	10	1108	1
36908	0.0002747554676338059	0.003076923076923077	0.0	0.0	0.0	0.0	0.0	10	1092	1
36920	5.495109352676118e-05	0.003076923076923077	0.0	0.0	0.0	0.0	0.0	10	1482	1
36936	5.495109352676118e-05	0.003076923076923077	0.0	0.0	0.0	0.0	0.0	10	1120	1
36970	0.00010990218705352236	0.003076923076923077	0.0	0.0	0.0	0.0	0.0	10	1193	1
36993	0.00016485328058028355	0.003076923076923077	0.0	0.0	0.0	0.0	0.0	10	1007	1
37013	0.00010990218705352236	0.003076923076923077	0.0	0.0	0.0	0.0	0.0	10	1025	1
37070	5.495109352676118e-05	0.003076923076923077	0.0	0.0	0.0	0.0	0.0	10	1336	1
37071	0.00010990218705352236	0.003076923076923077	0.0	0.0	0.0	0.0	0.0	10	1069	1
37073	0.00021980437410704473	0.003076923076923077	0.01818181818181818	0.0	0.0	0.0	0.0	10	1271	1
37106	5.495109352676118e-05	0.003076923076923077	0.0	0.0	0.0	0.0	0.0	11	1669	1
37137	0.00010990218705352236	0.003076923076923077	0.0	0.0	0.0	0.0	0.0	11	1422	1
37166	0.00010990218705352236	0.003076923076923077	0.0	0.0	0.0	0.0	0.0	11	1155	1
37330	5.495109352676118e-05	0.003076923076923077	0.0	0.0	0.0	0.0	0.0	11	1178	1
37352	0.00010990218705352236	0.0	0.0	0.0	0.0	0.019230769230769232	0.0	11	1204	1
37392	5.495109352676118e-05	0.003076923076923077	0.0	0.0	0.0	0.0	0.0	11	2018	1
37395	5.495109352676118e-05	0.003076923076923077	0.0	0.0	0.02564102564102564	0.0	0.0	11	1671	1
37441	5.495109352676118e-05	0.003076923076923077	0.0	0.0	0.02564102564102564	0.0	0.0	11	1023	1
37564	0.00010990218705352236	0.0	0.01818181818181818	0.0	0.0	0.0	0.0	11	1045	1
37598	0.00021980437410704473	0.003076923076923077	0.0	0.0	0.0	0.0	0.0	11	1091	1
37634	0.00010990218705352236	0.003076923076923077	0.0	0.0	0.02564102564102564	0.0	0.0	11	1238	1
37646	0.00010990218705352236	0.003076923076923077	0.0	0.0	0.02564102564102564	0.0	0.0	11	1184	1
37668	0.00010990218705352236	0.003076923076923077	0.0	0.0	0.02564102564102564	0.0	0.0	11	1679	1
37685	0.00010990218705352236	0.003076923076923077	0.0	0.0	0.0	0.0	0.0	11	1015	1
37709	5.495109352676118e-05	0.003076923076923077	0.0	0.0	0.0	0.0	0.0	11	1514	1
37732	0.00016485328058028355	0.003076923076923077	0.0	0.0	0.0	0.0	0.0	11	1156	1
37750	0.00010990218705352236	0.003076923076923077	0.0	0.0	0.0	0.0	0.0	11	1148	1
37792	5.495109352676118e-05	0.0	0.01818181818181818	0.0	0.0	0.0	0.0	11	1589	1
37809	5.495109352676118e-05	0.003076923076923077	0.0	0.0	0.0	0.0	0.0	11	1638	1
37921	5.495109352676118e-05	0.003076923076923077	0.01818181818181818	0.0	0.02564102564102564	0.0	0.0	11	1334	1
38016	0.00016485328058028355	0.006153846153846154	0.0	0.0	0.02564102564102564	0.019230769230769232	0.0	11	1068	1
38054	5.495109352676118e-05	0.003076923076923077	0.0	0.0	0.0	0.0	0.0	11	1974	1
38133	5.495109352676118e-05	0.003076923076923077	0.0	0.0	0.0	0.0	0.0	11	1408	1
38149	0.00021980437410704473	0.003076923076923077	0.0	0.0	0.02564102564102564	0.0	0.0	11	1071	1
38254	0.00021980437410704473	0.003076923076923077	0.0	0.0	0.0	0.0	0.0	11	1011	1
38266	5.495109352676118e-05	0.003076923076923077	0.0	0.0	0.0	0.019230769230769232	0.0	11	1538	1
38286	5.495109352676118e-05	0.003076923076923077	0.0	0.0	0.0	0.0	0.0	11	2019	1
38294	0.00010990218705352236	0.003076923076923077	0.0	0.0	0.0	0.0	0.0	11	1499	1
38371	0.00016485328058028355	0.003076923076923077	0.0	0.0	0.0	0.019230769230769232	0.0	11	1070	1
38571	0.00010990218705352236	0.003076923076923077	0.0	0.0	0.0	0.0	0.0	11	1176	1
38586	0.00010990218705352236	0.003076923076923077	0.0	0.0	0.0	0.0	0.0	11	1081	1
38597	0.00010990218705352236	0.003076923076923077	0.0	0.0	0.0	0.0	0.0	11	1273	1
38615	0.00010990218705352236	0.003076923076923077	0.0	0.0	0.0	0.0	0.0	11	1337	1
38657	5.495109352676118e-05	0.003076923076923077	0.0	0.0	0.02564102564102564	0.0	0.0	11	1305	1
38714	0.00010990218705352236	0.003076923076923077	0.0	0.0	0.0	0.0	0.0	11	1622	1
38721	0.00016485328058028355	0.003076923076923077	0.0	0.0	0.02564102564102564	0.0	0.0	11	1113	1
38762	0.00010990218705352236	0.003076923076923077	0.0	0.0	0.0	0.0	0.0	11	1227	1
38829	0.00021980437410704473	0.003076923076923077	0.0	0.0	0.0	0.0	0.0	11	1074	1
38878	0.00010990218705352236	0.003076923076923077	0.0	0.0	0.02564102564102564	0.0	0.0	11	1368	1
38934	5.495109352676118e-05	0.003076923076923077	0.0	0.0	0.0	0.0	0.0	11	1461	1
39052	5.495109352676118e-05	0.003076923076923077	0.0	0.0	0.0	0.0	0.0	11	1134	1
39066	0.0002747554676338059	0.006153846153846154	0.0	0.0	0.02564102564102564	0.019230769230769232	0.0	11	1040	1
39145	5.495109352676118e-05	0.003076923076923077	0.0	0.0	0.02564102564102564	0.0	0.0	11	1816	1
39204	0.00021980437410704473	0.0	0.01818181818181818	0.2	0.0	0.0	0.0	11	1086	1
39284	5.495109352676118e-05	0.003076923076923077	0.0	0.0	0.0	0.0	0.0	11	1085	1
39306	5.495109352676118e-05	0.003076923076923077	0.0	0.0	0.0	0.0	0.0	11	1231	1
39333	5.495109352676118e-05	0.003076923076923077	0.0	0.0	0.0	0.0	0.0	11	1084	1
39442	0.00021980437410704473	0.006153846153846154	0.0	0.0	0.02564102564102564	0.0	0.0	11	1258	1
39679	5.495109352676118e-05	0.003076923076923077	0.0	0.0	0.0	0.0	0.0	11	1429	1
39710	5.495109352676118e-05	0.0	0.01818181818181818	0.2	0.0	0.0	0.0	11	1249	1
39756	0.00010990218705352236	0.003076923076923077	0.0	0.0	0.0	0.0	0.0	11	1295	1
39793	5.495109352676118e-05	0.0	0.0	0.0	0.0	0.019230769230769232	0.0	11	1037	1
39809	5.495109352676118e-05	0.003076923076923077	0.0	0.0	0.02564102564102564	0.0	0.0	11	1241	1
39810	0.0002747554676338059	0.003076923076923077	0.0	0.0	0.0	0.0	0.0	11	1376	1
39929	5.495109352676118e-05	0.003076923076923077	0.0	0.0	0.0	0.0	0.0	11	1138	1
39947	0.00016485328058028355	0.006153846153846154	0.0	0.0	0.02564102564102564	0.0	0.0	11	1225	1
40019	0.0002747554676338059	0.003076923076923077	0.0	0.0	0.0	0.0	0.0	11	1145	1
40088	5.495109352676118e-05	0.003076923076923077	0.0	0.0	0.0	0.0	0.0	11	1101	1
40103	0.00010990218705352236	0.0	0.01818181818181818	0.2	0.0	0.0	0.0	11	1364	1
40172	0.00043960874821408945	0.003076923076923077	0.0	0.0	0.0	0.0	0.0	11	1090	1
40298	0.00010990218705352236	0.003076923076923077	0.0	0.0	0.0	0.0	0.0	11	1462	1
40412	5.495109352676118e-05	0.003076923076923077	0.01818181818181818	0.0	0.02564102564102564	0.0	0.0	11	1362	1
40437	0.00021980437410704473	0.003076923076923077	0.0	0.0	0.02564102564102564	0.0	0.0	11	1169	1
40780	5.495109352676118e-05	0.003076923076923077	0.0	0.0	0.0	0.0	0.0	11	1336	1
40781	0.00021980437410704473	0.003076923076923077	0.0	0.0	0.0	0.0	0.0	11	1069	1
