# Supplementary material for: High Precision Mammography Lesion Identification From Imprecise Medical Annotations
Source: Front Big Data. 2021 Dec 3;4:742779. doi: 10.3389/fdata.2021.742779 (PMC8716325; doi:10.3389/fdata.2021.742779)
Supplement: Supplementary file 2 [file DataSheet2.zip › Supplementary Material/Clustering_Results/cluster_3.csv]

	NO_OF_SUBJECTS	GRP_1	GRP_2	GRP_4	GRP_5	GRP_6	GRP_7	OPIOIDS	OTHER_DRUGS	CLUSTERS
3714	0.12374986262226619	0.27692307692307694	0.2909090909090909	0.2	0.3076923076923077	0.3269230769230769	0.09090909090909091	2	110	3
3729	0.024837894274096054	0.043076923076923075	0.03636363636363636	0.2	0.02564102564102564	0.038461538461538464	0.0	2	360	3
3733	0.021815584130124188	0.03692307692307692	0.05454545454545454	0.2	0.07692307692307693	0.07692307692307693	0.0	2	333	3
3734	0.026706231454005934	0.024615384615384615	0.0	0.0	0.05128205128205128	0.038461538461538464	0.0	2	241	3
3755	0.0457193098142653	0.08615384615384615	0.07272727272727272	0.0	0.1282051282051282	0.057692307692307696	0.0	2	254	3
3760	0.010935267611825474	0.01846153846153846	0.01818181818181818	0.0	0.02564102564102564	0.019230769230769232	0.0	2	430	3
3764	0.03912517859105396	0.01846153846153846	0.01818181818181818	0.0	0.07692307692307693	0.057692307692307696	0.0	2	236	3
3789	0.013902626662270578	0.00923076923076923	0.03636363636363636	0.0	0.0	0.0	0.0	2	391	3
3806	0.028464666446862293	0.00923076923076923	0.0	0.0	0.02564102564102564	0.019230769230769232	0.0	2	248	3
3813	0.003626772172766238	0.006153846153846154	0.0	0.0	0.0	0.0	0.0	2	397	3
3815	0.06181998021760633	0.1076923076923077	0.05454545454545454	0.2	0.07692307692307693	0.15384615384615385	0.09090909090909091	2	126	3
3816	0.14045499505440157	0.09230769230769231	0.09090909090909091	0.4	0.05128205128205128	0.07692307692307693	0.09090909090909091	2	157	3
3817	0.43532256291900207	0.5753846153846154	0.509090909090909	0.4	0.4358974358974359	0.576923076923077	0.6363636363636364	2	17	3
3836	0.026816133641059458	0.04	0.01818181818181818	0.0	0.05128205128205128	0.038461538461538464	0.0	2	370	3
3839	0.00972634355423673	0.03692307692307692	0.0	0.0	0.02564102564102564	0.038461538461538464	0.09090909090909091	2	443	3
3842	0.09462578305308275	0.13846153846153847	0.10909090909090909	0.0	0.1282051282051282	0.23076923076923078	0.36363636363636365	2	145	3
3843	0.0961094625783053	0.18769230769230769	0.14545454545454545	0.0	0.20512820512820512	0.17307692307692307	0.0	2	112	3
3847	0.009946147928343774	0.003076923076923077	0.0	0.0	0.0	0.0	0.0	2	301	3
3852	0.05934718100890207	0.06153846153846154	0.07272727272727272	0.0	0.05128205128205128	0.07692307692307693	0.0	2	168	3
3856	0.22727772282668424	0.2676923076923077	0.18181818181818182	0.4	0.2564102564102564	0.3076923076923077	0.18181818181818182	2	41	3
3862	0.0067040334102648645	0.006153846153846154	0.0	0.0	0.02564102564102564	0.0	0.0	2	410	3
3887	0.12325530278052534	0.2276923076923077	0.12727272727272726	0.2	0.20512820512820512	0.19230769230769232	0.09090909090909091	2	50	3
3902	0.018243763050884713	0.043076923076923075	0.05454545454545454	0.0	0.02564102564102564	0.019230769230769232	0.0	2	352	3
3912	0.07270029673590504	0.05846153846153846	0.05454545454545454	0.0	0.1282051282051282	0.057692307692307696	0.0	2	163	3
3919	0.018848225079679086	0.015384615384615385	0.01818181818181818	0.0	0.0	0.019230769230769232	0.0	2	361	3
3929	0.06528189910979228	0.11076923076923077	0.05454545454545454	0.0	0.05128205128205128	0.09615384615384616	0.09090909090909091	2	179	3
3931	0.08066820529728541	0.13230769230769232	0.14545454545454545	0.2	0.05128205128205128	0.057692307692307696	0.09090909090909091	2	138	3
3933	0.013298164633476207	0.015384615384615385	0.0	0.0	0.0	0.019230769230769232	0.0	2	337	3
3958	0.03192658533904825	0.09846153846153846	0.05454545454545454	0.0	0.1794871794871795	0.09615384615384616	0.0	2	313	3
3969	0.012309044949994505	0.024615384615384615	0.01818181818181818	0.2	0.02564102564102564	0.0	0.09090909090909091	2	431	3
3970	0.027145840202220023	0.021538461538461538	0.01818181818181818	0.0	0.02564102564102564	0.038461538461538464	0.0	2	242	3
3973	0.05187383228926255	0.12615384615384614	0.10909090909090909	0.2	0.07692307692307693	0.15384615384615385	0.18181818181818182	2	171	3
3974	0.2707989888998791	0.28923076923076924	0.19999999999999998	0.2	0.2564102564102564	0.3653846153846154	0.0	2	81	3
3987	0.0550609957138147	0.10461538461538461	0.05454545454545454	0.2	0.07692307692307693	0.13461538461538464	0.09090909090909091	2	207	3
3990	0.03456423782833278	0.043076923076923075	0.01818181818181818	0.0	0.0	0.019230769230769232	0.0	2	274	3
3993	0.06390812177162325	0.2246153846153846	0.23636363636363636	0.2	0.10256410256410256	0.2692307692307693	0.5454545454545454	2	147	3
3996	0.03945488515221453	0.08615384615384615	0.0	0.0	0.1282051282051282	0.09615384615384616	0.0	2	227	3
4000	0.8147049126277612	0.7723076923076924	0.4727272727272727	0.6000000000000001	0.7435897435897436	0.8653846153846154	0.9090909090909092	2	29	3
4006	0.008517419496647983	0.021538461538461538	0.0	0.0	0.02564102564102564	0.019230769230769232	0.0	2	298	3
4011	0.0557753599296626	0.08923076923076922	0.10909090909090909	0.2	0.1282051282051282	0.057692307692307696	0.0	2	175	3
4022	0.6059457083195956	0.64	0.5272727272727272	0.4	0.6923076923076923	0.7307692307692308	0.4545454545454546	2	16	3
4026	0.3408066820529728	0.29846153846153844	0.16363636363636364	0.0	0.358974358974359	0.2884615384615385	0.2727272727272727	2	25	3
4028	0.6614463127816244	0.7476923076923077	0.6	0.4	0.641025641025641	0.8076923076923077	0.8181818181818182	2	19	3
4031	0.050939663699307615	0.033846153846153845	0.03636363636363636	0.0	0.02564102564102564	0.09615384615384616	0.09090909090909091	2	271	3
4032	0.01774920320914386	0.021538461538461538	0.01818181818181818	0.0	0.0	0.019230769230769232	0.09090909090909091	2	375	3
4042	0.0951203428948236	0.07076923076923076	0.03636363636363636	0.0	0.0	0.09615384615384616	0.09090909090909091	2	161	3
4043	0.011374876360039565	0.04	0.03636363636363636	0.2	0.05128205128205128	0.019230769230769232	0.0	2	401	3
4052	0.10501153972964061	0.16923076923076924	0.14545454545454545	0.2	0.20512820512820512	0.19230769230769232	0.09090909090909091	2	106	3
4057	0.36641389163644356	0.19076923076923077	0.14545454545454545	0.0	0.15384615384615385	0.42307692307692313	0.2727272727272727	2	70	3
4101	0.15248928453676228	0.07076923076923076	0.03636363636363636	0.0	0.10256410256410256	0.11538461538461539	0.09090909090909091	2	146	3
4114	0.03533355313770744	0.052307692307692305	0.05454545454545454	0.0	0.05128205128205128	0.09615384615384616	0.0	2	214	3
4115	0.105616001758435	0.10153846153846154	0.12727272727272726	0.2	0.1794871794871795	0.15384615384615385	0.09090909090909091	2	150	3
4119	0.01346301791405649	0.003076923076923077	0.01818181818181818	0.0	0.0	0.019230769230769232	0.0	2	405	3
4121	0.10435212660731949	0.27384615384615385	0.2545454545454545	0.2	0.4358974358974359	0.25	0.2727272727272727	2	115	3
4128	0.020771513353115726	0.03076923076923077	0.0	0.0	0.05128205128205128	0.019230769230769232	0.0	2	343	3
4132	0.011704582921200132	0.015384615384615385	0.01818181818181818	0.0	0.0	0.019230769230769232	0.0	2	320	3
4133	0.040389053742169466	0.07384615384615384	0.05454545454545454	0.2	0.02564102564102564	0.057692307692307696	0.09090909090909091	2	200	3
4137	0.033190460490163755	0.07076923076923076	0.03636363636363636	0.2	0.0	0.09615384615384616	0.0	2	233	3
4154	0.40586877678865807	0.4707692307692308	0.3818181818181818	0.2	0.4615384615384615	0.5961538461538461	0.4545454545454546	2	44	3
4176	0.025827013957577756	0.024615384615384615	0.01818181818181818	0.0	0.0	0.019230769230769232	0.0	2	174	3
4178	0.06874381800197824	0.09538461538461539	0.07272727272727272	0.2	0.10256410256410256	0.07692307692307693	0.0	2	128	3
4179	0.036872183756456754	0.06769230769230769	0.01818181818181818	0.0	0.1282051282051282	0.07692307692307693	0.0	2	239	3
4183	0.15397296406198482	0.3046153846153846	0.3090909090909091	0.0	0.28205128205128205	0.3653846153846154	0.2727272727272727	2	134	3
4195	0.008682272777228267	0.006153846153846154	0.03636363636363636	0.0	0.0	0.038461538461538464	0.0	2	432	3
4211	0.043576217166721616	0.06461538461538462	0.07272727272727272	0.0	0.10256410256410256	0.038461538461538464	0.0	2	137	3
4213	0.026596329266952413	0.006153846153846154	0.01818181818181818	0.0	0.02564102564102564	0.0	0.0	2	309	3
4222	0.30234091658424	0.4338461538461538	0.36363636363636365	0.2	0.3846153846153846	0.44230769230769235	0.36363636363636365	2	52	3
4224	0.12490383558632817	0.12923076923076923	0.09090909090909091	0.2	0.1794871794871795	0.23076923076923078	0.0	2	125	3
4230	0.2593691614463128	0.35384615384615387	0.2909090909090909	0.4	0.6153846153846154	0.4807692307692308	0.36363636363636365	2	51	3
4231	0.014342235410484669	0.006153846153846154	0.0	0.0	0.0	0.019230769230769232	0.0	2	243	3
4232	0.021540828662490383	0.04	0.01818181818181818	0.0	0.05128205128205128	0.019230769230769232	0.09090909090909091	2	373	3
4235	0.019287833827893175	0.033846153846153845	0.0	0.0	0.02564102564102564	0.057692307692307696	0.0	2	331	3
4237	0.0884712605780855	0.08307692307692308	0.09090909090909091	0.0	0.07692307692307693	0.038461538461538464	0.0	2	169	3
4262	0.00978129464776349	0.006153846153846154	0.0	0.0	0.0	0.0	0.0	2	438	3
4263	0.005165402791515551	0.006153846153846154	0.01818181818181818	0.0	0.0	0.019230769230769232	0.0	2	378	3
4269	0.03253104736784262	0.06769230769230769	0.07272727272727272	0.0	0.02564102564102564	0.038461538461538464	0.0	2	269	3
4284	0.013627871194636773	0.00923076923076923	0.0	0.0	0.0	0.038461538461538464	0.09090909090909091	2	344	3
4287	0.04225739092207935	0.08	0.03636363636363636	0.0	0.10256410256410256	0.11538461538461539	0.0	2	182	3
4299	0.15435762171667217	0.2153846153846154	0.18181818181818182	0.2	0.23076923076923075	0.17307692307692307	0.09090909090909091	2	118	3
4343	0.013792724475217056	0.03692307692307692	0.0	0.0	0.07692307692307693	0.0	0.0	2	408	3
4345	0.012803604791735356	0.0	0.01818181818181818	0.0	0.0	0.019230769230769232	0.0	2	407	3
4359	0.0537971205626992	0.08923076923076922	0.18181818181818182	0.2	0.07692307692307693	0.13461538461538464	0.09090909090909091	2	158	3
4365	0.08374546653478404	0.05846153846153846	0.01818181818181818	0.0	0.0	0.0	0.0	2	191	3
4389	0.16188592152983844	0.27076923076923076	0.3818181818181818	0.0	0.3333333333333333	0.2884615384615385	0.18181818181818182	2	67	3
4390	0.1878777887679965	0.18153846153846154	0.12727272727272726	0.0	0.28205128205128205	0.3076923076923077	0.09090909090909091	2	61	3
4400	0.15990768216287504	0.23076923076923078	0.16363636363636364	0.2	0.1282051282051282	0.25	0.09090909090909091	2	66	3
4434	0.009616441367183207	0.03692307692307692	0.01818181818181818	0.0	0.02564102564102564	0.019230769230769232	0.0	2	442	3
4435	0.016705132432135398	0.01846153846153846	0.01818181818181818	0.0	0.02564102564102564	0.019230769230769232	0.0	2	340	3
4436	0.09726343554236729	0.033846153846153845	0.01818181818181818	0.0	0.05128205128205128	0.09615384615384616	0.0	2	142	3
4445	0.009451588086602923	0.003076923076923077	0.0	0.0	0.0	0.0	0.0	2	400	3
4456	0.017089790086822727	0.015384615384615385	0.0	0.0	0.0	0.057692307692307696	0.0	2	345	3
4458	0.050390152764040005	0.25846153846153846	0.21818181818181817	0.0	0.1794871794871795	0.38461538461538464	0.2727272727272727	2	231	3
4480	0.014122431036377624	0.03076923076923077	0.03636363636363636	0.0	0.05128205128205128	0.0	0.0	2	382	3
4513	0.6623804813715792	0.5261538461538462	0.43636363636363634	0.4	0.5384615384615384	0.5	0.5454545454545454	2	15	3
4515	0.013353115727002967	0.024615384615384615	0.03636363636363636	0.2	0.02564102564102564	0.019230769230769232	0.0	2	403	3
4522	0.02829981316628201	0.003076923076923077	0.0	0.0	0.02564102564102564	0.019230769230769232	0.09090909090909091	2	289	3
4524	0.09369161446312782	0.08307692307692308	0.07272727272727272	0.0	0.1282051282051282	0.09615384615384616	0.09090909090909091	2	82	3
4535	0.40114298274535665	0.18769230769230769	0.10909090909090909	0.2	0.23076923076923075	0.25	0.2727272727272727	2	48	3
4538	0.04588416309484559	0.11692307692307692	0.01818181818181818	0.0	0.02564102564102564	0.09615384615384616	0.09090909090909091	2	212	3
4553	0.11556214968677876	0.24615384615384617	0.12727272727272726	0.0	0.1794871794871795	0.25	0.0	2	68	3
4554	0.021705681943070668	0.00923076923076923	0.0	0.0	0.02564102564102564	0.0	0.0	2	296	3
4559	0.00884712605780855	0.003076923076923077	0.0	0.0	0.0	0.0	0.0	2	445	3
4560	0.006429277942631058	0.012307692307692308	0.0	0.0	0.0	0.038461538461538464	0.0	2	287	3
4562	0.019232882734366415	0.03692307692307692	0.03636363636363636	0.2	0.02564102564102564	0.057692307692307696	0.0	2	418	3
4573	0.28047038136058905	0.2123076923076923	0.16363636363636364	0.2	0.1794871794871795	0.2884615384615385	0.2727272727272727	2	65	3
4574	0.08440487965710518	0.16923076923076924	0.16363636363636364	0.0	0.1282051282051282	0.19230769230769232	0.09090909090909091	2	148	3
4577	0.10995713814704912	0.14769230769230768	0.16363636363636364	0.2	0.15384615384615385	0.11538461538461539	0.09090909090909091	2	151	3
4589	0.008242664029014177	0.006153846153846154	0.01818181818181818	0.0	0.0	0.0	0.0	2	436	3
4593	0.02456313880646225	0.06461538461538462	0.07272727272727272	0.0	0.20512820512820512	0.07692307692307693	0.0	2	364	3
4599	0.14463127816243543	0.28615384615384615	0.21818181818181817	0.4	0.358974358974359	0.3076923076923077	0.2727272727272727	2	113	3
4603	0.29986811737553576	0.20615384615384616	0.09090909090909091	0.2	0.20512820512820512	0.34615384615384615	0.2727272727272727	2	33	3
4608	0.028684470820969338	0.08307692307692308	0.01818181818181818	0.0	0.05128205128205128	0.07692307692307693	0.0	2	264	3
4613	0.0808330585778657	0.10461538461538461	0.16363636363636364	0.0	0.1282051282051282	0.09615384615384616	0.09090909090909091	2	86	3
4618	0.06456753489394439	0.09846153846153846	0.12727272727272726	0.0	0.10256410256410256	0.09615384615384616	0.0	2	189	3
4652	0.0594570831959556	0.09846153846153846	0.07272727272727272	0.2	0.1282051282051282	0.07692307692307693	0.0	2	196	3
4655	0.06077590944059787	0.04923076923076923	0.03636363636363636	0.0	0.1282051282051282	0.057692307692307696	0.09090909090909091	2	192	3
4656	0.03632267282118914	0.08615384615384615	0.05454545454545454	0.2	0.1282051282051282	0.09615384615384616	0.0	2	185	3
4659	0.02231014397186504	0.10153846153846154	0.05454545454545454	0.0	0.15384615384615385	0.09615384615384616	0.09090909090909091	2	257	3
4671	0.04286185295087372	0.03076923076923077	0.0	0.0	0.05128205128205128	0.057692307692307696	0.0	2	230	3
4672	0.01489174634575228	0.021538461538461538	0.07272727272727272	0.0	0.07692307692307693	0.07692307692307693	0.18181818181818182	2	369	3
4674	0.21694691724365314	0.3292307692307692	0.36363636363636365	0.2	0.3846153846153846	0.2884615384615385	0.09090909090909091	2	53	3
4678	0.021650730849543904	0.01846153846153846	0.0	0.0	0.07692307692307693	0.057692307692307696	0.09090909090909091	2	339	3
4682	0.1457852511264974	0.19384615384615383	0.19999999999999998	0.2	0.20512820512820512	0.3076923076923077	0.09090909090909091	2	103	3
4697	0.16540279151555115	0.27384615384615385	0.12727272727272726	0.0	0.3333333333333333	0.23076923076923078	0.09090909090909091	2	111	3
4700	0.13424552148587757	0.19384615384615383	0.19999999999999998	0.2	0.23076923076923075	0.21153846153846156	0.18181818181818182	2	132	3
4711	0.01208924057588746	0.04	0.0	0.0	0.0	0.057692307692307696	0.0	2	341	3
4730	0.023683921310034068	0.00923076923076923	0.0	0.0	0.05128205128205128	0.0	0.0	2	347	3
4734	0.03632267282118914	0.03692307692307692	0.03636363636363636	0.0	0.0	0.038461538461538464	0.0	2	228	3
4748	0.09220793493790526	0.16923076923076924	0.09090909090909091	0.2	0.23076923076923075	0.23076923076923078	0.09090909090909091	2	199	3
4757	0.014287284316957907	0.027692307692307693	0.01818181818181818	0.0	0.02564102564102564	0.038461538461538464	0.0	2	358	3
4779	0.009671392460709968	0.027692307692307693	0.01818181818181818	0.0	0.02564102564102564	0.019230769230769232	0.0	2	441	3
4780	0.41850752829981314	0.29846153846153844	0.10909090909090909	0.0	0.2564102564102564	0.25	0.2727272727272727	2	72	3
4787	0.019232882734366415	0.03692307692307692	0.0	0.0	0.02564102564102564	0.057692307692307696	0.0	2	342	3
4790	0.04308165732498077	0.01846153846153846	0.01818181818181818	0.0	0.02564102564102564	0.0	0.0	2	247	3
4795	0.03302560720958347	0.033846153846153845	0.01818181818181818	0.0	0.02564102564102564	0.019230769230769232	0.0	2	176	3
4801	0.005550060446202879	0.012307692307692308	0.01818181818181818	0.0	0.0	0.038461538461538464	0.0	2	362	3
4818	0.05868776788658094	0.11076923076923077	0.16363636363636364	0.2	0.1282051282051282	0.21153846153846156	0.09090909090909091	2	206	3
4838	0.005000549510935267	0.003076923076923077	0.0	0.0	0.0	0.0	0.0	2	305	3
4839	0.044455434663149794	0.13230769230769232	0.21818181818181817	0.2	0.1282051282051282	0.21153846153846156	0.0	2	177	3
4863	0.895537971205627	0.8615384615384616	0.6545454545454545	0.4	0.7948717948717948	0.9807692307692308	1.0	2	21	3
4888	0.02753049785690735	0.052307692307692305	0.07272727272727272	0.0	0.0	0.019230769230769232	0.0	2	326	3
4895	0.1201780415430267	0.18461538461538463	0.14545454545454545	0.0	0.10256410256410256	0.21153846153846156	0.18181818181818182	2	108	3
4901	0.025332454115836903	0.06153846153846154	0.03636363636363636	0.0	0.05128205128205128	0.07692307692307693	0.0	2	273	3
4909	0.009066930431915594	0.021538461538461538	0.05454545454545454	0.0	0.07692307692307693	0.019230769230769232	0.09090909090909091	2	380	3
4921	0.03593801516650181	0.07076923076923076	0.07272727272727272	0.2	0.07692307692307693	0.07692307692307693	0.09090909090909091	2	253	3
4939	0.7920650620947357	0.6892307692307692	0.5818181818181818	0.4	0.5897435897435898	0.75	0.4545454545454546	2	14	3
4945	0.17183206945818222	0.2923076923076923	0.45454545454545453	0.4	0.1794871794871795	0.40384615384615385	0.09090909090909091	2	46	3
4956	0.012638751511155072	0.03692307692307692	0.01818181818181818	0.0	0.07692307692307693	0.038461538461538464	0.09090909090909091	2	398	3
4960	0.0457193098142653	0.17846153846153845	0.2727272727272727	0.0	0.3333333333333333	0.15384615384615385	0.09090909090909091	2	180	3
4966	0.008077810748433894	0.006153846153846154	0.0	0.0	0.0	0.0	0.0	2	440	3
4979	0.015661061655126936	0.024615384615384615	0.0	0.0	0.02564102564102564	0.0	0.0	2	359	3
4997	0.05330256072095835	0.12307692307692308	0.05454545454545454	0.2	0.10256410256410256	0.07692307692307693	0.09090909090909091	2	218	3
5004	0.010990218705352236	0.024615384615384615	0.01818181818181818	0.0	0.02564102564102564	0.07692307692307693	0.0	2	292	3
5006	0.02742059566985383	0.046153846153846156	0.07272727272727272	0.0	0.0	0.057692307692307696	0.0	2	277	3
5012	0.039839542806901856	0.04	0.03636363636363636	0.2	0.05128205128205128	0.057692307692307696	0.09090909090909091	2	290	3
5024	0.020331904604901637	0.021538461538461538	0.01818181818181818	0.0	0.0	0.057692307692307696	0.0	2	308	3
5026	0.02088141554016925	0.027692307692307693	0.0	0.0	0.05128205128205128	0.019230769230769232	0.0	2	276	3
5029	0.040663809209803274	0.01846153846153846	0.01818181818181818	0.0	0.05128205128205128	0.019230769230769232	0.0	2	232	3
5056	0.03401472689306517	0.046153846153846156	0.03636363636363636	0.0	0.07692307692307693	0.09615384615384616	0.0	2	159	3
5065	0.4675788548192109	0.39076923076923076	0.32727272727272727	0.0	0.3076923076923077	0.44230769230769235	0.4545454545454546	2	34	3
5117	0.02324431256181998	0.055384615384615386	0.01818181818181818	0.0	0.07692307692307693	0.07692307692307693	0.0	2	262	3
5119	0.02945378613034399	0.015384615384615385	0.0	0.0	0.02564102564102564	0.0	0.0	2	282	3
5123	0.04143312451917793	0.10461538461538461	0.16363636363636364	0.2	0.15384615384615385	0.11538461538461539	0.18181818181818182	2	190	3
5124	0.3965270908891087	0.20307692307692307	0.10909090909090909	0.2	0.15384615384615385	0.23076923076923078	0.4545454545454546	2	54	3
5141	0.17403011319925266	0.08307692307692308	0.03636363636363636	0.0	0.20512820512820512	0.038461538461538464	0.0	2	98	3
5154	0.060611056160017586	0.11076923076923077	0.03636363636363636	0.0	0.1282051282051282	0.11538461538461539	0.0	2	220	3
5157	0.015331355093966369	0.015384615384615385	0.01818181818181818	0.0	0.02564102564102564	0.038461538461538464	0.0	2	388	3
5158	0.04648862512363996	0.11692307692307692	0.01818181818181818	0.0	0.02564102564102564	0.09615384615384616	0.09090909090909091	2	211	3
5162	0.21310034069677986	0.06769230769230769	0.05454545454545454	0.0	0.1794871794871795	0.038461538461538464	0.09090909090909091	2	95	3
5198	0.02428838333882844	0.006153846153846154	0.0	0.0	0.0	0.0	0.0	2	348	3
5206	0.019342784921419935	0.03076923076923077	0.05454545454545454	0.0	0.02564102564102564	0.07692307692307693	0.0	2	319	3
5210	0.02324431256181998	0.07076923076923076	0.0	0.0	0.1282051282051282	0.057692307692307696	0.0	2	336	3
5218	0.07456863391581492	0.06769230769230769	0.01818181818181818	0.0	0.1282051282051282	0.13461538461538464	0.18181818181818182	2	188	3
5222	0.01917793164083965	0.046153846153846156	0.01818181818181818	0.0	0.0	0.038461538461538464	0.0	2	272	3
5237	0.11374876360039564	0.20923076923076922	0.16363636363636364	0.2	0.28205128205128205	0.25	0.2727272727272727	2	143	3
5239	0.024068578964721397	0.027692307692307693	0.05454545454545454	0.0	0.02564102564102564	0.038461538461538464	0.0	2	314	3
5246	0.02423343224530168	0.033846153846153845	0.01818181818181818	0.0	0.0	0.07692307692307693	0.0	2	334	3
5255	0.025167600835256623	0.043076923076923075	0.05454545454545454	0.0	0.07692307692307693	0.0	0.0	2	285	3
5259	0.16809539509836247	0.23692307692307693	0.16363636363636364	0.2	0.23076923076923075	0.3653846153846154	0.09090909090909091	2	74	3
5269	0.07061215518188811	0.09230769230769231	0.07272727272727272	0.0	0.1282051282051282	0.13461538461538464	0.09090909090909091	2	183	3
5285	0.09995603912517859	0.11384615384615385	0.12727272727272726	0.4	0.07692307692307693	0.07692307692307693	0.09090909090909091	2	121	3
5286	0.11797999780195625	0.13230769230769232	0.05454545454545454	0.0	0.15384615384615385	0.17307692307692307	0.09090909090909091	2	116	3
5288	0.3643807011759534	0.4369230769230769	0.39999999999999997	0.4	0.3846153846153846	0.5	0.5454545454545454	2	22	3
5290	0.06956808440487966	0.12615384615384614	0.09090909090909091	0.0	0.15384615384615385	0.17307692307692307	0.0	2	225	3
5296	0.07160127486536982	0.14769230769230768	0.09090909090909091	0.0	0.2564102564102564	0.15384615384615385	0.0	2	154	3
5297	0.07682162875041214	0.09538461538461539	0.09090909090909091	0.4	0.10256410256410256	0.09615384615384616	0.18181818181818182	2	173	3
5298	0.10253874052093637	0.16307692307692306	0.16363636363636364	0.2	0.23076923076923075	0.19230769230769232	0.09090909090909091	2	130	3
5307	0.006374326849104297	0.012307692307692308	0.0	0.0	0.0	0.019230769230769232	0.0	2	312	3
5312	0.0901747444774151	0.18153846153846154	0.09090909090909091	0.0	0.2564102564102564	0.19230769230769232	0.0	2	107	3
5317	0.008352566216067699	0.015384615384615385	0.03636363636363636	0.0	0.0	0.0	0.0	2	422	3
5333	0.028464666446862293	0.07384615384615384	0.07272727272727272	0.0	0.0	0.09615384615384616	0.0	2	204	3
5338	0.1604022420046159	0.24923076923076923	0.16363636363636364	0.2	0.5128205128205128	0.25	0.18181818181818182	2	96	3
5340	0.02093636663369601	0.033846153846153845	0.05454545454545454	0.0	0.0	0.07692307692307693	0.18181818181818182	2	316	3
5342	0.05616001758434993	0.07076923076923076	0.05454545454545454	0.0	0.1282051282051282	0.07692307692307693	0.09090909090909091	2	127	3
5350	0.12380481371579294	0.07384615384615384	0.10909090909090909	0.2	0.20512820512820512	0.09615384615384616	0.18181818181818182	2	79	3
5352	0.034234531267172214	0.024615384615384615	0.0	0.0	0.02564102564102564	0.0	0.0	2	263	3
5364	0.3670733047587647	0.20307692307692307	0.10909090909090909	0.0	0.15384615384615385	0.17307692307692307	0.2727272727272727	2	45	3
5367	0.006429277942631058	0.012307692307692308	0.01818181818181818	0.0	0.02564102564102564	0.019230769230769232	0.0	2	428	3
5374	0.010990218705352236	0.027692307692307693	0.01818181818181818	0.2	0.02564102564102564	0.019230769230769232	0.09090909090909091	2	346	3
5392	0.07193098142653039	0.052307692307692305	0.01818181818181818	0.2	0.07692307692307693	0.038461538461538464	0.0	2	226	3
5396	0.23612484888449278	0.35384615384615387	0.43636363636363634	0.4	0.48717948717948717	0.2692307692307693	0.36363636363636365	2	58	3
5410	0.011759534014726894	0.07692307692307693	0.01818181818181818	0.0	0.1794871794871795	0.07692307692307693	0.0	2	330	3
5428	0.15770963842180458	0.4123076923076923	0.45454545454545453	0.2	0.358974358974359	0.5576923076923077	0.6363636363636364	2	85	3
5449	0.0447301901307836	0.033846153846153845	0.01818181818181818	0.0	0.0	0.038461538461538464	0.09090909090909091	2	172	3
5453	0.009176832618969117	0.012307692307692308	0.01818181818181818	0.0	0.05128205128205128	0.019230769230769232	0.0	2	406	3
5466	0.015551159468073414	0.024615384615384615	0.01818181818181818	0.0	0.02564102564102564	0.0	0.0	2	338	3
5469	0.02000219804374107	0.046153846153846156	0.03636363636363636	0.0	0.0	0.07692307692307693	0.0	2	307	3
5473	0.025936916144631277	0.05846153846153846	0.05454545454545454	0.0	0.10256410256410256	0.019230769230769232	0.0	2	300	3
5485	0.01807890977030443	0.046153846153846156	0.03636363636363636	0.0	0.05128205128205128	0.038461538461538464	0.0	2	390	3
5493	0.13072865150016486	0.14461538461538462	0.09090909090909091	0.0	0.07692307692307693	0.19230769230769232	0.0	2	123	3
5498	0.023519068029453787	0.012307692307692308	0.0	0.0	0.0	0.038461538461538464	0.0	2	325	3
5509	0.005165402791515551	0.021538461538461538	0.01818181818181818	0.0	0.07692307692307693	0.0	0.0	2	367	3
5553	0.010440707770084625	0.06153846153846154	0.01818181818181818	0.0	0.07692307692307693	0.09615384615384616	0.0	2	451	3
5565	0.21167161226508407	0.31076923076923074	0.23636363636363636	0.4	0.2564102564102564	0.2692307692307693	0.36363636363636365	2	39	3
5572	0.028574568633915814	0.052307692307692305	0.03636363636363636	0.2	0.02564102564102564	0.057692307692307696	0.0	2	332	3
5577	0.005440158259149357	0.00923076923076923	0.01818181818181818	0.0	0.05128205128205128	0.019230769230769232	0.0	2	446	3
5578	0.01730959446092977	0.03076923076923077	0.0	0.2	0.05128205128205128	0.019230769230769232	0.09090909090909091	2	288	3
5584	0.007528299813166282	0.021538461538461538	0.01818181818181818	0.0	0.0	0.019230769230769232	0.0	2	350	3
5592	0.03956478733926805	0.015384615384615385	0.01818181818181818	0.0	0.02564102564102564	0.019230769230769232	0.0	2	268	3
5597	0.011264974172986043	0.043076923076923075	0.01818181818181818	0.0	0.10256410256410256	0.019230769230769232	0.09090909090909091	2	357	3
5607	0.01901307836025937	0.03692307692307692	0.05454545454545454	0.0	0.02564102564102564	0.07692307692307693	0.09090909090909091	2	256	3
5609	0.040828662490383555	0.08307692307692308	0.05454545454545454	0.0	0.05128205128205128	0.057692307692307696	0.0	2	250	3
5628	0.018353665237938233	0.08307692307692308	0.07272727272727272	0.2	0.05128205128205128	0.09615384615384616	0.09090909090909091	2	299	3
5629	0.01901307836025937	0.06461538461538462	0.05454545454545454	0.2	0.15384615384615385	0.11538461538461539	0.09090909090909091	2	302	3
5631	0.04264204857676668	0.08307692307692308	0.05454545454545454	0.0	0.07692307692307693	0.057692307692307696	0.0	2	235	3
5633	0.09407627211781515	0.15384615384615385	0.09090909090909091	0.2	0.15384615384615385	0.17307692307692307	0.0	2	167	3
5654	0.06083086053412463	0.09846153846153846	0.09090909090909091	0.0	0.02564102564102564	0.17307692307692307	0.0	2	156	3
5661	0.014232333223431147	0.021538461538461538	0.0	0.0	0.0	0.038461538461538464	0.0	2	372	3
5664	0.02285965490713265	0.06153846153846154	0.05454545454545454	0.0	0.10256410256410256	0.019230769230769232	0.0	2	383	3
5665	0.015386306187493131	0.03692307692307692	0.01818181818181818	0.0	0.05128205128205128	0.019230769230769232	0.0	2	389	3
5674	0.021485877568963623	0.04	0.01818181818181818	0.0	0.05128205128205128	0.057692307692307696	0.0	2	258	3
5680	0.11754038905374217	0.052307692307692305	0.03636363636363636	0.0	0.02564102564102564	0.09615384615384616	0.18181818181818182	2	60	3
5713	0.3151445213759754	0.13846153846153847	0.10909090909090909	0.2	0.2564102564102564	0.13461538461538464	0.18181818181818182	2	59	3
5719	0.45757775579734034	0.7538461538461538	0.6363636363636364	0.4	0.5384615384615384	0.9423076923076924	0.8181818181818182	2	26	3
5740	0.08385536872183756	0.10461538461538461	0.05454545454545454	0.2	0.1282051282051282	0.13461538461538464	0.0	2	90	3
5749	0.6950214309264754	0.6246153846153846	0.6	0.2	0.4358974358974359	0.6730769230769231	0.7272727272727273	2	27	3
5753	0.1251236399604352	0.16307692307692306	0.18181818181818182	0.4	0.20512820512820512	0.21153846153846156	0.18181818181818182	2	105	3
5760	0.3441586987581053	0.24615384615384617	0.09090909090909091	0.0	0.1282051282051282	0.25	0.18181818181818182	2	76	3
5768	0.033300362677217275	0.05846153846153846	0.01818181818181818	0.0	0.07692307692307693	0.038461538461538464	0.0	2	240	3
5776	0.021485877568963623	0.021538461538461538	0.01818181818181818	0.0	0.0	0.038461538461538464	0.0	2	265	3
5790	0.8598197604132322	0.8707692307692307	0.7454545454545454	0.6000000000000001	0.7692307692307692	0.9230769230769231	1.0	2	12	3
5793	0.318221782613474	0.36615384615384616	0.2909090909090909	0.2	0.3076923076923077	0.40384615384615385	0.5454545454545454	2	75	3
5794	0.33778437190900096	0.13846153846153847	0.07272727272727272	0.0	0.05128205128205128	0.11538461538461539	0.2727272727272727	2	119	3
5798	0.05264314759863721	0.01846153846153846	0.07272727272727272	0.0	0.0	0.0	0.0	2	194	3
5802	0.01917793164083965	0.027692307692307693	0.03636363636363636	0.2	0.02564102564102564	0.019230769230769232	0.0	2	363	3
5805	0.3070117595340147	0.39076923076923076	0.36363636363636365	0.4	0.5128205128205128	0.4807692307692308	0.36363636363636365	2	43	3
5806	0.029233981756236947	0.11076923076923077	0.10909090909090909	0.0	0.1794871794871795	0.09615384615384616	0.0	2	260	3
5820	0.09550500054951093	0.07692307692307693	0.03636363636363636	0.2	0.07692307692307693	0.15384615384615385	0.0	2	62	3
5821	0.04253214638971316	0.15692307692307692	0.18181818181818182	0.4	0.23076923076923075	0.17307692307692307	0.2727272727272727	2	201	3
5826	0.28827343664138916	0.21846153846153846	0.14545454545454545	0.2	0.02564102564102564	0.19230769230769232	0.4545454545454546	2	69	3
5834	0.025167600835256623	0.021538461538461538	0.01818181818181818	0.0	0.05128205128205128	0.057692307692307696	0.0	2	329	3
5853	0.05819320804484009	0.10461538461538461	0.16363636363636364	0.2	0.10256410256410256	0.13461538461538464	0.0	2	193	3
5858	0.011759534014726894	0.01846153846153846	0.0	0.0	0.0	0.019230769230769232	0.0	2	433	3
5900	0.061765029124079565	0.17846153846153845	0.16363636363636364	0.0	0.3076923076923077	0.11538461538461539	0.18181818181818182	2	217	3
5920	0.2120562699197714	0.2676923076923077	0.2909090909090909	0.2	0.2564102564102564	0.38461538461538464	0.4545454545454546	2	97	3
5939	0.009671392460709968	0.01846153846153846	0.0	0.0	0.0	0.038461538461538464	0.0	2	409	3
5947	0.022035388504231233	0.06461538461538462	0.03636363636363636	0.0	0.07692307692307693	0.07692307692307693	0.0	2	294	3
5952	0.016100670403341025	0.027692307692307693	0.0	0.0	0.02564102564102564	0.019230769230769232	0.0	2	349	3
5954	0.09132871744147708	0.055384615384615386	0.03636363636363636	0.2	0.02564102564102564	0.0	0.0	2	170	3
5956	0.008242664029014177	0.021538461538461538	0.0	0.0	0.0	0.0	0.0	2	429	3
5968	0.022255192878338277	0.033846153846153845	0.0	0.0	0.02564102564102564	0.057692307692307696	0.0	2	221	3
5988	0.015551159468073414	0.024615384615384615	0.0	0.0	0.0	0.0	0.0	2	203	3
6020	0.16232553027805252	0.16307692307692306	0.09090909090909091	0.0	0.15384615384615385	0.19230769230769232	0.09090909090909091	2	99	3
6022	0.38778986701835366	0.24923076923076923	0.18181818181818182	0.4	0.358974358974359	0.3653846153846154	0.2727272727272727	2	23	3
6031	0.14210352786020441	0.27384615384615385	0.23636363636363636	0.0	0.2564102564102564	0.3269230769230769	0.18181818181818182	2	87	3
6034	0.5446202879437301	0.3384615384615385	0.19999999999999998	0.2	0.41025641025641024	0.38461538461538464	0.36363636363636365	2	38	3
6038	0.21903505879767007	0.23384615384615384	0.09090909090909091	0.0	0.1794871794871795	0.21153846153846156	0.36363636363636365	2	89	3
6042	0.20678096494120232	0.3507692307692308	0.2727272727272727	0.2	0.2564102564102564	0.3076923076923077	0.18181818181818182	2	78	3
6079	0.04247719529618639	0.18153846153846154	0.2727272727272727	0.2	0.23076923076923075	0.2692307692307693	0.18181818181818182	2	198	3
6080	0.28305308275634683	0.37846153846153846	0.41818181818181815	0.2	0.41025641025641024	0.3653846153846154	0.18181818181818182	2	55	3
6082	0.665897351357292	0.8861538461538462	0.7636363636363636	0.6000000000000001	0.8974358974358974	1.0	0.9090909090909092	2	28	3
6087	0.10413232223321243	0.06153846153846154	0.03636363636363636	0.2	0.07692307692307693	0.19230769230769232	0.09090909090909091	2	184	3
6096	0.020661611166062206	0.06769230769230769	0.0	0.0	0.02564102564102564	0.038461538461538464	0.0	2	306	3
6107	0.07759094405978678	0.13846153846153847	0.10909090909090909	0.0	0.10256410256410256	0.2884615384615385	0.18181818181818182	2	215	3
6124	0.05572040883613584	0.16615384615384615	0.21818181818181817	0.0	0.20512820512820512	0.21153846153846156	0.18181818181818182	2	139	3
6136	0.08764699417518408	0.027692307692307693	0.01818181818181818	0.4	0.02564102564102564	0.019230769230769232	0.09090909090909091	2	71	3
6156	0.03203648752610177	0.06153846153846154	0.07272727272727272	0.2	0.07692307692307693	0.07692307692307693	0.0	2	249	3
6159	0.03181668315199472	0.03692307692307692	0.0	0.0	0.02564102564102564	0.07692307692307693	0.0	2	252	3
6162	0.07143642158478954	0.06153846153846154	0.03636363636363636	0.0	0.07692307692307693	0.019230769230769232	0.18181818181818182	2	166	3
6169	0.09105396197384327	0.08923076923076922	0.05454545454545454	0.0	0.10256410256410256	0.09615384615384616	0.0	2	197	3
6171	0.45713814704912625	0.4461538461538462	0.3090909090909091	0.6000000000000001	0.41025641025641024	0.46153846153846156	0.2727272727272727	2	42	3
6212	0.013188262446422683	0.012307692307692308	0.0	0.0	0.02564102564102564	0.038461538461538464	0.0	2	435	3
6213	0.02049675788548192	0.07384615384615384	0.05454545454545454	0.0	0.07692307692307693	0.019230769230769232	0.09090909090909091	2	377	3
6214	0.08044840092317837	0.17846153846153845	0.07272727272727272	0.0	0.15384615384615385	0.19230769230769232	0.0	2	149	3
6215	0.23222332124409276	0.13538461538461538	0.12727272727272726	0.0	0.1794871794871795	0.09615384615384616	0.09090909090909091	2	133	3
6221	0.08110781404549951	0.28923076923076924	0.5272727272727272	0.4	0.3333333333333333	0.42307692307692313	0.4545454545454546	2	100	3
6229	0.013572920101110011	0.024615384615384615	0.05454545454545454	0.0	0.07692307692307693	0.0	0.0	2	392	3
6232	0.10578085503901527	0.13230769230769232	0.09090909090909091	0.0	0.23076923076923075	0.11538461538461539	0.0	2	153	3
6238	0.012473898230574787	0.006153846153846154	0.0	0.0	0.02564102564102564	0.0	0.0	2	384	3
6247	0.04132322233212441	0.07384615384615384	0.09090909090909091	0.2	0.05128205128205128	0.07692307692307693	0.0	2	229	3
6255	0.5131333113528959	0.5384615384615384	0.4727272727272727	0.6000000000000001	0.41025641025641024	0.5192307692307693	0.6363636363636364	2	35	3
6266	0.43554236729310913	0.29846153846153844	0.14545454545454545	0.2	0.1282051282051282	0.3076923076923077	0.2727272727272727	2	57	3
6287	0.005824815913836685	0.00923076923076923	0.0	0.0	0.0	0.0	0.0	2	437	3
6290	0.012858555885262116	0.021538461538461538	0.03636363636363636	0.0	0.0	0.019230769230769232	0.0	2	275	3
6301	0.017474447741510055	0.043076923076923075	0.03636363636363636	0.0	0.02564102564102564	0.07692307692307693	0.0	2	426	3
6310	0.008077810748433894	0.006153846153846154	0.01818181818181818	0.0	0.0	0.019230769230769232	0.0	2	411	3
6312	0.08995494010330805	0.12	0.12727272727272726	0.0	0.10256410256410256	0.13461538461538464	0.0	2	141	3
6316	0.011374876360039565	0.03692307692307692	0.01818181818181818	0.0	0.02564102564102564	0.038461538461538464	0.0	2	286	3
6317	0.3602593691614463	0.47692307692307695	0.45454545454545453	0.4	0.4615384615384615	0.5192307692307693	0.36363636363636365	2	40	3
6325	0.1936476535883064	0.22153846153846155	0.16363636363636364	0.0	0.358974358974359	0.3076923076923077	0.0	2	49	3
6333	0.01159468073414661	0.021538461538461538	0.03636363636363636	0.0	0.02564102564102564	0.038461538461538464	0.0	2	402	3
6340	0.01950763820200022	0.03076923076923077	0.0	0.0	0.0	0.0	0.0	2	246	3
6343	0.029948345972084844	0.04	0.03636363636363636	0.0	0.02564102564102564	0.07692307692307693	0.0	2	267	3
6344	0.050500054951093526	0.11384615384615385	0.03636363636363636	0.2	0.02564102564102564	0.09615384615384616	0.0	2	224	3
6352	0.014177382129904385	0.04	0.0	0.2	0.02564102564102564	0.07692307692307693	0.18181818181818182	2	416	3
6354	0.02423343224530168	0.021538461538461538	0.03636363636363636	0.0	0.0	0.038461538461538464	0.0	2	255	3
6374	0.015606110561600176	0.024615384615384615	0.0	0.2	0.02564102564102564	0.038461538461538464	0.09090909090909091	2	323	3
6383	0.19205407187603032	0.36615384615384616	0.34545454545454546	0.4	0.41025641025641024	0.38461538461538464	0.5454545454545454	2	88	3
6390	0.2601934278492142	0.20615384615384616	0.10909090909090909	0.2	0.358974358974359	0.2884615384615385	0.36363636363636365	2	56	3
6399	0.22370590174744476	0.24	0.12727272727272726	0.4	0.1282051282051282	0.34615384615384615	0.09090909090909091	2	91	3
6400	0.34262006813935597	0.47384615384615386	0.41818181818181815	0.2	0.4358974358974359	0.5	0.4545454545454546	2	30	3
6402	0.004451038575667656	0.003076923076923077	0.0	0.0	0.0	0.0	0.0	2	424	3
6413	0.04527970106605121	0.12923076923076923	0.18181818181818182	0.0	0.07692307692307693	0.17307692307692307	0.18181818181818182	2	234	3
6417	0.1152324431256182	0.16615384615384615	0.12727272727272726	0.0	0.3076923076923077	0.11538461538461539	0.2727272727272727	2	140	3
6418	0.019342784921419935	0.024615384615384615	0.03636363636363636	0.0	0.0	0.07692307692307693	0.0	2	310	3
6421	0.015606110561600176	0.01846153846153846	0.01818181818181818	0.0	0.0	0.09615384615384616	0.0	2	374	3
6444	0.06989779096604022	0.11076923076923077	0.07272727272727272	0.2	0.1794871794871795	0.17307692307692307	0.0	2	181	3
6454	0.036652379382349706	0.08615384615384615	0.07272727272727272	0.2	0.07692307692307693	0.057692307692307696	0.0	2	216	3
6464	0.017474447741510055	0.021538461538461538	0.0	0.0	0.05128205128205128	0.057692307692307696	0.0	2	371	3
6466	0.00884712605780855	0.01846153846153846	0.0	0.0	0.0	0.019230769230769232	0.09090909090909091	2	379	3
6468	0.021156171007803055	0.03076923076923077	0.03636363636363636	0.0	0.05128205128205128	0.019230769230769232	0.0	2	335	3
6469	0.007748104187273327	0.006153846153846154	0.0	0.0	0.0	0.0	0.0	2	395	3
6472	0.01945268710847346	0.05846153846153846	0.03636363636363636	0.0	0.0	0.07692307692307693	0.0	2	324	3
6473	0.008627321683701505	0.05846153846153846	0.05454545454545454	0.0	0.1282051282051282	0.057692307692307696	0.0	2	404	3
6475	0.019837344763160788	0.027692307692307693	0.01818181818181818	0.0	0.0	0.019230769230769232	0.0	2	399	3
6482	0.10325310473678426	0.2276923076923077	0.19999999999999998	0.2	0.1282051282051282	0.2884615384615385	0.0	2	122	3
6494	0.013353115727002967	0.024615384615384615	0.0	0.0	0.0	0.057692307692307696	0.0	2	284	3
6502	0.008407517309594461	0.027692307692307693	0.0	0.0	0.0	0.038461538461538464	0.0	2	421	3
6506	0.062149686778766894	0.11692307692307692	0.05454545454545454	0.0	0.10256410256410256	0.19230769230769232	0.09090909090909091	2	117	3
6511	0.855039015276404	0.9015384615384615	0.7090909090909091	0.6000000000000001	0.8717948717948718	0.9423076923076924	1.0	2	20	3
6520	0.03758654797230465	0.024615384615384615	0.01818181818181818	0.0	0.02564102564102564	0.019230769230769232	0.0	2	244	3
6528	0.014836795252225518	0.021538461538461538	0.01818181818181818	0.0	0.05128205128205128	0.019230769230769232	0.0	2	356	3
6537	0.06797450269260358	0.14153846153846153	0.05454545454545454	0.0	0.20512820512820512	0.13461538461538464	0.0	2	120	3
6556	0.10671502362897022	0.11692307692307692	0.19999999999999998	0.0	0.15384615384615385	0.19230769230769232	0.09090909090909091	2	164	3
6560	0.014507088691064951	0.03076923076923077	0.09090909090909091	0.0	0.0	0.0	0.0	2	434	3
6563	0.05929222991537531	0.04	0.03636363636363636	0.0	0.02564102564102564	0.09615384615384616	0.0	2	209	3
6570	0.14930212111221014	0.27076923076923076	0.19999999999999998	0.2	0.358974358974359	0.2884615384615385	0.18181818181818182	2	94	3
6574	0.015661061655126936	0.00923076923076923	0.0	0.0	0.02564102564102564	0.057692307692307696	0.0	2	351	3
6584	0.032805802835476426	0.08923076923076922	0.05454545454545454	0.0	0.02564102564102564	0.057692307692307696	0.0	2	293	3
6600	0.023464116935927024	0.03076923076923077	0.03636363636363636	0.0	0.05128205128205128	0.019230769230769232	0.0	2	322	3
6622	0.5032970656116057	0.6892307692307692	0.5636363636363636	0.6000000000000001	0.6923076923076923	0.75	1.0	2	37	3
6640	0.012583800417628311	0.024615384615384615	0.01818181818181818	0.0	0.07692307692307693	0.038461538461538464	0.0	2	393	3
6641	0.03577316188592153	0.006153846153846154	0.01818181818181818	0.2	0.0	0.019230769230769232	0.0	2	245	3
6644	0.10891306737004067	0.16	0.16363636363636364	0.2	0.23076923076923075	0.19230769230769232	0.0	2	131	3
6652	0.0864930212111221	0.14153846153846153	0.12727272727272726	0.0	0.1282051282051282	0.15384615384615385	0.0	2	178	3
6661	0.01950763820200022	0.006153846153846154	0.01818181818181818	0.0	0.0	0.019230769230769232	0.0	2	315	3
6664	0.04088361358391032	0.07692307692307693	0.07272727272727272	0.0	0.02564102564102564	0.11538461538461539	0.09090909090909091	2	291	3
6671	0.021485877568963623	0.055384615384615386	0.09090909090909091	0.2	0.07692307692307693	0.057692307692307696	0.0	2	208	3
6672	0.024837894274096054	0.027692307692307693	0.01818181818181818	0.0	0.02564102564102564	0.019230769230769232	0.0	2	279	3
6687	0.0845147818441587	0.13846153846153847	0.12727272727272726	0.2	0.07692307692307693	0.15384615384615385	0.09090909090909091	2	135	3
6695	0.014562039784591713	0.006153846153846154	0.0	0.0	0.02564102564102564	0.0	0.0	2	419	3
6703	0.0176942521156171	0.03692307692307692	0.0	0.0	0.05128205128205128	0.019230769230769232	0.0	2	353	3
6715	0.6517749203209143	0.5938461538461538	0.5818181818181818	0.2	0.4615384615384615	0.6153846153846154	0.6363636363636364	2	24	3
6723	0.00653918012968458	0.021538461538461538	0.05454545454545454	0.0	0.05128205128205128	0.019230769230769232	0.09090909090909091	2	447	3
6732	0.019232882734366415	0.021538461538461538	0.01818181818181818	0.0	0.07692307692307693	0.038461538461538464	0.09090909090909091	2	396	3
6733	0.02417848115177492	0.012307692307692308	0.03636363636363636	0.2	0.02564102564102564	0.019230769230769232	0.0	2	297	3
6740	0.0028574568633915813	0.00923076923076923	0.03636363636363636	0.0	0.0	0.0	0.0	2	376	3
6742	0.02329926365534674	0.05846153846153846	0.01818181818181818	0.0	0.02564102564102564	0.057692307692307696	0.0	2	73	3
6743	0.06544675239037256	0.09538461538461539	0.09090909090909091	0.0	0.02564102564102564	0.11538461538461539	0.0	2	129	3
6747	0.04791735355533575	0.09230769230769231	0.07272727272727272	0.0	0.15384615384615385	0.07692307692307693	0.0	2	210	3
6807	0.0157160127486537	0.03692307692307692	0.0	0.0	0.02564102564102564	0.038461538461538464	0.0	2	381	3
6824	0.004890647323881745	0.00923076923076923	0.0	0.0	0.0	0.019230769230769232	0.0	2	321	3
6826	0.02461808989998901	0.04	0.03636363636363636	0.2	0.07692307692307693	0.038461538461538464	0.0	2	303	3
6843	0.03176173205846796	0.04923076923076923	0.03636363636363636	0.0	0.1282051282051282	0.038461538461538464	0.0	2	259	3
6861	0.0904494999450489	0.06769230769230769	0.05454545454545454	0.2	0.20512820512820512	0.07692307692307693	0.18181818181818182	2	155	3
6872	0.04907132651939773	0.01846153846153846	0.01818181818181818	0.0	0.0	0.038461538461538464	0.0	2	295	3
6877	0.005495109352676118	0.012307692307692308	0.0	0.0	0.0	0.0	0.0	2	387	3
6886	0.6772722277173315	0.6153846153846154	0.3818181818181818	0.6000000000000001	0.5384615384615384	0.6153846153846154	0.8181818181818182	2	31	3
6896	0.05544565336850203	0.12923076923076923	0.09090909090909091	0.0	0.07692307692307693	0.09615384615384616	0.0	2	162	3
6904	0.000604462028794373	0.0	0.01818181818181818	0.0	0.0	0.0	0.0	2	448	3
6918	0.02654137817342565	0.024615384615384615	0.03636363636363636	0.0	0.02564102564102564	0.057692307692307696	0.18181818181818182	2	328	3
6920	0.02000219804374107	0.003076923076923077	0.0	0.0	0.0	0.0	0.0	2	327	3
6935	0.025827013957577756	0.06461538461538462	0.03636363636363636	0.0	0.07692307692307693	0.07692307692307693	0.09090909090909091	2	318	3
6944	0.017364545554456535	0.033846153846153845	0.0	0.0	0.02564102564102564	0.057692307692307696	0.0	2	266	3
6956	0.024892845367622814	0.024615384615384615	0.0	0.0	0.07692307692307693	0.0	0.0	2	270	3
6993	0.014946697439279042	0.03076923076923077	0.07272727272727272	0.0	0.02564102564102564	0.0	0.0	2	439	3
6996	0.011264974172986043	0.012307692307692308	0.01818181818181818	0.0	0.02564102564102564	0.0	0.0	2	311	3
7008	0.020222002417848113	0.03692307692307692	0.03636363636363636	0.2	0.0	0.057692307692307696	0.0	2	281	3
7011	0.505055500604462	0.6276923076923077	0.509090909090909	0.4	0.717948717948718	0.7307692307692308	0.6363636363636364	2	36	3
7020	0.101934278492142	0.12615384615384614	0.07272727272727272	0.0	0.1794871794871795	0.17307692307692307	0.09090909090909091	2	136	3
7023	0.15029124079569184	0.3076923076923077	0.2909090909090909	0.4	0.4358974358974359	0.3269230769230769	0.18181818181818182	2	77	3
7031	0.658753709198813	0.6307692307692307	0.4909090909090909	0.4	0.6666666666666666	0.8076923076923077	0.8181818181818182	2	13	3
7035	0.019782393669634024	0.033846153846153845	0.01818181818181818	0.0	0.0	0.019230769230769232	0.0	2	365	3
7037	0.014342235410484669	0.015384615384615385	0.0	0.0	0.0	0.0	0.0	2	414	3
7045	0.11001208924057589	0.11076923076923077	0.01818181818181818	0.4	0.1794871794871795	0.19230769230769232	0.2727272727272727	2	84	3
7048	0.05313770744037806	0.05846153846153846	0.05454545454545454	0.0	0.0	0.038461538461538464	0.0	2	202	3
7049	0.011484778547093087	0.033846153846153845	0.05454545454545454	0.0	0.0	0.019230769230769232	0.0	2	317	3
7065	0.005330256072095835	0.015384615384615385	0.0	0.0	0.0	0.019230769230769232	0.0	2	187	3
7068	0.05121441916694142	0.03076923076923077	0.0	0.0	0.10256410256410256	0.038461538461538464	0.09090909090909091	2	205	3
7075	0.4590614353225629	0.4276923076923077	0.36363636363636365	0.2	0.358974358974359	0.42307692307692313	0.5454545454545454	2	63	3
7100	0.24282888229475766	0.38153846153846155	0.34545454545454546	0.4	0.3846153846153846	0.34615384615384615	0.2727272727272727	2	64	3
7103	0.026376524892845365	0.021538461538461538	0.0	0.0	0.02564102564102564	0.019230769230769232	0.0	2	385	3
7107	0.02143092647543686	0.055384615384615386	0.03636363636363636	0.0	0.10256410256410256	0.038461538461538464	0.0	2	386	3
7120	0.252884932410155	0.4276923076923077	0.36363636363636365	0.4	0.5128205128205128	0.5	0.2727272727272727	2	47	3
7129	0.009836245741290252	0.012307692307692308	0.0	0.0	0.05128205128205128	0.057692307692307696	0.0	2	449	3
7133	0.03203648752610177	0.03076923076923077	0.05454545454545454	0.2	0.0	0.057692307692307696	0.0	2	223	3
7141	0.03813605890757226	0.07384615384615384	0.01818181818181818	0.2	0.07692307692307693	0.057692307692307696	0.09090909090909091	2	237	3
7144	0.07154632377184306	0.03076923076923077	0.01818181818181818	0.0	0.05128205128205128	0.09615384615384616	0.09090909090909091	2	124	3
7167	0.012254093856467743	0.04	0.01818181818181818	0.0	0.0	0.019230769230769232	0.0	2	425	3
7172	0.009836245741290252	0.033846153846153845	0.01818181818181818	0.0	0.0	0.038461538461538464	0.0	2	417	3
7178	0.023958676777667876	0.006153846153846154	0.01818181818181818	0.0	0.0	0.019230769230769232	0.0	2	423	3
7186	0.025827013957577756	0.027692307692307693	0.0	0.0	0.0	0.057692307692307696	0.0	2	213	3
7200	0.8413012418947137	0.8184615384615385	0.6727272727272727	0.6000000000000001	0.6666666666666666	0.8846153846153847	1.0	2	18	3
7201	0.07143642158478954	0.13230769230769232	0.09090909090909091	0.2	0.07692307692307693	0.11538461538461539	0.0	2	195	3
7204	0.012803604791735356	0.006153846153846154	0.0	0.0	0.02564102564102564	0.0	0.0	2	280	3
7220	0.09176832618969118	0.12923076923076923	0.12727272727272726	0.2	0.20512820512820512	0.09615384615384616	0.0	2	160	3
7227	0.013627871194636773	0.024615384615384615	0.0	0.0	0.02564102564102564	0.038461538461538464	0.0	2	304	3
7229	0.021650730849543904	0.03692307692307692	0.0	0.0	0.02564102564102564	0.019230769230769232	0.0	2	222	3
7236	0.036542477195296186	0.07076923076923076	0.14545454545454545	0.0	0.10256410256410256	0.038461538461538464	0.2727272727272727	2	251	3
7241	0.18831739751621057	0.08	0.03636363636363636	0.2	0.05128205128205128	0.07692307692307693	0.0	2	101	3
7245	0.09308715243433344	0.19384615384615383	0.10909090909090909	0.2	0.20512820512820512	0.21153846153846156	0.09090909090909091	2	165	3
7260	0.24640070337399714	0.3569230769230769	0.3090909090909091	0.0	0.23076923076923075	0.44230769230769235	0.18181818181818182	2	80	3
7272	0.0067040334102648645	0.006153846153846154	0.01818181818181818	0.0	0.02564102564102564	0.0	0.0	2	415	3
7283	0.24348829541707878	0.16307692307692306	0.05454545454545454	0.2	0.2564102564102564	0.23076923076923078	0.09090909090909091	2	32	3
7298	0.06187493131113309	0.10461538461538461	0.09090909090909091	0.0	0.15384615384615385	0.09615384615384616	0.0	2	109	3
7307	0.054511484778547094	0.01846153846153846	0.01818181818181818	0.0	0.0	0.038461538461538464	0.0	2	186	3
7320	0.01676008352566216	0.04923076923076923	0.05454545454545454	0.0	0.0	0.019230769230769232	0.0	2	283	3
7321	0.10253874052093637	0.20923076923076922	0.09090909090909091	0.0	0.2564102564102564	0.19230769230769232	0.0	2	93	3
7331	0.057753599296626004	0.10153846153846154	0.07272727272727272	0.2	0.20512820512820512	0.09615384615384616	0.09090909090909091	2	219	3
7337	0.10836355643477305	0.15384615384615385	0.12727272727272726	0.2	0.28205128205128205	0.23076923076923078	0.0	2	92	3
7351	0.019782393669634024	0.024615384615384615	0.01818181818181818	0.2	0.05128205128205128	0.019230769230769232	0.0	2	368	3
7352	0.0968238267941532	0.033846153846153845	0.03636363636363636	0.4	0.02564102564102564	0.038461538461538464	0.09090909090909091	2	114	3
7369	0.08171227607429388	0.18461538461538463	0.14545454545454545	0.0	0.1794871794871795	0.19230769230769232	0.0	2	104	3
7371	0.007528299813166282	0.012307692307692308	0.0	0.0	0.0	0.038461538461538464	0.0	2	354	3
7376	0.15270908891086932	0.26461538461538464	0.14545454545454545	0.4	0.23076923076923075	0.23076923076923078	0.18181818181818182	2	83	3
7383	0.3460819870315419	0.16307692307692306	0.07272727272727272	0.0	0.05128205128205128	0.15384615384615385	0.2727272727272727	2	102	3
7384	0.057533794922518956	0.046153846153846156	0.0	0.0	0.07692307692307693	0.07692307692307693	0.09090909090909091	2	144	3
7388	0.029233981756236947	0.01846153846153846	0.01818181818181818	0.0	0.02564102564102564	0.0	0.0	2	355	3
7396	0.028574568633915814	0.07692307692307693	0.01818181818181818	0.0	0.05128205128205128	0.07692307692307693	0.0	2	152	3
7401	0.01208924057588746	0.03076923076923077	0.05454545454545454	0.0	0.05128205128205128	0.038461538461538464	0.0	2	444	3
7424	0.16809539509836247	0.39692307692307693	0.3090909090909091	0.2	0.5897435897435898	0.34615384615384615	0.18181818181818182	3	110	3
7439	0.03253104736784262	0.04923076923076923	0.01818181818181818	0.2	0.07692307692307693	0.038461538461538464	0.0	3	360	3
7443	0.02461808989998901	0.043076923076923075	0.03636363636363636	0.2	0.10256410256410256	0.057692307692307696	0.0	3	333	3
7444	0.036652379382349706	0.03076923076923077	0.0	0.0	0.05128205128205128	0.038461538461538464	0.0	3	241	3
7465	0.05330256072095835	0.11692307692307692	0.07272727272727272	0.0	0.1282051282051282	0.038461538461538464	0.0	3	254	3
7470	0.017859105396197384	0.01846153846153846	0.01818181818181818	0.0	0.02564102564102564	0.019230769230769232	0.0	3	430	3
7474	0.043960874821408945	0.01846153846153846	0.01818181818181818	0.0	0.07692307692307693	0.038461538461538464	0.0	3	236	3
7499	0.01159468073414661	0.01846153846153846	0.03636363636363636	0.0	0.02564102564102564	0.0	0.0	3	391	3
7516	0.03187163424552149	0.006153846153846154	0.0	0.0	0.0	0.019230769230769232	0.0	3	248	3
7523	0.0034069677986591934	0.006153846153846154	0.0	0.0	0.0	0.0	0.0	3	397	3
7525	0.06868886690845148	0.12615384615384614	0.12727272727272726	0.2	0.20512820512820512	0.17307692307692307	0.09090909090909091	3	126	3
7526	0.15666556764479614	0.09230769230769231	0.09090909090909091	0.2	0.05128205128205128	0.038461538461538464	0.0	3	157	3
7527	0.47472249697768987	0.6061538461538462	0.5454545454545454	0.2	0.5384615384615384	0.5384615384615385	0.5454545454545454	3	17	3
7546	0.029179030662710187	0.04	0.01818181818181818	0.0	0.07692307692307693	0.019230769230769232	0.0	3	370	3
7549	0.012473898230574787	0.043076923076923075	0.0	0.0	0.02564102564102564	0.038461538461538464	0.09090909090909091	3	443	3
7552	0.09913177272227718	0.16615384615384615	0.09090909090909091	0.2	0.1282051282051282	0.23076923076923078	0.36363636363636365	3	145	3
7553	0.11803494889548302	0.21846153846153846	0.10909090909090909	0.0	0.23076923076923075	0.13461538461538464	0.09090909090909091	3	112	3
7557	0.012199142762940983	0.00923076923076923	0.0	0.0	0.0	0.0	0.0	3	301	3
7562	0.09033959775799538	0.08	0.07272727272727272	0.0	0.05128205128205128	0.11538461538461539	0.0	3	168	3
7566	0.2903615781954061	0.31384615384615383	0.19999999999999998	0.2	0.2564102564102564	0.3269230769230769	0.09090909090909091	3	41	3
7572	0.006813935597318387	0.00923076923076923	0.0	0.0	0.0	0.0	0.0	3	410	3
7597	0.14842290361578195	0.24923076923076923	0.14545454545454545	0.2	0.2564102564102564	0.17307692307692307	0.09090909090909091	3	50	3
7612	0.023903725684141112	0.046153846153846156	0.05454545454545454	0.0	0.05128205128205128	0.019230769230769232	0.0	3	352	3
7622	0.06984283987251347	0.03692307692307692	0.01818181818181818	0.0	0.05128205128205128	0.038461538461538464	0.09090909090909091	3	163	3
7629	0.023519068029453787	0.01846153846153846	0.01818181818181818	0.0	0.0	0.019230769230769232	0.0	3	361	3
7639	0.07901967249148258	0.12615384615384614	0.03636363636363636	0.0	0.05128205128205128	0.09615384615384616	0.09090909090909091	3	179	3
7641	0.07374436751291351	0.10153846153846154	0.12727272727272726	0.0	0.05128205128205128	0.057692307692307696	0.0	3	138	3
7643	0.008132761841960654	0.00923076923076923	0.0	0.0	0.0	0.0	0.0	3	337	3
7668	0.03236619408726234	0.09846153846153846	0.05454545454545454	0.0	0.1794871794871795	0.09615384615384616	0.0	3	313	3
7679	0.012638751511155072	0.03076923076923077	0.03636363636363636	0.2	0.02564102564102564	0.0	0.0	3	431	3
7680	0.0223650950653918	0.024615384615384615	0.01818181818181818	0.0	0.02564102564102564	0.038461538461538464	0.0	3	242	3
7683	0.061545224749972524	0.15692307692307692	0.10909090909090909	0.0	0.07692307692307693	0.11538461538461539	0.0	3	171	3
7684	0.2773931201230904	0.28923076923076924	0.2545454545454545	0.0	0.23076923076923075	0.3269230769230769	0.09090909090909091	3	81	3
7697	0.06407297505220354	0.14153846153846153	0.05454545454545454	0.2	0.1282051282051282	0.11538461538461539	0.0	3	207	3
7700	0.03549840641828772	0.03692307692307692	0.01818181818181818	0.0	0.0	0.019230769230769232	0.0	3	274	3
7703	0.06616111660622047	0.26153846153846155	0.2545454545454545	0.2	0.20512820512820512	0.3076923076923077	0.36363636363636365	3	147	3
7706	0.0501153972964062	0.09538461538461539	0.0	0.0	0.10256410256410256	0.13461538461538464	0.0	3	227	3
7710	0.8594900538520717	0.8338461538461538	0.509090909090909	0.4	0.8461538461538461	0.7307692307692308	0.7272727272727273	3	29	3
7716	0.008627321683701505	0.027692307692307693	0.01818181818181818	0.0	0.02564102564102564	0.038461538461538464	0.0	3	298	3
7721	0.08116276513902626	0.09230769230769231	0.10909090909090909	0.2	0.1282051282051282	0.057692307692307696	0.0	3	175	3
7732	0.7515661061655127	0.7846153846153846	0.4909090909090909	0.4	0.7948717948717948	0.6730769230769231	0.5454545454545454	3	16	3
7736	0.37388724035608306	0.30153846153846153	0.21818181818181817	0.0	0.3333333333333333	0.2884615384615385	0.2727272727272727	3	25	3
7738	0.7872293658643806	0.9046153846153846	0.6363636363636364	0.2	0.8717948717948718	0.7884615384615385	0.7272727272727273	3	19	3
7741	0.047093087152434335	0.052307692307692305	0.07272727272727272	0.0	0.02564102564102564	0.11538461538461539	0.0	3	271	3
7742	0.020057149137267832	0.024615384615384615	0.01818181818181818	0.0	0.0	0.019230769230769232	0.18181818181818182	3	375	3
7752	0.10094515880866028	0.08307692307692308	0.07272727272727272	0.0	0.0	0.07692307692307693	0.18181818181818182	3	161	3
7753	0.01489174634575228	0.04	0.03636363636363636	0.2	0.02564102564102564	0.0	0.0	3	401	3
7762	0.15803934498296515	0.20307692307692307	0.14545454545454545	0.2	0.3333333333333333	0.17307692307692307	0.09090909090909091	3	106	3
7767	0.36668864710407734	0.23076923076923078	0.18181818181818182	0.0	0.15384615384615385	0.40384615384615385	0.18181818181818182	3	70	3
7811	0.16749093306956808	0.06769230769230769	0.03636363636363636	0.2	0.07692307692307693	0.09615384615384616	0.0	3	146	3
7824	0.0454445543466315	0.04923076923076923	0.03636363636363636	0.0	0.05128205128205128	0.09615384615384616	0.09090909090909091	3	214	3
7825	0.12199142762940983	0.11076923076923077	0.12727272727272726	0.2	0.1794871794871795	0.09615384615384616	0.09090909090909091	3	150	3
7829	0.014342235410484669	0.003076923076923077	0.0	0.0	0.0	0.0	0.0	3	405	3
7831	0.10171447411803494	0.26153846153846155	0.21818181818181817	0.2	0.41025641025641024	0.19230769230769232	0.09090909090909091	3	115	3
7838	0.023464116935927024	0.043076923076923075	0.0	0.0	0.05128205128205128	0.019230769230769232	0.0	3	343	3
7842	0.01632047477744807	0.03076923076923077	0.01818181818181818	0.0	0.0	0.019230769230769232	0.0	3	320	3
7843	0.050390152764040005	0.10153846153846154	0.03636363636363636	0.0	0.02564102564102564	0.057692307692307696	0.0	3	200	3
7847	0.036707330475876467	0.08	0.03636363636363636	0.2	0.02564102564102564	0.09615384615384616	0.0	3	233	3
7864	0.42576107264534563	0.5015384615384615	0.3090909090909091	0.2	0.5128205128205128	0.5	0.18181818181818182	3	44	3
7886	0.027310693482800307	0.03076923076923077	0.01818181818181818	0.0	0.05128205128205128	0.019230769230769232	0.0	3	174	3
7888	0.0941312232113419	0.1076923076923077	0.01818181818181818	0.2	0.02564102564102564	0.09615384615384616	0.0	3	128	3
7889	0.040169249368062425	0.07384615384615384	0.01818181818181818	0.0	0.15384615384615385	0.09615384615384616	0.0	3	239	3
7893	0.1520496757885482	0.3292307692307692	0.18181818181818182	0.0	0.28205128205128205	0.3653846153846154	0.09090909090909091	3	134	3
7905	0.013188262446422683	0.006153846153846154	0.03636363636363636	0.0	0.0	0.038461538461538464	0.0	3	432	3
7921	0.06247939333992746	0.07076923076923076	0.07272727272727272	0.0	0.05128205128205128	0.057692307692307696	0.0	3	137	3
7923	0.02747554676338059	0.006153846153846154	0.01818181818181818	0.0	0.02564102564102564	0.0	0.0	3	309	3
7932	0.33871854049895594	0.4246153846153846	0.39999999999999997	0.0	0.3333333333333333	0.3653846153846154	0.5454545454545454	3	52	3
7934	0.15946807341466096	0.16307692307692306	0.09090909090909091	0.2	0.1794871794871795	0.19230769230769232	0.09090909090909091	3	125	3
7940	0.33481701285855586	0.3723076923076923	0.23636363636363636	0.2	0.5641025641025641	0.3269230769230769	0.18181818181818182	3	51	3
7941	0.018573469612045278	0.003076923076923077	0.0	0.0	0.0	0.0	0.0	3	243	3
7942	0.025552258489943948	0.04	0.01818181818181818	0.0	0.07692307692307693	0.019230769230769232	0.09090909090909091	3	373	3
7945	0.025827013957577756	0.052307692307692305	0.0	0.0	0.0	0.09615384615384616	0.0	3	331	3
7947	0.11034179580173645	0.09846153846153846	0.05454545454545454	0.0	0.10256410256410256	0.057692307692307696	0.0	3	169	3
7972	0.011539729640619847	0.003076923076923077	0.01818181818181818	0.0	0.0	0.0	0.0	3	438	3
7973	0.008352566216067699	0.015384615384615385	0.03636363636363636	0.0	0.0	0.038461538461538464	0.09090909090909091	3	378	3
7979	0.040224200461589185	0.08615384615384615	0.07272727272727272	0.0	0.05128205128205128	0.057692307692307696	0.0	3	269	3
7994	0.01621057259039455	0.012307692307692308	0.0	0.0	0.0	0.019230769230769232	0.0	3	344	3
7997	0.053742169469172436	0.09230769230769231	0.03636363636363636	0.0	0.10256410256410256	0.13461538461538464	0.0	3	182	3
8009	0.17419496647983296	0.2246153846153846	0.16363636363636364	0.0	0.23076923076923075	0.17307692307692307	0.0	3	118	3
8053	0.015221452906912847	0.03692307692307692	0.01818181818181818	0.0	0.07692307692307693	0.0	0.0	3	408	3
8055	0.01307836025936916	0.0	0.01818181818181818	0.0	0.0	0.038461538461538464	0.0	3	407	3
8069	0.07324980767117266	0.11692307692307692	0.14545454545454545	0.2	0.10256410256410256	0.13461538461538464	0.09090909090909091	3	158	3
8075	0.08786679854929112	0.052307692307692305	0.0	0.0	0.0	0.0	0.0	3	191	3
8099	0.19892295856687547	0.31384615384615383	0.36363636363636365	0.0	0.3333333333333333	0.3076923076923077	0.36363636363636365	3	67	3
8100	0.20079129574678536	0.1723076923076923	0.12727272727272726	0.2	0.3333333333333333	0.2692307692307693	0.0	3	61	3
8110	0.17370040663809208	0.23384615384615384	0.14545454545454545	0.2	0.10256410256410256	0.2884615384615385	0.09090909090909091	3	66	3
8144	0.01066051214419167	0.04	0.0	0.0	0.02564102564102564	0.038461538461538464	0.0	3	442	3
8145	0.018518518518518517	0.012307692307692308	0.01818181818181818	0.0	0.0	0.019230769230769232	0.0	3	340	3
8146	0.1121002307945928	0.03692307692307692	0.01818181818181818	0.0	0.05128205128205128	0.09615384615384616	0.0	3	142	3
8166	0.02269480162655237	0.021538461538461538	0.0	0.0	0.02564102564102564	0.019230769230769232	0.0	3	345	3
8168	0.04885152214529069	0.25846153846153846	0.23636363636363636	0.0	0.28205128205128205	0.3653846153846154	0.18181818181818182	3	231	3
8190	0.014671941971645236	0.033846153846153845	0.01818181818181818	0.0	0.02564102564102564	0.0	0.0	3	382	3
8223	0.7812946477634904	0.6338461538461538	0.3818181818181818	0.2	0.641025641025641	0.40384615384615385	0.5454545454545454	3	15	3
8225	0.0140125288493241	0.021538461538461538	0.01818181818181818	0.2	0.02564102564102564	0.019230769230769232	0.0	3	403	3
8232	0.02824486207275525	0.0	0.0	0.0	0.0	0.0	0.09090909090909091	3	289	3
8234	0.10501153972964061	0.08	0.07272727272727272	0.0	0.10256410256410256	0.13461538461538464	0.0	3	82	3
8245	0.4250467084294977	0.20923076923076922	0.12727272727272726	0.2	0.23076923076923075	0.25	0.18181818181818182	3	48	3
8248	0.050390152764040005	0.12307692307692308	0.01818181818181818	0.0	0.0	0.07692307692307693	0.09090909090909091	3	212	3
8263	0.141279261457303	0.28307692307692306	0.16363636363636364	0.0	0.23076923076923075	0.2884615384615385	0.09090909090909091	3	68	3
8264	0.026816133641059458	0.006153846153846154	0.01818181818181818	0.0	0.02564102564102564	0.0	0.0	3	296	3
8269	0.01994724695021431	0.015384615384615385	0.01818181818181818	0.0	0.0	0.0	0.0	3	445	3
8270	0.007088691064952192	0.012307692307692308	0.0	0.0	0.0	0.038461538461538464	0.0	3	287	3
8272	0.020716562259588966	0.027692307692307693	0.03636363636363636	0.2	0.02564102564102564	0.057692307692307696	0.0	3	418	3
8283	0.3060775909440598	0.23384615384615384	0.14545454545454545	0.0	0.1794871794871795	0.2884615384615385	0.36363636363636365	3	65	3
8284	0.09704363116826024	0.18153846153846154	0.16363636363636364	0.0	0.15384615384615385	0.17307692307692307	0.18181818181818182	3	148	3
8287	0.141279261457303	0.15692307692307692	0.12727272727272726	0.0	0.1794871794871795	0.11538461538461539	0.09090909090909091	3	151	3
8299	0.008242664029014177	0.006153846153846154	0.01818181818181818	0.0	0.0	0.0	0.0	3	436	3
8303	0.027365644576327067	0.07692307692307693	0.07272727272727272	0.0	0.1794871794871795	0.038461538461538464	0.0	3	364	3
8309	0.16243543246510606	0.28307692307692306	0.21818181818181817	0.4	0.3333333333333333	0.21153846153846156	0.09090909090909091	3	113	3
8313	0.3547093087152434	0.2523076923076923	0.14545454545454545	0.4	0.2564102564102564	0.2884615384615385	0.36363636363636365	3	33	3
8318	0.030772612374986262	0.08615384615384615	0.01818181818181818	0.0	0.05128205128205128	0.07692307692307693	0.0	3	264	3
8323	0.10127486536982086	0.11384615384615385	0.14545454545454545	0.0	0.07692307692307693	0.09615384615384616	0.09090909090909091	3	86	3
8328	0.09632926695241235	0.14461538461538462	0.07272727272727272	0.0	0.10256410256410256	0.13461538461538464	0.0	3	189	3
8362	0.05621496867787669	0.10461538461538461	0.09090909090909091	0.0	0.07692307692307693	0.07692307692307693	0.0	3	196	3
8365	0.06357841521046269	0.046153846153846156	0.03636363636363636	0.0	0.10256410256410256	0.057692307692307696	0.09090909090909091	3	192	3
8366	0.043905923727882185	0.12307692307692308	0.07272727272727272	0.0	0.1794871794871795	0.09615384615384616	0.0	3	185	3
8369	0.021595779756017144	0.12	0.05454545454545454	0.0	0.1794871794871795	0.038461538461538464	0.09090909090909091	3	257	3
8381	0.04929113089350478	0.027692307692307693	0.0	0.0	0.05128205128205128	0.038461538461538464	0.0	3	230	3
8382	0.01901307836025937	0.024615384615384615	0.09090909090909091	0.0	0.07692307692307693	0.057692307692307696	0.09090909090909091	3	369	3
8384	0.2564018023958677	0.3723076923076923	0.32727272727272727	0.2	0.48717948717948717	0.25	0.18181818181818182	3	53	3
8388	0.022914606000659414	0.012307692307692308	0.0	0.0	0.02564102564102564	0.038461538461538464	0.0	3	339	3
8392	0.18749313111330915	0.24615384615384617	0.18181818181818182	0.2	0.28205128205128205	0.2884615384615385	0.09090909090909091	3	103	3
8407	0.18848225079679085	0.3384615384615385	0.19999999999999998	0.0	0.41025641025641024	0.25	0.09090909090909091	3	111	3
8410	0.14638971315529178	0.23076923076923078	0.16363636363636364	0.2	0.23076923076923075	0.17307692307692307	0.18181818181818182	3	132	3
8421	0.016485328058028353	0.046153846153846156	0.0	0.0	0.0	0.057692307692307696	0.0	3	341	3
8440	0.02472799208704253	0.015384615384615385	0.0	0.0	0.07692307692307693	0.0	0.0	3	347	3
8444	0.04533465215957797	0.033846153846153845	0.0	0.0	0.0	0.019230769230769232	0.0	3	228	3
8458	0.09715353335531376	0.16615384615384615	0.09090909090909091	0.0	0.20512820512820512	0.21153846153846156	0.0	3	199	3
8467	0.017419496647983295	0.04	0.01818181818181818	0.0	0.02564102564102564	0.057692307692307696	0.0	3	358	3
8489	0.011100120892405758	0.027692307692307693	0.01818181818181818	0.0	0.02564102564102564	0.019230769230769232	0.0	3	441	3
8490	0.4185624793933399	0.3261538461538461	0.09090909090909091	0.0	0.20512820512820512	0.21153846153846156	0.2727272727272727	3	72	3
8497	0.01802395867677767	0.033846153846153845	0.0	0.0	0.02564102564102564	0.038461538461538464	0.0	3	342	3
8500	0.04253214638971316	0.01846153846153846	0.01818181818181818	0.0	0.02564102564102564	0.0	0.0	3	247	3
8505	0.043850972634355424	0.052307692307692305	0.01818181818181818	0.0	0.02564102564102564	0.038461538461538464	0.18181818181818182	3	176	3
8511	0.008132761841960654	0.021538461538461538	0.01818181818181818	0.0	0.02564102564102564	0.038461538461538464	0.0	3	362	3
8528	0.065117045829212	0.13230769230769232	0.12727272727272726	0.2	0.07692307692307693	0.15384615384615385	0.0	3	206	3
8548	0.005330256072095835	0.003076923076923077	0.0	0.0	0.0	0.0	0.0	3	305	3
8549	0.05967688757006264	0.16	0.16363636363636364	0.2	0.1794871794871795	0.15384615384615385	0.0	3	177	3
8573	1.0	0.9784615384615385	0.6363636363636364	0.2	0.8205128205128205	0.8653846153846154	0.8181818181818182	3	21	3
8598	0.020716562259588966	0.04923076923076923	0.07272727272727272	0.0	0.02564102564102564	0.019230769230769232	0.0	3	326	3
8605	0.10863831190240686	0.18461538461538463	0.09090909090909091	0.0	0.05128205128205128	0.19230769230769232	0.09090909090909091	3	108	3
8611	0.03417958017364545	0.06769230769230769	0.07272727272727272	0.0	0.02564102564102564	0.11538461538461539	0.0	3	273	3
8619	0.00972634355423673	0.012307692307692308	0.0	0.0	0.05128205128205128	0.0	0.0	3	380	3
8631	0.04242224420265963	0.07692307692307693	0.05454545454545454	0.2	0.07692307692307693	0.057692307692307696	0.2727272727272727	3	253	3
8649	0.9146060006594131	0.8092307692307692	0.6181818181818182	0.2	0.6666666666666666	0.7115384615384616	0.4545454545454546	3	14	3
8655	0.2196944719199912	0.3569230769230769	0.39999999999999997	0.2	0.28205128205128205	0.42307692307692313	0.18181818181818182	3	46	3
8666	0.01395757775579734	0.03692307692307692	0.01818181818181818	0.0	0.07692307692307693	0.038461538461538464	0.09090909090909091	3	398	3
8670	0.04786240246180899	0.20307692307692307	0.19999999999999998	0.0	0.3076923076923077	0.09615384615384616	0.0	3	180	3
8676	0.009286734806022639	0.003076923076923077	0.0	0.0	0.0	0.0	0.0	3	440	3
8689	0.01906802945378613	0.027692307692307693	0.0	0.0	0.02564102564102564	0.019230769230769232	0.0	3	359	3
8707	0.06665567644796132	0.12	0.03636363636363636	0.0	0.07692307692307693	0.09615384615384616	0.0	3	218	3
8714	0.013682822288163534	0.03076923076923077	0.01818181818181818	0.0	0.05128205128205128	0.07692307692307693	0.0	3	292	3
8716	0.036982085943510275	0.06461538461538462	0.05454545454545454	0.0	0.02564102564102564	0.057692307692307696	0.0	3	277	3
8722	0.03846576546873283	0.04923076923076923	0.03636363636363636	0.2	0.05128205128205128	0.057692307692307696	0.09090909090909091	3	290	3
8734	0.025222551928783383	0.03076923076923077	0.01818181818181818	0.0	0.0	0.057692307692307696	0.0	3	308	3
8736	0.02423343224530168	0.027692307692307693	0.0	0.2	0.05128205128205128	0.038461538461538464	0.0	3	276	3
8739	0.04093856467743708	0.027692307692307693	0.03636363636363636	0.0	0.07692307692307693	0.019230769230769232	0.0	3	232	3
8766	0.050555006044620286	0.06153846153846154	0.05454545454545454	0.0	0.10256410256410256	0.09615384615384616	0.0	3	159	3
8775	0.5010440707770084	0.4153846153846154	0.2545454545454545	0.0	0.28205128205128205	0.34615384615384615	0.7272727272727273	3	34	3
8827	0.029014177382129903	0.06153846153846154	0.01818181818181818	0.0	0.07692307692307693	0.11538461538461539	0.0	3	262	3
8829	0.030882514562039783	0.01846153846153846	0.0	0.0	0.02564102564102564	0.0	0.0	3	282	3
8833	0.05324760962743159	0.11076923076923077	0.10909090909090909	0.2	0.15384615384615385	0.07692307692307693	0.0	3	190	3
8834	0.43493790526431475	0.21846153846153846	0.12727272727272726	0.2	0.15384615384615385	0.21153846153846156	0.36363636363636365	3	54	3
8851	0.1868886690845148	0.08	0.03636363636363636	0.0	0.1794871794871795	0.038461538461538464	0.0	3	98	3
8864	0.07934937905264315	0.12	0.03636363636363636	0.0	0.1794871794871795	0.13461538461538464	0.0	3	220	3
8867	0.013133311352895922	0.01846153846153846	0.01818181818181818	0.0	0.02564102564102564	0.038461538461538464	0.0	3	388	3
8868	0.050939663699307615	0.12307692307692308	0.01818181818181818	0.0	0.0	0.07692307692307693	0.09090909090909091	3	211	3
8872	0.26645785251126497	0.07692307692307693	0.07272727272727272	0.0	0.1794871794871795	0.038461538461538464	0.09090909090909091	3	95	3
8908	0.027695351137487636	0.006153846153846154	0.0	0.0	0.0	0.0	0.0	3	348	3
8916	0.018848225079679086	0.033846153846153845	0.03636363636363636	0.0	0.0	0.07692307692307693	0.0	3	319	3
8920	0.024508187712935486	0.06461538461538462	0.0	0.0	0.10256410256410256	0.057692307692307696	0.0	3	336	3
8928	0.07879986811737553	0.08	0.0	0.0	0.1282051282051282	0.11538461538461539	0.09090909090909091	3	188	3
8932	0.021815584130124188	0.06461538461538462	0.01818181818181818	0.0	0.02564102564102564	0.038461538461538464	0.09090909090909091	3	272	3
8947	0.12951972744257612	0.22153846153846155	0.12727272727272726	0.2	0.3076923076923077	0.21153846153846156	0.18181818181818182	3	143	3
8949	0.02978349269150456	0.046153846153846156	0.03636363636363636	0.0	0.05128205128205128	0.019230769230769232	0.0	3	314	3
8956	0.02428838333882844	0.043076923076923075	0.03636363636363636	0.0	0.0	0.057692307692307696	0.09090909090909091	3	334	3
8965	0.027200791295746783	0.033846153846153845	0.01818181818181818	0.0	0.07692307692307693	0.0	0.0	3	285	3
8969	0.24497197494230136	0.3046153846153846	0.14545454545454545	0.2	0.2564102564102564	0.42307692307692313	0.2727272727272727	3	74	3
8979	0.0877568963622376	0.12307692307692308	0.05454545454545454	0.0	0.20512820512820512	0.11538461538461539	0.18181818181818182	3	183	3
8995	0.1332014507088691	0.16923076923076924	0.14545454545454545	0.2	0.15384615384615385	0.07692307692307693	0.09090909090909091	3	121	3
8996	0.12957467853610286	0.14153846153846153	0.03636363636363636	0.2	0.1794871794871795	0.19230769230769232	0.09090909090909091	3	116	3
8998	0.4159797779975821	0.5046153846153846	0.43636363636363634	0.2	0.4615384615384615	0.5	0.4545454545454546	3	22	3
9000	0.07819540608858117	0.13538461538461538	0.05454545454545454	0.0	0.1282051282051282	0.13461538461538464	0.0	3	225	3
9006	0.09451588086602923	0.19384615384615383	0.10909090909090909	0.0	0.3076923076923077	0.19230769230769232	0.0	3	154	3
9007	0.08951533135509396	0.08923076923076922	0.09090909090909091	0.2	0.10256410256410256	0.07692307692307693	0.09090909090909091	3	173	3
9008	0.13990548411913398	0.19384615384615383	0.16363636363636364	0.2	0.28205128205128205	0.13461538461538464	0.09090909090909091	3	130	3
9017	0.00604462028794373	0.01846153846153846	0.0	0.0	0.0	0.019230769230769232	0.0	3	312	3
9022	0.11638641608968019	0.2123076923076923	0.07272727272727272	0.0	0.3333333333333333	0.19230769230769232	0.09090909090909091	3	107	3
9027	0.011429827453566325	0.021538461538461538	0.01818181818181818	0.0	0.0	0.0	0.0	3	422	3
9043	0.04159797779975821	0.12615384615384614	0.03636363636363636	0.0	0.02564102564102564	0.15384615384615385	0.0	3	204	3
9048	0.20502252994834597	0.27692307692307694	0.12727272727272726	0.0	0.5128205128205128	0.2884615384615385	0.18181818181818182	3	96	3
9050	0.02143092647543686	0.027692307692307693	0.03636363636363636	0.0	0.02564102564102564	0.038461538461538464	0.09090909090909091	3	316	3
9052	0.06379821958456973	0.07692307692307693	0.05454545454545454	0.0	0.10256410256410256	0.07692307692307693	0.0	3	127	3
9060	0.15100560501153973	0.10461538461538461	0.09090909090909091	0.0	0.20512820512820512	0.09615384615384616	0.09090909090909091	3	79	3
9062	0.03566325969886801	0.024615384615384615	0.0	0.0	0.02564102564102564	0.0	0.0	3	263	3
9074	0.3779536212770634	0.22153846153846155	0.12727272727272726	0.0	0.23076923076923075	0.15384615384615385	0.18181818181818182	3	45	3
9077	0.010056050115397296	0.027692307692307693	0.01818181818181818	0.0	0.02564102564102564	0.057692307692307696	0.0	3	428	3
9084	0.012968458072315638	0.03692307692307692	0.0	0.0	0.02564102564102564	0.038461538461538464	0.0	3	346	3
9102	0.07693153093746566	0.055384615384615386	0.01818181818181818	0.2	0.07692307692307693	0.038461538461538464	0.09090909090909091	3	226	3
9106	0.2745906143532256	0.39692307692307693	0.32727272727272727	0.2	0.48717948717948717	0.23076923076923078	0.36363636363636365	3	58	3
9120	0.015056599626332564	0.07692307692307693	0.0	0.0	0.1282051282051282	0.09615384615384616	0.0	3	330	3
9138	0.17446972194746674	0.47692307692307695	0.3818181818181818	0.2	0.4358974358974359	0.5576923076923077	0.5454545454545454	3	85	3
9159	0.050390152764040005	0.03692307692307692	0.01818181818181818	0.0	0.0	0.038461538461538464	0.09090909090909091	3	172	3
9163	0.010825365424771952	0.00923076923076923	0.01818181818181818	0.0	0.05128205128205128	0.019230769230769232	0.0	3	406	3
9176	0.016924936806242442	0.03076923076923077	0.03636363636363636	0.0	0.05128205128205128	0.0	0.0	3	338	3
9179	0.02824486207275525	0.05846153846153846	0.03636363636363636	0.0	0.02564102564102564	0.11538461538461539	0.0	3	307	3
9183	0.027585448950434112	0.05846153846153846	0.05454545454545454	0.0	0.07692307692307693	0.038461538461538464	0.0	3	300	3
9195	0.021101219914276294	0.06153846153846154	0.01818181818181818	0.0	0.05128205128205128	0.038461538461538464	0.0	3	390	3
9203	0.14232333223431146	0.15384615384615385	0.07272727272727272	0.0	0.07692307692307693	0.23076923076923078	0.0	3	123	3
9208	0.026651280360479174	0.012307692307692308	0.0	0.0	0.0	0.038461538461538464	0.0	3	325	3
9219	0.007528299813166282	0.03076923076923077	0.01818181818181818	0.0	0.10256410256410256	0.0	0.0	3	367	3
9263	0.012748653698208594	0.06769230769230769	0.0	0.0	0.05128205128205128	0.11538461538461539	0.0	3	451	3
9275	0.21200131882624465	0.31076923076923074	0.2545454545454545	0.2	0.28205128205128205	0.2884615384615385	0.18181818181818182	3	39	3
9282	0.03588306407297505	0.06153846153846154	0.01818181818181818	0.2	0.10256410256410256	0.038461538461538464	0.0	3	332	3
9287	0.0076931530937465655	0.021538461538461538	0.01818181818181818	0.0	0.05128205128205128	0.0	0.0	3	446	3
9288	0.022035388504231233	0.033846153846153845	0.0	0.0	0.05128205128205128	0.019230769230769232	0.0	3	288	3
9294	0.00785800637432685	0.021538461538461538	0.01818181818181818	0.0	0.0	0.019230769230769232	0.0	3	350	3
9302	0.03797120562699197	0.015384615384615385	0.01818181818181818	0.0	0.02564102564102564	0.0	0.0	3	268	3
9307	0.011924387295307176	0.046153846153846156	0.01818181818181818	0.0	0.1282051282051282	0.019230769230769232	0.0	3	357	3
9317	0.02231014397186504	0.046153846153846156	0.03636363636363636	0.0	0.05128205128205128	0.09615384615384616	0.0	3	256	3
9319	0.05302780525332454	0.11384615384615385	0.10909090909090909	0.0	0.05128205128205128	0.07692307692307693	0.09090909090909091	3	250	3
9338	0.026761182547532694	0.11076923076923077	0.05454545454545454	0.0	0.1282051282051282	0.11538461538461539	0.09090909090909091	3	299	3
9339	0.03154192768436092	0.09538461538461539	0.05454545454545454	0.2	0.23076923076923075	0.13461538461538464	0.09090909090909091	3	302	3
9341	0.04934608198703154	0.09230769230769231	0.09090909090909091	0.0	0.10256410256410256	0.057692307692307696	0.09090909090909091	3	235	3
9343	0.1115507198593252	0.16923076923076924	0.14545454545454545	0.0	0.15384615384615385	0.17307692307692307	0.0	3	167	3
9364	0.09341685899549401	0.12307692307692308	0.05454545454545454	0.0	0.02564102564102564	0.17307692307692307	0.09090909090909091	3	156	3
9371	0.018903176173205846	0.027692307692307693	0.0	0.0	0.0	0.038461538461538464	0.0	3	372	3
9374	0.027365644576327067	0.05846153846153846	0.07272727272727272	0.0	0.07692307692307693	0.019230769230769232	0.0	3	383	3
9375	0.01763930102209034	0.043076923076923075	0.03636363636363636	0.0	0.02564102564102564	0.019230769230769232	0.0	3	389	3
9384	0.02610176942521156	0.046153846153846156	0.01818181818181818	0.0	0.05128205128205128	0.07692307692307693	0.0	3	258	3
9390	0.13111330915485217	0.06461538461538462	0.03636363636363636	0.0	0.02564102564102564	0.07692307692307693	0.18181818181818182	3	60	3
9423	0.3606989779096604	0.15692307692307692	0.12727272727272726	0.2	0.2564102564102564	0.11538461538461539	0.18181818181818182	3	59	3
9429	0.5639081217716232	0.8553846153846154	0.6	0.4	0.6923076923076923	0.7692307692307693	0.8181818181818182	3	26	3
9450	0.11836465545664358	0.12307692307692308	0.07272727272727272	0.2	0.10256410256410256	0.13461538461538464	0.09090909090909091	3	90	3
9459	0.7898120672601384	0.72	0.5454545454545454	0.4	0.5128205128205128	0.6923076923076923	0.5454545454545454	3	27	3
9463	0.16430376964501595	0.2153846153846154	0.16363636363636364	0.2	0.23076923076923075	0.19230769230769232	0.18181818181818182	3	105	3
9470	0.3770744037806352	0.28	0.12727272727272726	0.0	0.15384615384615385	0.2884615384615385	0.18181818181818182	3	76	3
9478	0.04538960325310474	0.08307692307692308	0.03636363636363636	0.0	0.1282051282051282	0.057692307692307696	0.0	3	240	3
9486	0.01214419166941422	0.01846153846153846	0.0	0.0	0.0	0.019230769230769232	0.0	3	265	3
9500	0.9890097812946478	1.0	0.7090909090909091	0.4	0.7948717948717948	0.7307692307692308	0.9090909090909092	3	12	3
9503	0.35344543356412794	0.4153846153846154	0.32727272727272727	0.0	0.41025641025641024	0.38461538461538464	0.6363636363636364	3	75	3
9504	0.3418507528299813	0.14153846153846153	0.07272727272727272	0.0	0.05128205128205128	0.11538461538461539	0.2727272727272727	3	119	3
9508	0.05967688757006264	0.021538461538461538	0.05454545454545454	0.0	0.0	0.0	0.0	3	194	3
9512	0.01802395867677767	0.03076923076923077	0.01818181818181818	0.2	0.05128205128205128	0.0	0.0	3	363	3
9515	0.36251236399604353	0.4276923076923077	0.32727272727272727	0.2	0.48717948717948717	0.3653846153846154	0.2727272727272727	3	43	3
9516	0.036432575008242665	0.11692307692307692	0.09090909090909091	0.0	0.1794871794871795	0.09615384615384616	0.0	3	260	3
9530	0.1329266952412353	0.09846153846153846	0.05454545454545454	0.2	0.1282051282051282	0.17307692307692307	0.0	3	62	3
9531	0.05495109352676118	0.1753846153846154	0.12727272727272726	0.2	0.3333333333333333	0.15384615384615385	0.09090909090909091	3	201	3
9536	0.30569293328937247	0.25846153846153846	0.14545454545454545	0.4	0.05128205128205128	0.23076923076923078	0.36363636363636365	3	69	3
9544	0.026816133641059458	0.021538461538461538	0.01818181818181818	0.0	0.05128205128205128	0.038461538461538464	0.0	3	329	3
9563	0.07165622595889658	0.11692307692307692	0.12727272727272726	0.2	0.15384615384615385	0.13461538461538464	0.09090909090909091	3	193	3
9568	0.013902626662270578	0.027692307692307693	0.0	0.0	0.0	0.019230769230769232	0.0	3	433	3
9610	0.06599626332564018	0.18769230769230769	0.18181818181818182	0.0	0.3333333333333333	0.11538461538461539	0.18181818181818182	3	217	3
9630	0.2208484448840532	0.29846153846153844	0.18181818181818182	0.2	0.3333333333333333	0.3076923076923077	0.18181818181818182	3	97	3
9649	0.010990218705352236	0.024615384615384615	0.0	0.0	0.0	0.038461538461538464	0.0	3	409	3
9657	0.030937465655566546	0.07692307692307693	0.01818181818181818	0.0	0.05128205128205128	0.07692307692307693	0.0	3	294	3
9662	0.017474447741510055	0.024615384615384615	0.0	0.0	0.02564102564102564	0.019230769230769232	0.0	3	349	3
9664	0.1111111111111111	0.07692307692307693	0.03636363636363636	0.2	0.02564102564102564	0.019230769230769232	0.0	3	170	3
9666	0.01214419166941422	0.024615384615384615	0.0	0.0	0.0	0.0	0.0	3	429	3
9678	0.029893394878558084	0.043076923076923075	0.0	0.0	0.02564102564102564	0.07692307692307693	0.0	3	221	3
9698	0.028959226288603142	0.043076923076923075	0.01818181818181818	0.0	0.05128205128205128	0.019230769230769232	0.0	3	203	3
9730	0.16183097043631167	0.16615384615384615	0.09090909090909091	0.0	0.15384615384615385	0.11538461538461539	0.09090909090909091	3	99	3
9732	0.4690075832509067	0.30153846153846153	0.16363636363636364	0.2	0.41025641025641024	0.3269230769230769	0.18181818181818182	3	23	3
9741	0.17881085833608087	0.29846153846153844	0.21818181818181817	0.0	0.28205128205128205	0.2884615384615385	0.36363636363636365	3	87	3
9744	0.6187493131113309	0.36	0.21818181818181817	0.2	0.41025641025641024	0.2884615384615385	0.2727272727272727	3	38	3
9748	0.2148587756896362	0.23076923076923078	0.10909090909090909	0.0	0.15384615384615385	0.21153846153846156	0.2727272727272727	3	89	3
9752	0.22612374986262226	0.37538461538461537	0.23636363636363636	0.0	0.28205128205128205	0.2692307692307693	0.09090909090909091	3	78	3
9789	0.054456533685020334	0.2153846153846154	0.18181818181818182	0.0	0.2564102564102564	0.23076923076923078	0.0	3	198	3
9790	0.3860314320254973	0.5323076923076923	0.39999999999999997	0.2	0.5384615384615384	0.46153846153846156	0.2727272727272727	3	55	3
9792	0.7689306517199692	0.963076923076923	0.7636363636363636	0.2	0.923076923076923	0.8846153846153847	0.9090909090909092	3	28	3
9797	0.12237608528409714	0.07692307692307693	0.05454545454545454	0.2	0.07692307692307693	0.19230769230769232	0.09090909090909091	3	184	3
9806	0.023683921310034068	0.07384615384615384	0.01818181818181818	0.0	0.02564102564102564	0.038461538461538464	0.0	3	306	3
9817	0.08165732498076711	0.12615384615384614	0.05454545454545454	0.0	0.05128205128205128	0.25	0.09090909090909091	3	215	3
9834	0.0641279261457303	0.19384615384615383	0.12727272727272726	0.0	0.1794871794871795	0.19230769230769232	0.0	3	139	3
9846	0.10649521925486317	0.03076923076923077	0.01818181818181818	0.2	0.02564102564102564	0.019230769230769232	0.0	3	71	3
9866	0.03819101000109902	0.07384615384615384	0.09090909090909091	0.2	0.07692307692307693	0.09615384615384616	0.0	3	249	3
9869	0.03577316188592153	0.04	0.0	0.0	0.05128205128205128	0.057692307692307696	0.0	3	252	3
9872	0.08171227607429388	0.055384615384615386	0.07272727272727272	0.0	0.05128205128205128	0.019230769230769232	0.18181818181818182	3	166	3
9879	0.09270249477964611	0.11384615384615385	0.05454545454545454	0.0	0.1282051282051282	0.11538461538461539	0.0	3	197	3
9881	0.4919771403450929	0.49538461538461537	0.3818181818181818	0.2	0.41025641025641024	0.46153846153846156	0.36363636363636365	3	42	3
9922	0.013133311352895922	0.00923076923076923	0.0	0.0	0.02564102564102564	0.038461538461538464	0.0	3	435	3
9923	0.01945268710847346	0.06461538461538462	0.05454545454545454	0.0	0.07692307692307693	0.019230769230769232	0.0	3	377	3
9924	0.09731838663589405	0.20307692307692307	0.09090909090909091	0.0	0.1282051282051282	0.17307692307692307	0.09090909090909091	3	149	3
9925	0.24255412682712385	0.16307692307692306	0.10909090909090909	0.0	0.20512820512820512	0.07692307692307693	0.09090909090909091	3	133	3
9931	0.08033849873612485	0.3261538461538461	0.5272727272727272	0.4	0.358974358974359	0.42307692307692313	0.18181818181818182	3	100	3
9939	0.013298164633476207	0.024615384615384615	0.01818181818181818	0.0	0.05128205128205128	0.0	0.0	3	392	3
9942	0.12270579184525772	0.15384615384615385	0.09090909090909091	0.0	0.2564102564102564	0.057692307692307696	0.0	3	153	3
9948	0.015001648532805802	0.003076923076923077	0.0	0.0	0.02564102564102564	0.0	0.0	3	384	3
9957	0.06649082316738103	0.11384615384615385	0.07272727272727272	0.2	0.10256410256410256	0.09615384615384616	0.09090909090909091	3	229	3
9965	0.5650620947356852	0.6123076923076923	0.509090909090909	0.2	0.5384615384615384	0.5	0.8181818181818182	3	35	3
9976	0.46279810968238266	0.3292307692307692	0.12727272727272726	0.2	0.1282051282051282	0.2692307692307693	0.2727272727272727	3	57	3
9997	0.008022859654907132	0.015384615384615385	0.01818181818181818	0.0	0.0	0.019230769230769232	0.0	3	437	3
10000	0.02049675788548192	0.024615384615384615	0.03636363636363636	0.0	0.0	0.057692307692307696	0.0	3	275	3
10011	0.017804154302670624	0.046153846153846156	0.03636363636363636	0.0	0.02564102564102564	0.07692307692307693	0.0	3	426	3
10020	0.004066380920980327	0.00923076923076923	0.0	0.0	0.0	0.019230769230769232	0.0	3	411	3
10022	0.10160457193098142	0.15384615384615385	0.10909090909090909	0.0	0.1794871794871795	0.15384615384615385	0.0	3	141	3
10026	0.012803604791735356	0.033846153846153845	0.01818181818181818	0.0	0.02564102564102564	0.038461538461538464	0.0	3	286	3
10027	0.4585119243872953	0.6184615384615385	0.43636363636363634	0.2	0.6153846153846154	0.5384615384615385	0.36363636363636365	3	40	3
10035	0.25162105725903944	0.32	0.2545454545454545	0.0	0.3846153846153846	0.3653846153846154	0.09090909090909091	3	49	3
10043	0.014836795252225518	0.015384615384615385	0.01818181818181818	0.0	0.0	0.038461538461538464	0.0	3	402	3
10050	0.02428838333882844	0.033846153846153845	0.0	0.0	0.0	0.019230769230769232	0.0	3	246	3
10053	0.03137707440378063	0.04	0.01818181818181818	0.0	0.02564102564102564	0.07692307692307693	0.0	3	267	3
10054	0.050390152764040005	0.11384615384615385	0.01818181818181818	0.0	0.02564102564102564	0.07692307692307693	0.0	3	224	3
10062	0.0130234091658424	0.03692307692307692	0.0	0.0	0.02564102564102564	0.07692307692307693	0.0	3	416	3
10064	0.03253104736784262	0.03076923076923077	0.0	0.0	0.0	0.038461538461538464	0.0	3	255	3
10084	0.016430376964501593	0.021538461538461538	0.0	0.0	0.02564102564102564	0.019230769230769232	0.0	3	323	3
10093	0.21722167271128695	0.39384615384615385	0.32727272727272727	0.4	0.48717948717948717	0.38461538461538464	0.4545454545454546	3	88	3
10100	0.2872293658643807	0.23384615384615384	0.09090909090909091	0.0	0.358974358974359	0.21153846153846156	0.18181818181818182	3	56	3
10109	0.2423343224530168	0.24615384615384617	0.14545454545454545	0.2	0.20512820512820512	0.3076923076923077	0.0	3	91	3
10110	0.39856028134959887	0.5323076923076923	0.3818181818181818	0.0	0.5897435897435898	0.46153846153846156	0.4545454545454546	3	30	3
10112	0.0062094735685240135	0.003076923076923077	0.0	0.0	0.0	0.0	0.0	3	424	3
10123	0.05181888119573579	0.14769230769230768	0.18181818181818182	0.0	0.1794871794871795	0.15384615384615385	0.18181818181818182	3	234	3
10127	0.12067260138476756	0.16923076923076924	0.12727272727272726	0.0	0.3076923076923077	0.13461538461538464	0.4545454545454546	3	140	3
10128	0.02143092647543686	0.024615384615384615	0.03636363636363636	0.0	0.0	0.07692307692307693	0.0	3	310	3
10131	0.023683921310034068	0.03076923076923077	0.0	0.0	0.0	0.09615384615384616	0.0	3	374	3
10154	0.08627321683701505	0.13230769230769232	0.05454545454545454	0.2	0.23076923076923075	0.17307692307692307	0.09090909090909091	3	181	3
10164	0.0530827563468513	0.09230769230769231	0.05454545454545454	0.2	0.07692307692307693	0.07692307692307693	0.0	3	216	3
10174	0.025662160676997472	0.021538461538461538	0.0	0.0	0.05128205128205128	0.057692307692307696	0.0	3	371	3
10176	0.012418947137048027	0.024615384615384615	0.0	0.0	0.0	0.019230769230769232	0.09090909090909091	3	379	3
10178	0.02945378613034399	0.043076923076923075	0.03636363636363636	0.0	0.07692307692307693	0.019230769230769232	0.0	3	335	3
10179	0.011100120892405758	0.006153846153846154	0.0	0.0	0.0	0.0	0.0	3	395	3
10182	0.019672491482580504	0.043076923076923075	0.03636363636363636	0.0	0.0	0.07692307692307693	0.0	3	324	3
10183	0.009066930431915594	0.055384615384615386	0.03636363636363636	0.0	0.10256410256410256	0.038461538461538464	0.0	3	404	3
10185	0.02274975272007913	0.024615384615384615	0.01818181818181818	0.0	0.02564102564102564	0.038461538461538464	0.0	3	399	3
10192	0.11929882404659853	0.2553846153846154	0.21818181818181817	0.0	0.10256410256410256	0.23076923076923078	0.18181818181818182	3	122	3
10204	0.015661061655126936	0.021538461538461538	0.0	0.0	0.0	0.038461538461538464	0.0	3	284	3
10212	0.010111001208924057	0.033846153846153845	0.0	0.0	0.0	0.038461538461538464	0.0	3	421	3
10216	0.0822617870095615	0.12615384615384614	0.07272727272727272	0.0	0.1794871794871795	0.17307692307692307	0.09090909090909091	3	117	3
10221	0.9556544675239037	0.9907692307692307	0.7090909090909091	0.4	0.8717948717948718	0.8076923076923077	0.9090909090909092	3	20	3
10230	0.04549950544015826	0.03076923076923077	0.03636363636363636	0.0	0.02564102564102564	0.019230769230769232	0.0	3	244	3
10238	0.01719969227387625	0.01846153846153846	0.0	0.0	0.02564102564102564	0.019230769230769232	0.0	3	356	3
10247	0.08951533135509396	0.16615384615384615	0.03636363636363636	0.0	0.1794871794871795	0.15384615384615385	0.09090909090909091	3	120	3
10266	0.10935267611825475	0.11384615384615385	0.19999999999999998	0.0	0.1282051282051282	0.21153846153846156	0.0	3	164	3
10270	0.01774920320914386	0.033846153846153845	0.05454545454545454	0.0	0.02564102564102564	0.0	0.0	3	434	3
10273	0.06050115397296406	0.046153846153846156	0.01818181818181818	0.0	0.02564102564102564	0.07692307692307693	0.09090909090909091	3	209	3
10280	0.22299153753159687	0.3415384615384615	0.16363636363636364	0.0	0.4358974358974359	0.2884615384615385	0.2727272727272727	3	94	3
10284	0.017529398835036816	0.006153846153846154	0.0	0.0	0.0	0.057692307692307696	0.0	3	351	3
10294	0.03406967798659193	0.08923076923076922	0.05454545454545454	0.0	0.02564102564102564	0.09615384615384616	0.09090909090909091	3	293	3
10310	0.02945378613034399	0.033846153846153845	0.0	0.0	0.05128205128205128	0.019230769230769232	0.09090909090909091	3	322	3
10312	0.02934388394329047	0.003076923076923077	0.0	0.0	0.0	0.0	0.0	3	366	3
10332	0.5549510935267612	0.7415384615384616	0.5272727272727272	0.4	0.7435897435897436	0.6730769230769231	0.8181818181818182	3	37	3
10350	0.013737773381690296	0.021538461538461538	0.0	0.0	0.05128205128205128	0.057692307692307696	0.0	3	393	3
10351	0.03868556984283987	0.012307692307692308	0.01818181818181818	0.2	0.02564102564102564	0.019230769230769232	0.0	3	245	3
10354	0.1459501044070777	0.19384615384615383	0.14545454545454545	0.2	0.3076923076923077	0.17307692307692307	0.0	3	131	3
10362	0.0891856247939334	0.13846153846153847	0.12727272727272726	0.0	0.1794871794871795	0.13461538461538464	0.0	3	178	3
10371	0.01774920320914386	0.012307692307692308	0.01818181818181818	0.0	0.0	0.019230769230769232	0.0	3	315	3
10374	0.04049895592922299	0.08307692307692308	0.07272727272727272	0.0	0.02564102564102564	0.11538461538461539	0.09090909090909091	3	291	3
10381	0.029948345972084844	0.07384615384615384	0.07272727272727272	0.2	0.07692307692307693	0.057692307692307696	0.0	3	208	3
10382	0.0353885042312342	0.03692307692307692	0.0	0.0	0.02564102564102564	0.019230769230769232	0.0	3	279	3
10397	0.10237388724035608	0.15692307692307692	0.12727272727272726	0.0	0.15384615384615385	0.15384615384615385	0.09090909090909091	3	135	3
10405	0.017034838993295966	0.00923076923076923	0.0	0.0	0.02564102564102564	0.0	0.0	3	419	3
10413	0.01994724695021431	0.046153846153846156	0.0	0.0	0.07692307692307693	0.038461538461538464	0.0	3	353	3
10425	0.7558522914606001	0.7076923076923077	0.5454545454545454	0.2	0.48717948717948717	0.576923076923077	0.8181818181818182	3	24	3
10433	0.005989669194416969	0.015384615384615385	0.01818181818181818	0.0	0.02564102564102564	0.0	0.0	3	447	3
10442	0.023354214748873503	0.027692307692307693	0.01818181818181818	0.0	0.07692307692307693	0.019230769230769232	0.0	3	396	3
10443	0.025167600835256623	0.012307692307692308	0.03636363636363636	0.2	0.02564102564102564	0.019230769230769232	0.0	3	297	3
10450	0.004780745136828223	0.006153846153846154	0.03636363636363636	0.0	0.0	0.0	0.0	3	376	3
10452	0.026376524892845365	0.06153846153846154	0.01818181818181818	0.0	0.02564102564102564	0.057692307692307696	0.0	3	73	3
10453	0.07528299813166282	0.12923076923076923	0.07272727272727272	0.0	0.07692307692307693	0.13461538461538464	0.09090909090909091	3	129	3
10457	0.05572040883613584	0.09230769230769231	0.03636363636363636	0.0	0.1794871794871795	0.07692307692307693	0.0	3	210	3
10517	0.0157160127486537	0.033846153846153845	0.0	0.0	0.02564102564102564	0.038461538461538464	0.0	3	381	3
10534	0.0076931530937465655	0.015384615384615385	0.0	0.0	0.0	0.038461538461538464	0.0	3	321	3
10536	0.03412462908011869	0.05846153846153846	0.03636363636363636	0.2	0.07692307692307693	0.019230769230769232	0.0	3	303	3
10553	0.03731179250467084	0.046153846153846156	0.03636363636363636	0.0	0.1282051282051282	0.019230769230769232	0.0	3	259	3
10571	0.0988020661611166	0.07384615384615384	0.05454545454545454	0.0	0.20512820512820512	0.057692307692307696	0.0	3	155	3
10582	0.050500054951093526	0.01846153846153846	0.01818181818181818	0.0	0.0	0.038461538461538464	0.0	3	295	3
10587	0.007803055280800088	0.024615384615384615	0.0	0.0	0.02564102564102564	0.0	0.0	3	387	3
10596	0.7277173315748984	0.7015384615384616	0.2909090909090909	0.2	0.641025641025641	0.5576923076923077	0.8181818181818182	3	31	3
10606	0.06313880646224859	0.15076923076923077	0.07272727272727272	0.0	0.15384615384615385	0.11538461538461539	0.0	3	162	3
10614	0.0023079459281239697	0.0	0.01818181818181818	0.0	0.0	0.0	0.0	3	448	3
10628	0.027365644576327067	0.024615384615384615	0.05454545454545454	0.0	0.05128205128205128	0.038461538461538464	0.09090909090909091	3	328	3
10630	0.02373887240356083	0.003076923076923077	0.0	0.0	0.0	0.0	0.0	3	327	3
10645	0.03115727002967359	0.07076923076923076	0.05454545454545454	0.0	0.05128205128205128	0.057692307692307696	0.09090909090909091	3	318	3
10654	0.022529948345972085	0.027692307692307693	0.0	0.0	0.02564102564102564	0.07692307692307693	0.0	3	266	3
10666	0.033300362677217275	0.024615384615384615	0.0	0.2	0.07692307692307693	0.019230769230769232	0.0	3	270	3
10703	0.014836795252225518	0.03076923076923077	0.05454545454545454	0.0	0.0	0.0	0.0	3	439	3
10706	0.013847675568743818	0.021538461538461538	0.01818181818181818	0.0	0.05128205128205128	0.0	0.0	3	311	3
10718	0.029124079569183427	0.06461538461538462	0.05454545454545454	0.2	0.05128205128205128	0.07692307692307693	0.0	3	281	3
10721	0.5859435102758545	0.7169230769230769	0.45454545454545453	0.2	0.7692307692307692	0.6346153846153847	0.5454545454545454	3	36	3
10730	0.11149576876579843	0.14769230769230768	0.05454545454545454	0.2	0.20512820512820512	0.19230769230769232	0.09090909090909091	3	136	3
10733	0.1885372018903176	0.40615384615384614	0.2545454545454545	0.2	0.5897435897435898	0.40384615384615385	0.2727272727272727	3	77	3
10741	0.8264644466424882	0.7815384615384615	0.4909090909090909	0.2	0.7435897435897436	0.7307692307692308	0.7272727272727273	3	13	3
10745	0.023519068029453787	0.04	0.0	0.0	0.0	0.019230769230769232	0.0	3	365	3
10747	0.01774920320914386	0.021538461538461538	0.0	0.0	0.02564102564102564	0.0	0.0	3	414	3
10755	0.13397076601824376	0.12307692307692308	0.01818181818181818	0.0	0.20512820512820512	0.15384615384615385	0.18181818181818182	3	84	3
10758	0.06275414880756126	0.07384615384615384	0.01818181818181818	0.0	0.0	0.038461538461538464	0.0	3	202	3
10759	0.016485328058028353	0.04	0.09090909090909091	0.0	0.0	0.038461538461538464	0.0	3	317	3
10775	0.005714913726783163	0.015384615384615385	0.0	0.0	0.0	0.019230769230769232	0.0	3	187	3
10778	0.0624244422464007	0.033846153846153845	0.0	0.0	0.10256410256410256	0.038461538461538464	0.09090909090909091	3	205	3
10785	0.5066490823167381	0.4584615384615385	0.32727272727272727	0.2	0.4358974358974359	0.38461538461538464	0.36363636363636365	3	63	3
10810	0.2844818111880426	0.4276923076923077	0.34545454545454546	0.4	0.5641025641025641	0.3269230769230769	0.36363636363636365	3	64	3
10813	0.02829981316628201	0.027692307692307693	0.0	0.0	0.05128205128205128	0.019230769230769232	0.0	3	385	3
10817	0.022529948345972085	0.052307692307692305	0.03636363636363636	0.0	0.10256410256410256	0.019230769230769232	0.0	3	386	3
10830	0.3449280140674799	0.5046153846153846	0.2909090909090909	0.2	0.5897435897435898	0.46153846153846156	0.2727272727272727	3	47	3
10839	0.011814485108253654	0.01846153846153846	0.01818181818181818	0.0	0.02564102564102564	0.057692307692307696	0.0	3	449	3
10843	0.08440487965710518	0.055384615384615386	0.05454545454545454	0.2	0.0	0.057692307692307696	0.0	3	223	3
10851	0.040279151555115945	0.06769230769230769	0.05454545454545454	0.0	0.10256410256410256	0.038461538461538464	0.0	3	237	3
10854	0.09462578305308275	0.033846153846153845	0.01818181818181818	0.0	0.02564102564102564	0.057692307692307696	0.0	3	124	3
10877	0.01489174634575228	0.043076923076923075	0.01818181818181818	0.0	0.0	0.019230769230769232	0.0	3	425	3
10882	0.013572920101110011	0.046153846153846156	0.01818181818181818	0.0	0.02564102564102564	0.057692307692307696	0.0	3	417	3
10888	0.02423343224530168	0.006153846153846154	0.01818181818181818	0.0	0.0	0.019230769230769232	0.0	3	423	3
10896	0.031047367842620067	0.04	0.01818181818181818	0.0	0.02564102564102564	0.057692307692307696	0.0	3	213	3
10910	0.9495548961424332	0.9415384615384615	0.6363636363636364	0.4	0.6923076923076923	0.75	0.9090909090909092	3	18	3
10911	0.07945928123969667	0.14769230769230768	0.09090909090909091	0.2	0.10256410256410256	0.11538461538461539	0.0	3	195	3
10914	0.014177382129904385	0.00923076923076923	0.0	0.0	0.0	0.0	0.0	3	280	3
10930	0.10325310473678426	0.13846153846153847	0.10909090909090909	0.2	0.20512820512820512	0.09615384615384616	0.0	3	160	3
10937	0.01719969227387625	0.03076923076923077	0.0	0.0	0.02564102564102564	0.019230769230769232	0.0	3	304	3
10939	0.0314320254973074	0.04	0.0	0.0	0.05128205128205128	0.038461538461538464	0.0	3	222	3
10946	0.040663809209803274	0.07384615384615384	0.09090909090909091	0.2	0.05128205128205128	0.038461538461538464	0.09090909090909091	3	251	3
10951	0.2167271128695461	0.10153846153846154	0.05454545454545454	0.2	0.05128205128205128	0.07692307692307693	0.0	3	101	3
10955	0.1115507198593252	0.21846153846153846	0.10909090909090909	0.2	0.20512820512820512	0.17307692307692307	0.0	3	165	3
10970	0.2892076052313441	0.3415384615384615	0.2909090909090909	0.0	0.1794871794871795	0.40384615384615385	0.36363636363636365	3	80	3
10982	0.008957028244862072	0.003076923076923077	0.01818181818181818	0.0	0.0	0.0	0.0	3	415	3
10993	0.2671722167271129	0.16923076923076924	0.05454545454545454	0.4	0.3076923076923077	0.23076923076923078	0.09090909090909091	3	32	3
11008	0.0678096494120233	0.13230769230769232	0.09090909090909091	0.0	0.20512820512820512	0.13461538461538464	0.09090909090909091	3	109	3
11017	0.05879767007363446	0.015384615384615385	0.0	0.0	0.0	0.019230769230769232	0.0	3	186	3
11030	0.02143092647543686	0.06769230769230769	0.03636363636363636	0.0	0.02564102564102564	0.019230769230769232	0.0	3	283	3
11031	0.13215737993186064	0.2246153846153846	0.09090909090909091	0.0	0.2564102564102564	0.19230769230769232	0.09090909090909091	3	93	3
11041	0.06967798659193318	0.1076923076923077	0.05454545454545454	0.0	0.2564102564102564	0.09615384615384616	0.0	3	219	3
11047	0.15732498076711726	0.20615384615384616	0.09090909090909091	0.2	0.3333333333333333	0.23076923076923078	0.0	3	92	3
11061	0.025497307396417188	0.033846153846153845	0.01818181818181818	0.2	0.07692307692307693	0.019230769230769232	0.0	3	368	3
11062	0.11429827453566326	0.043076923076923075	0.03636363636363636	0.2	0.02564102564102564	0.038461538461538464	0.0	3	114	3
11079	0.10457193098142653	0.2	0.14545454545454545	0.0	0.20512820512820512	0.21153846153846156	0.18181818181818182	3	104	3
11081	0.008242664029014177	0.006153846153846154	0.0	0.0	0.0	0.038461538461538464	0.0	3	354	3
11086	0.20634135619298824	0.3476923076923077	0.14545454545454545	0.2	0.23076923076923075	0.2884615384615385	0.18181818181818182	3	83	3
11093	0.35602813495988567	0.18153846153846154	0.09090909090909091	0.0	0.05128205128205128	0.17307692307692307	0.2727272727272727	3	102	3
11094	0.0624244422464007	0.046153846153846156	0.0	0.2	0.07692307692307693	0.07692307692307693	0.0	3	144	3
11096	0.013847675568743818	0.003076923076923077	0.0	0.0	0.02564102564102564	0.0	0.0	3	394	3
11098	0.028519617540389054	0.01846153846153846	0.01818181818181818	0.0	0.02564102564102564	0.0	0.0	3	355	3
11106	0.03236619408726234	0.08307692307692308	0.03636363636363636	0.0	0.05128205128205128	0.07692307692307693	0.0	3	152	3
11111	0.015331355093966369	0.04	0.03636363636363636	0.0	0.05128205128205128	0.038461538461538464	0.0	3	444	3
11134	0.024453236619408725	0.06461538461538462	0.05454545454545454	0.0	0.07692307692307693	0.09615384615384616	0.0	4	110	3
11149	0.006923837784371909	0.012307692307692308	0.0	0.0	0.0	0.0	0.0	4	360	3
11153	0.005165402791515551	0.003076923076923077	0.0	0.0	0.0	0.0	0.0	4	333	3
11154	0.009286734806022639	0.003076923076923077	0.0	0.0	0.02564102564102564	0.019230769230769232	0.0	4	241	3
11175	0.02329926365534674	0.03692307692307692	0.01818181818181818	0.0	0.05128205128205128	0.0	0.0	4	254	3
11180	0.005165402791515551	0.006153846153846154	0.0	0.0	0.02564102564102564	0.0	0.0	4	430	3
11184	0.015496208374546653	0.006153846153846154	0.0	0.0	0.02564102564102564	0.0	0.0	4	236	3
11209	0.0010990218705352237	0.0	0.01818181818181818	0.0	0.0	0.0	0.0	4	391	3
11233	0.0016485328058028353	0.003076923076923077	0.0	0.0	0.0	0.0	0.0	4	397	3
11235	0.010056050115397296	0.024615384615384615	0.01818181818181818	0.0	0.05128205128205128	0.057692307692307696	0.0	4	126	3
11236	0.06555665457742609	0.043076923076923075	0.03636363636363636	0.0	0.02564102564102564	0.0	0.0	4	157	3
11237	0.08495439059237278	0.10153846153846154	0.03636363636363636	0.0	0.10256410256410256	0.11538461538461539	0.09090909090909091	4	17	3
11256	0.010385756676557863	0.00923076923076923	0.0	0.0	0.02564102564102564	0.0	0.0	4	370	3
11259	0.0041762831080338495	0.015384615384615385	0.0	0.0	0.0	0.019230769230769232	0.09090909090909091	4	443	3
11262	0.016430376964501593	0.03692307692307692	0.0	0.0	0.0	0.038461538461538464	0.09090909090909091	4	145	3
11263	0.026321573799318605	0.05846153846153846	0.01818181818181818	0.0	0.02564102564102564	0.057692307692307696	0.0	4	112	3
11267	0.005165402791515551	0.003076923076923077	0.0	0.0	0.0	0.0	0.0	4	301	3
11272	0.021156171007803055	0.021538461538461538	0.01818181818181818	0.0	0.02564102564102564	0.0	0.0	4	168	3
11276	0.12149686778766897	0.08307692307692308	0.0	0.0	0.02564102564102564	0.038461538461538464	0.09090909090909091	4	41	3
11282	0.002143092647543686	0.006153846153846154	0.0	0.0	0.0	0.0	0.0	4	410	3
11307	0.025387405209363667	0.03076923076923077	0.0	0.0	0.02564102564102564	0.0	0.0	4	50	3
11322	0.0034069677986591934	0.003076923076923077	0.0	0.0	0.0	0.0	0.0	4	352	3
11332	0.007967908561380372	0.006153846153846154	0.01818181818181818	0.0	0.02564102564102564	0.019230769230769232	0.0	4	163	3
11349	0.018903176173205846	0.052307692307692305	0.01818181818181818	0.0	0.0	0.019230769230769232	0.09090909090909091	4	179	3
11351	0.016979887899769206	0.03692307692307692	0.01818181818181818	0.0	0.0	0.019230769230769232	0.0	4	138	3
11353	0.0015935817122760742	0.006153846153846154	0.0	0.0	0.0	0.0	0.0	4	337	3
11378	0.004560940762721178	0.015384615384615385	0.0	0.0	0.02564102564102564	0.0	0.0	4	313	3
11390	0.004835696230354984	0.006153846153846154	0.0	0.0	0.0	0.0	0.0	4	242	3
11393	0.011704582921200132	0.03076923076923077	0.01818181818181818	0.0	0.0	0.038461538461538464	0.0	4	171	3
11394	0.05225848994394988	0.06153846153846154	0.03636363636363636	0.0	0.05128205128205128	0.07692307692307693	0.0	4	81	3
11407	0.014781844158698758	0.03076923076923077	0.0	0.0	0.02564102564102564	0.019230769230769232	0.0	4	207	3
11410	0.015551159468073414	0.027692307692307693	0.01818181818181818	0.0	0.0	0.019230769230769232	0.0	4	274	3
11413	0.011374876360039565	0.043076923076923075	0.0	0.0	0.02564102564102564	0.07692307692307693	0.09090909090909091	4	147	3
11416	0.010165952302450819	0.027692307692307693	0.0	0.0	0.05128205128205128	0.0	0.0	4	227	3
11420	0.2740960545114848	0.17846153846153845	0.07272727272727272	0.0	0.07692307692307693	0.17307692307692307	0.2727272727272727	4	29	3
11426	0.001538630618749313	0.012307692307692308	0.0	0.0	0.02564102564102564	0.0	0.0	4	298	3
11431	0.029014177382129903	0.024615384615384615	0.0	0.0	0.02564102564102564	0.0	0.0	4	175	3
11442	0.23167381030882514	0.15076923076923077	0.07272727272727272	0.0	0.10256410256410256	0.15384615384615385	0.18181818181818182	4	16	3
11446	0.09022969557094186	0.09538461538461539	0.03636363636363636	0.0	0.07692307692307693	0.09615384615384616	0.18181818181818182	4	25	3
11448	0.2154632377184306	0.18461538461538463	0.07272727272727272	0.0	0.10256410256410256	0.19230769230769232	0.2727272727272727	4	19	3
11451	0.018463567424991757	0.003076923076923077	0.01818181818181818	0.0	0.0	0.0	0.0	4	271	3
11452	0.003022310143971865	0.003076923076923077	0.0	0.0	0.0	0.0	0.0	4	375	3
11462	0.03236619408726234	0.03076923076923077	0.0	0.0	0.0	0.038461538461538464	0.0	4	161	3
11463	0.005330256072095835	0.012307692307692308	0.0	0.0	0.0	0.0	0.0	4	401	3
11472	0.03483899329596659	0.024615384615384615	0.0	0.0	0.0	0.019230769230769232	0.09090909090909091	4	106	3
11477	0.1383119024068579	0.06153846153846154	0.01818181818181818	0.0	0.05128205128205128	0.11538461538461539	0.0	4	70	3
11521	0.10446202879437301	0.043076923076923075	0.0	0.0	0.05128205128205128	0.019230769230769232	0.0	4	146	3
11534	0.008352566216067699	0.012307692307692308	0.0	0.0	0.0	0.019230769230769232	0.0	4	214	3
11535	0.04577426090779206	0.024615384615384615	0.01818181818181818	0.0	0.0	0.057692307692307696	0.0	4	150	3
11541	0.020112100230794593	0.05846153846153846	0.01818181818181818	0.0	0.07692307692307693	0.038461538461538464	0.09090909090909091	4	115	3
11548	0.004011429827453566	0.00923076923076923	0.0	0.0	0.02564102564102564	0.0	0.0	4	343	3
11552	0.0028574568633915813	0.00923076923076923	0.0	0.0	0.0	0.0	0.0	4	320	3
11553	0.012638751511155072	0.027692307692307693	0.0	0.0	0.0	0.0	0.0	4	200	3
11557	0.006923837784371909	0.00923076923076923	0.0	0.0	0.0	0.0	0.0	4	233	3
11574	0.0951203428948236	0.09538461538461539	0.01818181818181818	0.0	0.10256410256410256	0.17307692307692307	0.09090909090909091	4	44	3
11596	0.007583250906693043	0.003076923076923077	0.0	0.0	0.0	0.0	0.0	4	174	3
11598	0.024013627871194636	0.027692307692307693	0.01818181818181818	0.0	0.02564102564102564	0.0	0.0	4	128	3
11599	0.00791295746785361	0.015384615384615385	0.0	0.0	0.05128205128205128	0.0	0.0	4	239	3
11603	0.07055720408836136	0.06461538461538462	0.01818181818181818	0.0	0.02564102564102564	0.057692307692307696	0.0	4	134	3
11615	0.005769864820309924	0.003076923076923077	0.0	0.0	0.0	0.0	0.0	4	432	3
11631	0.008462468403121221	0.015384615384615385	0.01818181818181818	0.0	0.02564102564102564	0.0	0.0	4	137	3
11633	0.010385756676557863	0.003076923076923077	0.0	0.0	0.0	0.0	0.0	4	309	3
11642	0.047257940433014615	0.07076923076923076	0.01818181818181818	0.0	0.05128205128205128	0.038461538461538464	0.0	4	52	3
11644	0.03918012968458072	0.046153846153846156	0.01818181818181818	0.0	0.05128205128205128	0.0	0.0	4	125	3
11650	0.06616111660622047	0.06769230769230769	0.01818181818181818	0.0	0.05128205128205128	0.09615384615384616	0.09090909090909091	4	51	3
11652	0.005769864820309924	0.012307692307692308	0.0	0.0	0.02564102564102564	0.0	0.0	4	373	3
11655	0.007803055280800088	0.00923076923076923	0.0	0.0	0.0	0.0	0.0	4	331	3
11657	0.0648422903615782	0.03076923076923077	0.0	0.0	0.02564102564102564	0.019230769230769232	0.0	4	169	3
11683	0.0007693153093746566	0.006153846153846154	0.01818181818181818	0.0	0.0	0.019230769230769232	0.0	4	378	3
11689	0.009671392460709968	0.021538461538461538	0.0	0.0	0.0	0.019230769230769232	0.0	4	269	3
11704	0.001263875151115507	0.003076923076923077	0.0	0.0	0.0	0.019230769230769232	0.0	4	344	3
11707	0.011814485108253654	0.024615384615384615	0.0	0.0	0.02564102564102564	0.0	0.0	4	182	3
11719	0.03868556984283987	0.052307692307692305	0.01818181818181818	0.0	0.05128205128205128	0.0	0.0	4	118	3
11763	0.004231234201560611	0.003076923076923077	0.0	0.0	0.0	0.0	0.0	4	408	3
11779	0.009231783712495879	0.021538461538461538	0.01818181818181818	0.0	0.0	0.019230769230769232	0.0	4	158	3
11785	0.0484119133970766	0.043076923076923075	0.0	0.0	0.0	0.0	0.0	4	191	3
11809	0.03253104736784262	0.06461538461538462	0.07272727272727272	0.0	0.05128205128205128	0.057692307692307696	0.0	4	67	3
11810	0.03961973843279481	0.033846153846153845	0.01818181818181818	0.0	0.07692307692307693	0.057692307692307696	0.0	4	61	3
11820	0.04813715792944279	0.06461538461538462	0.01818181818181818	0.0	0.0	0.07692307692307693	0.0	4	66	3
11854	0.002747554676338059	0.006153846153846154	0.0	0.0	0.0	0.0	0.0	4	442	3
11856	0.04868666886471041	0.00923076923076923	0.0	0.0	0.02564102564102564	0.019230769230769232	0.0	4	142	3
11876	0.004560940762721178	0.006153846153846154	0.0	0.0	0.0	0.0	0.0	4	345	3
11878	0.008462468403121221	0.033846153846153845	0.0	0.0	0.02564102564102564	0.11538461538461539	0.09090909090909091	4	231	3
11900	0.0038465765468732828	0.003076923076923077	0.0	0.0	0.0	0.0	0.0	4	382	3
11933	0.2630508847126058	0.15692307692307692	0.07272727272727272	0.0	0.10256410256410256	0.09615384615384616	0.2727272727272727	4	15	3
11935	0.003626772172766238	0.003076923076923077	0.01818181818181818	0.0	0.0	0.0	0.0	4	403	3
11942	0.010056050115397296	0.0	0.0	0.0	0.0	0.0	0.09090909090909091	4	289	3
11944	0.017969007583250905	0.03076923076923077	0.01818181818181818	0.0	0.02564102564102564	0.019230769230769232	0.0	4	82	3
11955	0.22738762501373777	0.10461538461538461	0.03636363636363636	0.0	0.05128205128205128	0.07692307692307693	0.18181818181818182	4	48	3
11958	0.014781844158698758	0.07384615384615384	0.0	0.0	0.0	0.07692307692307693	0.09090909090909091	4	212	3
11973	0.0176942521156171	0.055384615384615386	0.01818181818181818	0.0	0.05128205128205128	0.057692307692307696	0.0	4	68	3
11980	0.0018683371799098803	0.006153846153846154	0.0	0.0	0.0	0.0	0.0	4	287	3
11993	0.10627541488075612	0.08615384615384615	0.05454545454545454	0.0	0.05128205128205128	0.07692307692307693	0.18181818181818182	4	65	3
11994	0.01676008352566216	0.027692307692307693	0.01818181818181818	0.0	0.0	0.038461538461538464	0.0	4	148	3
11997	0.02945378613034399	0.04	0.01818181818181818	0.0	0.02564102564102564	0.019230769230769232	0.0	4	151	3
12013	0.005550060446202879	0.015384615384615385	0.01818181818181818	0.0	0.05128205128205128	0.0	0.0	4	364	3
12019	0.04791735355533575	0.05846153846153846	0.0	0.0	0.02564102564102564	0.07692307692307693	0.09090909090909091	4	113	3
12023	0.1238597648093197	0.08615384615384615	0.05454545454545454	0.0	0.05128205128205128	0.11538461538461539	0.18181818181818182	4	33	3
12028	0.005385207165622596	0.03076923076923077	0.01818181818181818	0.0	0.0	0.057692307692307696	0.0	4	264	3
12033	0.010385756676557863	0.021538461538461538	0.01818181818181818	0.0	0.02564102564102564	0.038461538461538464	0.0	4	86	3
12038	0.019287833827893175	0.04	0.03636363636363636	0.0	0.0	0.019230769230769232	0.0	4	189	3
12072	0.011704582921200132	0.03076923076923077	0.01818181818181818	0.0	0.0	0.038461538461538464	0.0	4	196	3
12075	0.015606110561600176	0.00923076923076923	0.01818181818181818	0.0	0.05128205128205128	0.019230769230769232	0.09090909090909091	4	192	3
12076	0.01252884932410155	0.012307692307692308	0.03636363636363636	0.0	0.0	0.019230769230769232	0.0	4	185	3
12079	0.004011429827453566	0.03076923076923077	0.0	0.0	0.05128205128205128	0.038461538461538464	0.0	4	257	3
12091	0.009451588086602923	0.015384615384615385	0.0	0.0	0.05128205128205128	0.038461538461538464	0.0	4	230	3
12092	0.005714913726783163	0.003076923076923077	0.0	0.0	0.0	0.019230769230769232	0.09090909090909091	4	369	3
12094	0.04280690185734696	0.052307692307692305	0.01818181818181818	0.0	0.05128205128205128	0.019230769230769232	0.0	4	53	3
12098	0.007363446532585998	0.003076923076923077	0.0	0.0	0.02564102564102564	0.0	0.0	4	339	3
12102	0.04170787998681174	0.03692307692307692	0.03636363636363636	0.0	0.02564102564102564	0.038461538461538464	0.09090909090909091	4	103	3
12117	0.03560830860534125	0.07076923076923076	0.01818181818181818	0.0	0.07692307692307693	0.0	0.0	4	111	3
12120	0.04615891856247939	0.046153846153846156	0.01818181818181818	0.0	0.07692307692307693	0.038461538461538464	0.09090909090909091	4	132	3
12131	0.003681723266292999	0.00923076923076923	0.0	0.0	0.0	0.0	0.0	4	341	3
12150	0.014122431036377624	0.006153846153846154	0.0	0.0	0.0	0.0	0.0	4	347	3
12154	0.011539729640619847	0.012307692307692308	0.0	0.0	0.0	0.019230769230769232	0.0	4	228	3
12168	0.027145840202220023	0.046153846153846156	0.0	0.0	0.07692307692307693	0.07692307692307693	0.0	4	199	3
12177	0.004505989669194417	0.01846153846153846	0.01818181818181818	0.0	0.0	0.019230769230769232	0.0	4	358	3
12199	0.0010440707770084624	0.003076923076923077	0.0	0.0	0.0	0.0	0.0	4	441	3
12200	0.21463897131552917	0.13538461538461538	0.03636363636363636	0.0	0.05128205128205128	0.09615384615384616	0.2727272727272727	4	72	3
12207	0.002747554676338059	0.00923076923076923	0.0	0.0	0.0	0.038461538461538464	0.0	4	342	3
12210	0.010605561050664907	0.0	0.01818181818181818	0.0	0.0	0.0	0.0	4	247	3
12215	0.0130234091658424	0.021538461538461538	0.0	0.0	0.0	0.0	0.0	4	176	3
12221	0.0009891196834817012	0.00923076923076923	0.0	0.0	0.0	0.038461538461538464	0.0	4	362	3
12238	0.013572920101110011	0.024615384615384615	0.03636363636363636	0.0	0.02564102564102564	0.0	0.0	4	206	3
12259	0.013902626662270578	0.027692307692307693	0.0	0.0	0.02564102564102564	0.019230769230769232	0.0	4	177	3
12283	0.28964721397955817	0.2	0.07272727272727272	0.0	0.10256410256410256	0.23076923076923078	0.2727272727272727	4	21	3
12308	0.0023628970216507308	0.00923076923076923	0.01818181818181818	0.0	0.0	0.0	0.0	4	326	3
12315	0.025827013957577756	0.03692307692307692	0.01818181818181818	0.0	0.02564102564102564	0.019230769230769232	0.0	4	108	3
12321	0.008517419496647983	0.01846153846153846	0.01818181818181818	0.0	0.02564102564102564	0.0	0.0	4	273	3
12329	0.0019782393669634025	0.003076923076923077	0.0	0.0	0.0	0.0	0.0	4	380	3
12341	0.008022859654907132	0.006153846153846154	0.0	0.0	0.0	0.0	0.0	4	253	3
12359	0.25783053082756346	0.16615384615384615	0.07272727272727272	0.0	0.10256410256410256	0.15384615384615385	0.2727272727272727	4	14	3
12365	0.05659962633256402	0.05846153846153846	0.05454545454545454	0.0	0.0	0.019230769230769232	0.0	4	46	3
12376	0.0034619188921859545	0.021538461538461538	0.0	0.0	0.05128205128205128	0.038461538461538464	0.09090909090909091	4	398	3
12380	0.011869436201780416	0.033846153846153845	0.03636363636363636	0.0	0.05128205128205128	0.019230769230769232	0.0	4	180	3
12399	0.0034069677986591934	0.003076923076923077	0.0	0.0	0.0	0.0	0.0	4	359	3
12417	0.01945268710847346	0.021538461538461538	0.0	0.0	0.0	0.019230769230769232	0.0	4	218	3
12424	0.0019782393669634025	0.012307692307692308	0.0	0.0	0.0	0.038461538461538464	0.0	4	292	3
12426	0.008462468403121221	0.01846153846153846	0.0	0.0	0.0	0.0	0.0	4	277	3
12432	0.011704582921200132	0.015384615384615385	0.01818181818181818	0.0	0.02564102564102564	0.019230769230769232	0.09090909090909091	4	290	3
12444	0.007473348719639521	0.00923076923076923	0.0	0.0	0.0	0.0	0.0	4	308	3
12446	0.0062094735685240135	0.00923076923076923	0.0	0.0	0.02564102564102564	0.0	0.0	4	276	3
12449	0.012803604791735356	0.006153846153846154	0.01818181818181818	0.0	0.02564102564102564	0.0	0.0	4	232	3
12476	0.012858555885262116	0.015384615384615385	0.0	0.0	0.02564102564102564	0.0	0.0	4	159	3
12485	0.1725464336740301	0.1076923076923077	0.03636363636363636	0.0	0.05128205128205128	0.09615384615384616	0.18181818181818182	4	34	3
12537	0.006264424662050775	0.012307692307692308	0.0	0.0	0.02564102564102564	0.0	0.0	4	262	3
12539	0.011814485108253654	0.003076923076923077	0.0	0.0	0.0	0.0	0.0	4	282	3
12543	0.008077810748433894	0.012307692307692308	0.01818181818181818	0.0	0.0	0.019230769230769232	0.0	4	190	3
12544	0.22854159797779974	0.11076923076923077	0.03636363636363636	0.0	0.07692307692307693	0.07692307692307693	0.18181818181818182	4	54	3
12561	0.05500604462028794	0.012307692307692308	0.01818181818181818	0.0	0.02564102564102564	0.019230769230769232	0.0	4	98	3
12574	0.019342784921419935	0.03076923076923077	0.01818181818181818	0.0	0.02564102564102564	0.038461538461538464	0.0	4	220	3
12577	0.002472799208704253	0.003076923076923077	0.0	0.0	0.0	0.0	0.0	4	388	3
12578	0.014946697439279042	0.07384615384615384	0.0	0.0	0.0	0.07692307692307693	0.09090909090909091	4	211	3
12582	0.040224200461589185	0.012307692307692308	0.0	0.0	0.02564102564102564	0.0	0.0	4	95	3
12618	0.011374876360039565	0.003076923076923077	0.0	0.0	0.0	0.0	0.0	4	348	3
12626	0.0028574568633915813	0.003076923076923077	0.0	0.0	0.0	0.019230769230769232	0.0	4	319	3
12630	0.01577096384218046	0.027692307692307693	0.0	0.0	0.02564102564102564	0.019230769230769232	0.0	4	336	3
12638	0.01994724695021431	0.006153846153846154	0.0	0.0	0.0	0.019230769230769232	0.0	4	188	3
12642	0.00697878887789867	0.01846153846153846	0.0	0.0	0.0	0.0	0.0	4	272	3
12657	0.036762281569403234	0.05846153846153846	0.01818181818181818	0.0	0.02564102564102564	0.038461538461538464	0.18181818181818182	4	143	3
12659	0.004560940762721178	0.012307692307692308	0.0	0.0	0.0	0.0	0.0	4	314	3
12666	0.003077261237498626	0.006153846153846154	0.0	0.0	0.0	0.0	0.0	4	334	3
12675	0.007088691064952192	0.00923076923076923	0.0	0.0	0.0	0.0	0.0	4	285	3
12679	0.05901747444774151	0.07076923076923076	0.05454545454545454	0.0	0.0	0.07692307692307693	0.09090909090909091	4	74	3
12689	0.013902626662270578	0.021538461538461538	0.01818181818181818	0.0	0.0	0.0	0.0	4	183	3
12705	0.06192988240465985	0.033846153846153845	0.0	0.0	0.02564102564102564	0.038461538461538464	0.0	4	121	3
12706	0.03406967798659193	0.03076923076923077	0.0	0.0	0.0	0.019230769230769232	0.09090909090909091	4	116	3
12708	0.08072315639081218	0.09846153846153846	0.03636363636363636	0.0	0.10256410256410256	0.09615384615384616	0.09090909090909091	4	22	3
12710	0.02280470381360589	0.027692307692307693	0.01818181818181818	0.0	0.0	0.038461538461538464	0.0	4	225	3
12716	0.018793273986152326	0.03692307692307692	0.01818181818181818	0.0	0.05128205128205128	0.0	0.0	4	154	3
12717	0.02983844378503132	0.015384615384615385	0.01818181818181818	0.0	0.0	0.019230769230769232	0.0	4	173	3
12718	0.027145840202220023	0.027692307692307693	0.0	0.0	0.0	0.0	0.0	4	130	3
12727	0.0008792174964281789	0.003076923076923077	0.0	0.0	0.0	0.0	0.0	4	312	3
12732	0.02088141554016925	0.052307692307692305	0.01818181818181818	0.0	0.05128205128205128	0.019230769230769232	0.0	4	107	3
12737	0.005989669194416969	0.006153846153846154	0.0	0.0	0.0	0.0	0.0	4	422	3
12753	0.0046708429497747	0.012307692307692308	0.0	0.0	0.0	0.0	0.0	4	204	3
12758	0.04308165732498077	0.04	0.01818181818181818	0.0	0.07692307692307693	0.038461538461538464	0.0	4	96	3
12762	0.008022859654907132	0.015384615384615385	0.01818181818181818	0.0	0.02564102564102564	0.019230769230769232	0.0	4	127	3
12770	0.030937465655566546	0.00923076923076923	0.01818181818181818	0.0	0.0	0.0	0.0	4	79	3
12772	0.011759534014726894	0.003076923076923077	0.0	0.0	0.02564102564102564	0.0	0.0	4	263	3
12784	0.21535333553137706	0.09538461538461539	0.03636363636363636	0.0	0.07692307692307693	0.09615384615384616	0.18181818181818182	4	45	3
12787	0.0019232882734366414	0.006153846153846154	0.0	0.0	0.0	0.0	0.0	4	428	3
12794	0.0032970656116056707	0.01846153846153846	0.0	0.0	0.0	0.0	0.0	4	346	3
12812	0.03934498296516101	0.024615384615384615	0.0	0.0	0.0	0.0	0.0	4	226	3
12816	0.04610396746895263	0.046153846153846156	0.03636363636363636	0.0	0.05128205128205128	0.038461538461538464	0.0	4	58	3
12830	0.0031871634245521484	0.015384615384615385	0.0	0.0	0.02564102564102564	0.0	0.0	4	330	3
12848	0.04302670623145401	0.07692307692307693	0.0	0.0	0.02564102564102564	0.09615384615384616	0.09090909090909091	4	85	3
12869	0.014232333223431147	0.01846153846153846	0.01818181818181818	0.0	0.0	0.019230769230769232	0.0	4	172	3
12873	0.0035168699857127156	0.003076923076923077	0.0	0.0	0.02564102564102564	0.0	0.0	4	406	3
12886	0.0031871634245521484	0.006153846153846154	0.0	0.0	0.02564102564102564	0.0	0.0	4	338	3
12889	0.003626772172766238	0.006153846153846154	0.0	0.0	0.0	0.0	0.0	4	307	3
12893	0.003626772172766238	0.003076923076923077	0.0	0.0	0.0	0.0	0.0	4	300	3
12905	0.006923837784371909	0.012307692307692308	0.0	0.0	0.0	0.0	0.0	4	390	3
12913	0.07055720408836136	0.05846153846153846	0.0	0.0	0.02564102564102564	0.019230769230769232	0.0	4	123	3
12918	0.004890647323881745	0.006153846153846154	0.0	0.0	0.0	0.038461538461538464	0.0	4	325	3
12973	0.002637652489284537	0.00923076923076923	0.0	0.0	0.02564102564102564	0.0	0.0	4	451	3
12985	0.04538960325310474	0.07076923076923076	0.01818181818181818	0.0	0.02564102564102564	0.07692307692307693	0.0	4	39	3
12992	0.007473348719639521	0.012307692307692308	0.0	0.0	0.0	0.0	0.0	4	332	3
12997	0.0015935817122760742	0.003076923076923077	0.0	0.0	0.0	0.0	0.0	4	446	3
12998	0.006099571381470491	0.006153846153846154	0.0	0.0	0.02564102564102564	0.0	0.0	4	288	3
13004	0.0009891196834817012	0.003076923076923077	0.0	0.0	0.0	0.0	0.0	4	350	3
13012	0.011759534014726894	0.003076923076923077	0.01818181818181818	0.0	0.0	0.0	0.0	4	268	3
13017	0.0021980437410704474	0.00923076923076923	0.0	0.0	0.0	0.019230769230769232	0.0	4	357	3
13027	0.0023628970216507308	0.012307692307692308	0.01818181818181818	0.0	0.0	0.038461538461538464	0.0	4	256	3
13029	0.010770414331245192	0.006153846153846154	0.0	0.0	0.0	0.0	0.0	4	250	3
13048	0.001813386086383119	0.006153846153846154	0.0	0.0	0.02564102564102564	0.0	0.0	4	299	3
13049	0.004396087482140895	0.006153846153846154	0.0	0.0	0.0	0.0	0.0	4	302	3
13051	0.006484229036157819	0.021538461538461538	0.0	0.0	0.02564102564102564	0.0	0.0	4	235	3
13053	0.020386855698428397	0.021538461538461538	0.01818181818181818	0.0	0.02564102564102564	0.019230769230769232	0.0	4	167	3
13074	0.023848774590614352	0.04923076923076923	0.03636363636363636	0.0	0.0	0.038461538461538464	0.0	4	156	3
13081	0.005495109352676118	0.003076923076923077	0.0	0.0	0.0	0.019230769230769232	0.0	4	372	3
13084	0.005989669194416969	0.015384615384615385	0.0	0.0	0.02564102564102564	0.0	0.0	4	383	3
13085	0.0035168699857127156	0.006153846153846154	0.0	0.0	0.0	0.0	0.0	4	389	3
13094	0.004505989669194417	0.00923076923076923	0.0	0.0	0.02564102564102564	0.0	0.0	4	258	3
13100	0.04198263545444554	0.027692307692307693	0.03636363636363636	0.0	0.0	0.019230769230769232	0.09090909090909091	4	60	3
13133	0.13655346741400154	0.043076923076923075	0.03636363636363636	0.0	0.02564102564102564	0.038461538461538464	0.09090909090909091	4	59	3
13139	0.12204637872293658	0.16	0.05454545454545454	0.0	0.05128205128205128	0.13461538461538464	0.2727272727272727	4	26	3
13160	0.03291570502252995	0.03076923076923077	0.0	0.0	0.02564102564102564	0.0	0.0	4	90	3
13169	0.27629409825255524	0.1723076923076923	0.07272727272727272	0.0	0.07692307692307693	0.13461538461538464	0.18181818181818182	4	27	3
13173	0.07588746016045719	0.052307692307692305	0.0	0.0	0.05128205128205128	0.019230769230769232	0.09090909090909091	4	105	3
13180	0.16633696010550608	0.11076923076923077	0.05454545454545454	0.0	0.02564102564102564	0.07692307692307693	0.18181818181818182	4	76	3
13188	0.009946147928343774	0.024615384615384615	0.01818181818181818	0.0	0.0	0.019230769230769232	0.0	4	240	3
13196	0.0022529948345972085	0.006153846153846154	0.0	0.0	0.0	0.0	0.0	4	265	3
13210	0.28926255632487086	0.19076923076923077	0.07272727272727272	0.0	0.10256410256410256	0.21153846153846156	0.2727272727272727	4	12	3
13213	0.09748323991647434	0.09846153846153846	0.03636363636363636	0.0	0.05128205128205128	0.11538461538461539	0.18181818181818182	4	75	3
13214	0.22145290691284755	0.10153846153846154	0.03636363636363636	0.0	0.05128205128205128	0.09615384615384616	0.2727272727272727	4	119	3
13218	0.01676008352566216	0.003076923076923077	0.01818181818181818	0.0	0.0	0.0	0.0	4	194	3
13222	0.004615891856247939	0.006153846153846154	0.0	0.0	0.0	0.019230769230769232	0.0	4	363	3
13225	0.07193098142653039	0.07692307692307693	0.03636363636363636	0.0	0.07692307692307693	0.07692307692307693	0.09090909090909091	4	43	3
13226	0.0056599626332564015	0.015384615384615385	0.0	0.0	0.0	0.0	0.0	4	260	3
13240	0.0260468183316848	0.015384615384615385	0.0	0.0	0.0	0.019230769230769232	0.0	4	62	3
13241	0.007638202000219804	0.021538461538461538	0.01818181818181818	0.0	0.05128205128205128	0.019230769230769232	0.0	4	201	3
13246	0.1524343334432355	0.1076923076923077	0.03636363636363636	0.0	0.02564102564102564	0.09615384615384616	0.2727272727272727	4	69	3
13273	0.010001099021870534	0.021538461538461538	0.0	0.0	0.02564102564102564	0.0	0.0	4	193	3
13278	0.005275304978569074	0.00923076923076923	0.0	0.0	0.0	0.0	0.0	4	433	3
13320	0.008462468403121221	0.04	0.01818181818181818	0.0	0.05128205128205128	0.0	0.09090909090909091	4	217	3
13340	0.07720628640509945	0.06461538461538462	0.01818181818181818	0.0	0.0	0.057692307692307696	0.09090909090909091	4	97	3
13359	0.002143092647543686	0.003076923076923077	0.0	0.0	0.0	0.0	0.0	4	409	3
13367	0.006594131223211341	0.012307692307692308	0.01818181818181818	0.0	0.0	0.019230769230769232	0.0	4	294	3
13372	0.0023079459281239697	0.006153846153846154	0.0	0.0	0.02564102564102564	0.0	0.0	4	349	3
13374	0.07143642158478954	0.024615384615384615	0.0	0.0	0.0	0.0	0.0	4	170	3
13376	0.003077261237498626	0.012307692307692308	0.0	0.0	0.0	0.0	0.0	4	429	3
13388	0.006154522474997252	0.012307692307692308	0.0	0.0	0.0	0.0	0.0	4	221	3
13408	0.0034619188921859545	0.003076923076923077	0.0	0.0	0.0	0.0	0.0	4	203	3
13440	0.02654137817342565	0.027692307692307693	0.0	0.0	0.02564102564102564	0.0	0.0	4	99	3
13442	0.18408616331464997	0.07384615384615384	0.01818181818181818	0.0	0.07692307692307693	0.057692307692307696	0.09090909090909091	4	23	3
13451	0.026651280360479174	0.06461538461538462	0.05454545454545454	0.0	0.07692307692307693	0.07692307692307693	0.09090909090909091	4	87	3
13454	0.23898230574788437	0.11076923076923077	0.03636363636363636	0.0	0.07692307692307693	0.09615384615384616	0.18181818181818182	4	38	3
13458	0.12067260138476756	0.09846153846153846	0.03636363636363636	0.0	0.07692307692307693	0.11538461538461539	0.18181818181818182	4	89	3
13462	0.04538960325310474	0.09230769230769231	0.03636363636363636	0.0	0.05128205128205128	0.07692307692307693	0.09090909090909091	4	78	3
13499	0.013517969007583251	0.012307692307692308	0.01818181818181818	0.0	0.02564102564102564	0.038461538461538464	0.0	4	198	3
13500	0.07803055280800088	0.08923076923076922	0.05454545454545454	0.0	0.05128205128205128	0.038461538461538464	0.09090909090909091	4	55	3
13502	0.13726783162984943	0.16923076923076924	0.07272727272727272	0.0	0.07692307692307693	0.19230769230769232	0.2727272727272727	4	28	3
13507	0.04604901637542587	0.01846153846153846	0.0	0.0	0.02564102564102564	0.019230769230769232	0.09090909090909091	4	184	3
13516	0.008132761841960654	0.03692307692307692	0.0	0.0	0.0	0.019230769230769232	0.0	4	306	3
13527	0.021815584130124188	0.046153846153846156	0.01818181818181818	0.0	0.02564102564102564	0.07692307692307693	0.09090909090909091	4	215	3
13544	0.01022090339597758	0.021538461538461538	0.03636363636363636	0.0	0.0	0.019230769230769232	0.0	4	139	3
13556	0.05687438180019782	0.00923076923076923	0.0	0.0	0.0	0.0	0.0	4	71	3
13576	0.008297615122540939	0.00923076923076923	0.0	0.0	0.0	0.019230769230769232	0.0	4	249	3
13579	0.008077810748433894	0.003076923076923077	0.0	0.0	0.0	0.019230769230769232	0.0	4	252	3
13582	0.018848225079679086	0.006153846153846154	0.01818181818181818	0.0	0.0	0.0	0.09090909090909091	4	166	3
13589	0.030058248159138365	0.01846153846153846	0.01818181818181818	0.0	0.02564102564102564	0.0	0.0	4	197	3
13591	0.1543026706231454	0.12307692307692308	0.05454545454545454	0.0	0.05128205128205128	0.09615384615384616	0.18181818181818182	4	42	3
13632	0.0056599626332564015	0.0	0.0	0.0	0.0	0.019230769230769232	0.0	4	435	3
13633	0.003077261237498626	0.012307692307692308	0.0	0.0	0.05128205128205128	0.0	0.0	4	377	3
13634	0.023683921310034068	0.07692307692307693	0.01818181818181818	0.0	0.0	0.07692307692307693	0.0	4	149	3
13635	0.17265633586108364	0.06461538461538462	0.01818181818181818	0.0	0.07692307692307693	0.057692307692307696	0.09090909090909091	4	133	3
13641	0.01763930102209034	0.04	0.03636363636363636	0.0	0.0	0.057692307692307696	0.0	4	100	3
13649	0.0023628970216507308	0.0	0.01818181818181818	0.0	0.0	0.0	0.0	4	392	3
13652	0.03450928673480602	0.04	0.0	0.0	0.02564102564102564	0.0	0.0	4	153	3
13667	0.0140125288493241	0.024615384615384615	0.0	0.0	0.0	0.0	0.0	4	229	3
13675	0.1955159907682163	0.13846153846153847	0.07272727272727272	0.0	0.05128205128205128	0.11538461538461539	0.2727272727272727	4	35	3
13686	0.2385426969996703	0.15692307692307692	0.03636363636363636	0.0	0.07692307692307693	0.09615384615384616	0.18181818181818182	4	57	3
13710	0.005879767007363447	0.003076923076923077	0.0	0.0	0.0	0.0	0.0	4	275	3
13721	0.008132761841960654	0.015384615384615385	0.0	0.0	0.0	0.0	0.0	4	426	3
13732	0.01626552368392131	0.015384615384615385	0.01818181818181818	0.0	0.0	0.0	0.0	4	141	3
13736	0.0015935817122760742	0.003076923076923077	0.0	0.0	0.0	0.0	0.0	4	286	3
13737	0.08253654247719529	0.10461538461538461	0.07272727272727272	0.0	0.05128205128205128	0.07692307692307693	0.09090909090909091	4	40	3
13745	0.07039235080778107	0.07076923076923076	0.05454545454545454	0.0	0.07692307692307693	0.0	0.0	4	49	3
13753	0.004286185295087372	0.00923076923076923	0.0	0.0	0.0	0.0	0.0	4	402	3
13760	0.004396087482140895	0.006153846153846154	0.0	0.0	0.0	0.0	0.0	4	246	3
13763	0.005275304978569074	0.006153846153846154	0.0	0.0	0.0	0.019230769230769232	0.0	4	267	3
13764	0.01917793164083965	0.046153846153846156	0.0	0.0	0.0	0.057692307692307696	0.0	4	224	3
13772	0.0034069677986591934	0.006153846153846154	0.0	0.0	0.0	0.019230769230769232	0.0	4	416	3
13774	0.00879217496428179	0.006153846153846154	0.0	0.0	0.0	0.019230769230769232	0.0	4	255	3
13794	0.006429277942631058	0.003076923076923077	0.0	0.0	0.0	0.019230769230769232	0.0	4	323	3
13803	0.04951093526761183	0.052307692307692305	0.0	0.0	0.0	0.038461538461538464	0.09090909090909091	4	88	3
13810	0.08413012418947137	0.055384615384615386	0.0	0.0	0.07692307692307693	0.057692307692307696	0.09090909090909091	4	56	3
13819	0.05324760962743159	0.04923076923076923	0.0	0.0	0.02564102564102564	0.11538461538461539	0.0	4	91	3
13820	0.08913067370040664	0.11692307692307692	0.07272727272727272	0.0	0.10256410256410256	0.13461538461538464	0.18181818181818182	4	30	3
13833	0.008352566216067699	0.024615384615384615	0.0	0.0	0.02564102564102564	0.019230769230769232	0.0	4	234	3
13837	0.020771513353115726	0.021538461538461538	0.0	0.0	0.05128205128205128	0.0	0.09090909090909091	4	140	3
13838	0.007473348719639521	0.003076923076923077	0.0	0.0	0.0	0.0	0.0	4	310	3
13841	0.006923837784371909	0.00923076923076923	0.0	0.0	0.0	0.057692307692307696	0.0	4	374	3
13864	0.014507088691064951	0.033846153846153845	0.0	0.0	0.02564102564102564	0.038461538461538464	0.0	4	181	3
13874	0.011814485108253654	0.03692307692307692	0.01818181818181818	0.0	0.0	0.019230769230769232	0.0	4	216	3
13884	0.004451038575667656	0.006153846153846154	0.0	0.0	0.02564102564102564	0.0	0.0	4	371	3
13886	0.005824815913836685	0.00923076923076923	0.0	0.0	0.0	0.019230769230769232	0.09090909090909091	4	379	3
13888	0.007418397626112759	0.01846153846153846	0.0	0.0	0.02564102564102564	0.0	0.0	4	335	3
13889	0.0015935817122760742	0.003076923076923077	0.0	0.0	0.0	0.0	0.0	4	395	3
13892	0.004066380920980327	0.01846153846153846	0.01818181818181818	0.0	0.0	0.019230769230769232	0.0	4	324	3
13893	0.0023628970216507308	0.00923076923076923	0.0	0.0	0.02564102564102564	0.0	0.0	4	404	3
13895	0.007473348719639521	0.012307692307692308	0.0	0.0	0.0	0.019230769230769232	0.0	4	399	3
13902	0.018848225079679086	0.04923076923076923	0.03636363636363636	0.0	0.0	0.057692307692307696	0.0	4	122	3
13914	0.004945598417408506	0.003076923076923077	0.0	0.0	0.0	0.0	0.0	4	284	3
13922	0.0029124079569183424	0.006153846153846154	0.0	0.0	0.0	0.0	0.0	4	421	3
13926	0.012363996043521265	0.015384615384615385	0.0	0.0	0.02564102564102564	0.0	0.0	4	117	3
13931	0.23128915265413783	0.18153846153846154	0.07272727272727272	0.0	0.10256410256410256	0.17307692307692307	0.2727272727272727	4	20	3
13940	0.015606110561600176	0.006153846153846154	0.01818181818181818	0.0	0.0	0.0	0.0	4	244	3
13948	0.006429277942631058	0.003076923076923077	0.0	0.0	0.0	0.0	0.0	4	356	3
13957	0.019617540389053743	0.043076923076923075	0.0	0.0	0.0	0.038461538461538464	0.0	4	120	3
13976	0.03148697659083416	0.033846153846153845	0.0	0.0	0.05128205128205128	0.057692307692307696	0.0	4	164	3
13980	0.006758984503791626	0.01846153846153846	0.0	0.0	0.0	0.0	0.0	4	434	3
13983	0.015001648532805802	0.015384615384615385	0.01818181818181818	0.0	0.0	0.038461538461538464	0.0	4	209	3
13990	0.04132322233212441	0.06153846153846154	0.01818181818181818	0.0	0.02564102564102564	0.07692307692307693	0.0	4	94	3
13994	0.004286185295087372	0.003076923076923077	0.0	0.0	0.0	0.0	0.0	4	351	3
14004	0.005495109352676118	0.024615384615384615	0.01818181818181818	0.0	0.02564102564102564	0.019230769230769232	0.0	4	293	3
14020	0.006649082316738103	0.003076923076923077	0.01818181818181818	0.0	0.0	0.0	0.0	4	322	3
14042	0.10127486536982086	0.15076923076923077	0.07272727272727272	0.0	0.10256410256410256	0.13461538461538464	0.2727272727272727	4	37	3
14060	0.0020881415540169247	0.00923076923076923	0.0	0.0	0.02564102564102564	0.0	0.0	4	393	3
14064	0.04165292889328497	0.027692307692307693	0.0	0.0	0.0	0.019230769230769232	0.0	4	131	3
14072	0.0140125288493241	0.03076923076923077	0.03636363636363636	0.0	0.07692307692307693	0.07692307692307693	0.0	4	178	3
14081	0.00511045169798879	0.006153846153846154	0.0	0.0	0.0	0.0	0.0	4	315	3
14084	0.008187712935487416	0.01846153846153846	0.0	0.0	0.0	0.019230769230769232	0.0	4	291	3
14091	0.0071436421584789534	0.021538461538461538	0.0	0.0	0.02564102564102564	0.0	0.0	4	208	3
14092	0.011319925266512803	0.012307692307692308	0.0	0.0	0.0	0.0	0.0	4	279	3
14107	0.015001648532805802	0.03076923076923077	0.01818181818181818	0.0	0.05128205128205128	0.019230769230769232	0.0	4	135	3
14115	0.008517419496647983	0.003076923076923077	0.0	0.0	0.0	0.0	0.0	4	419	3
14123	0.0032421145180789096	0.012307692307692308	0.0	0.0	0.02564102564102564	0.0	0.0	4	353	3
14135	0.2475546763380591	0.14153846153846153	0.07272727272727272	0.0	0.07692307692307693	0.15384615384615385	0.2727272727272727	4	24	3
14143	0.001483679525222552	0.0	0.01818181818181818	0.0	0.0	0.0	0.0	4	447	3
14152	0.005495109352676118	0.00923076923076923	0.0	0.0	0.02564102564102564	0.0	0.0	4	396	3
14160	0.000604462028794373	0.0	0.01818181818181818	0.0	0.0	0.0	0.0	4	376	3
14162	0.004396087482140895	0.003076923076923077	0.0	0.0	0.0	0.0	0.0	4	73	3
14163	0.013682822288163534	0.027692307692307693	0.03636363636363636	0.0	0.0	0.038461538461538464	0.0	4	129	3
14167	0.01252884932410155	0.00923076923076923	0.01818181818181818	0.0	0.02564102564102564	0.0	0.0	4	210	3
14227	0.0038465765468732828	0.006153846153846154	0.0	0.0	0.0	0.019230769230769232	0.0	4	381	3
14246	0.008132761841960654	0.012307692307692308	0.0	0.0	0.0	0.0	0.0	4	303	3
14263	0.005879767007363447	0.003076923076923077	0.0	0.0	0.02564102564102564	0.0	0.0	4	259	3
14281	0.03165182987141444	0.00923076923076923	0.0	0.0	0.0	0.0	0.0	4	155	3
14292	0.033355313770744036	0.012307692307692308	0.01818181818181818	0.0	0.0	0.038461538461538464	0.0	4	295	3
14297	0.001208924057588746	0.003076923076923077	0.0	0.0	0.0	0.0	0.0	4	387	3
14306	0.24183976261127596	0.16	0.07272727272727272	0.0	0.07692307692307693	0.15384615384615385	0.18181818181818182	4	31	3
14316	0.007967908561380372	0.021538461538461538	0.01818181818181818	0.0	0.0	0.019230769230769232	0.0	4	162	3
14338	0.005440158259149357	0.0	0.01818181818181818	0.0	0.0	0.0	0.0	4	328	3
14355	0.00560501153972964	0.012307692307692308	0.0	0.0	0.0	0.0	0.0	4	318	3
14364	0.001813386086383119	0.003076923076923077	0.0	0.0	0.0	0.0	0.0	4	266	3
14376	0.008627321683701505	0.006153846153846154	0.0	0.0	0.0	0.0	0.0	4	270	3
14413	0.001538630618749313	0.006153846153846154	0.01818181818181818	0.0	0.0	0.0	0.0	4	439	3
14416	0.003901527640400044	0.006153846153846154	0.0	0.0	0.0	0.0	0.0	4	311	3
14428	0.005440158259149357	0.00923076923076923	0.0	0.0	0.0	0.0	0.0	4	281	3
14431	0.14853280580283548	0.12615384615384614	0.07272727272727272	0.0	0.07692307692307693	0.13461538461538464	0.2727272727272727	4	36	3
14440	0.018793273986152326	0.021538461538461538	0.01818181818181818	0.0	0.0	0.057692307692307696	0.09090909090909091	4	136	3
14443	0.036982085943510275	0.05846153846153846	0.03636363636363636	0.0	0.07692307692307693	0.057692307692307696	0.09090909090909091	4	77	3
14451	0.2648642707989889	0.16615384615384615	0.07272727272727272	0.0	0.07692307692307693	0.13461538461538464	0.2727272727272727	4	13	3
14455	0.005330256072095835	0.00923076923076923	0.0	0.0	0.0	0.019230769230769232	0.0	4	365	3
14457	0.0035718210792394767	0.003076923076923077	0.0	0.0	0.0	0.0	0.0	4	414	3
14465	0.050994614792834375	0.024615384615384615	0.0	0.0	0.02564102564102564	0.038461538461538464	0.09090909090909091	4	84	3
14468	0.018848225079679086	0.03076923076923077	0.01818181818181818	0.0	0.0	0.019230769230769232	0.0	4	202	3
14469	0.0029124079569183424	0.0	0.01818181818181818	0.0	0.0	0.0	0.0	4	317	3
14485	0.002417848115177492	0.003076923076923077	0.0	0.0	0.0	0.0	0.0	4	187	3
14488	0.018848225079679086	0.00923076923076923	0.0	0.0	0.05128205128205128	0.0	0.09090909090909091	4	205	3
14495	0.20831959555995164	0.12615384615384614	0.05454545454545454	0.0	0.07692307692307693	0.13461538461538464	0.18181818181818182	4	63	3
14520	0.05335751181448511	0.07384615384615384	0.01818181818181818	0.0	0.05128205128205128	0.038461538461538464	0.0	4	64	3
14527	0.004615891856247939	0.006153846153846154	0.0	0.0	0.02564102564102564	0.0	0.0	4	386	3
14540	0.07665677546983185	0.08615384615384615	0.03636363636363636	0.0	0.07692307692307693	0.09615384615384616	0.0	4	47	3
14549	0.0018683371799098803	0.003076923076923077	0.0	0.0	0.02564102564102564	0.0	0.0	4	449	3
14553	0.0067040334102648645	0.003076923076923077	0.0	0.0	0.0	0.019230769230769232	0.0	4	223	3
14561	0.012693702604681834	0.015384615384615385	0.0	0.0	0.02564102564102564	0.019230769230769232	0.0	4	237	3
14564	0.02318936146829322	0.006153846153846154	0.01818181818181818	0.0	0.0	0.038461538461538464	0.0	4	124	3
14587	0.0011539729640619848	0.003076923076923077	0.0	0.0	0.0	0.0	0.0	4	425	3
14592	0.0007693153093746566	0.006153846153846154	0.0	0.0	0.0	0.0	0.0	4	417	3
14598	0.014836795252225518	0.006153846153846154	0.0	0.0	0.0	0.0	0.0	4	423	3
14606	0.005934718100890208	0.012307692307692308	0.0	0.0	0.0	0.038461538461538464	0.0	4	213	3
14620	0.2889878008572371	0.19384615384615383	0.07272727272727272	0.0	0.07692307692307693	0.23076923076923078	0.2727272727272727	4	18	3
14621	0.015166501813386087	0.03076923076923077	0.0	0.0	0.0	0.0	0.0	4	195	3
14640	0.015661061655126936	0.01846153846153846	0.0	0.0	0.02564102564102564	0.0	0.0	4	160	3
14647	0.006099571381470491	0.015384615384615385	0.0	0.0	0.0	0.019230769230769232	0.0	4	304	3
14649	0.004780745136828223	0.006153846153846154	0.0	0.0	0.0	0.0	0.0	4	222	3
14656	0.005824815913836685	0.006153846153846154	0.0	0.0	0.02564102564102564	0.0	0.0	4	251	3
14661	0.13847675568743817	0.04923076923076923	0.0	0.0	0.02564102564102564	0.0	0.0	4	101	3
14665	0.02945378613034399	0.06153846153846154	0.03636363636363636	0.0	0.02564102564102564	0.038461538461538464	0.0	4	165	3
14680	0.043905923727882185	0.07076923076923076	0.01818181818181818	0.0	0.05128205128205128	0.09615384615384616	0.0	4	80	3
14703	0.09022969557094186	0.06769230769230769	0.0	0.0	0.05128205128205128	0.09615384615384616	0.09090909090909091	4	32	3
14718	0.007528299813166282	0.024615384615384615	0.01818181818181818	0.0	0.02564102564102564	0.038461538461538464	0.0	4	109	3
14727	0.03352016705132432	0.012307692307692308	0.0	0.0	0.0	0.019230769230769232	0.0	4	186	3
14740	0.0022529948345972085	0.006153846153846154	0.0	0.0	0.0	0.0	0.0	4	283	3
14741	0.022145290691284757	0.046153846153846156	0.01818181818181818	0.0	0.05128205128205128	0.038461538461538464	0.0	4	93	3
14751	0.013627871194636773	0.012307692307692308	0.01818181818181818	0.0	0.02564102564102564	0.038461538461538464	0.0	4	219	3
14757	0.03154192768436092	0.04	0.03636363636363636	0.0	0.05128205128205128	0.038461538461538464	0.0	4	92	3
14771	0.0067040334102648645	0.00923076923076923	0.0	0.0	0.0	0.0	0.0	4	368	3
14772	0.057808550390152764	0.012307692307692308	0.01818181818181818	0.0	0.0	0.0	0.0	4	114	3
14789	0.012363996043521265	0.04	0.01818181818181818	0.0	0.05128205128205128	0.038461538461538464	0.0	4	104	3
14796	0.043576217166721616	0.08615384615384615	0.03636363636363636	0.0	0.07692307692307693	0.038461538461538464	0.09090909090909091	4	83	3
14803	0.22288163534454336	0.11384615384615385	0.03636363636363636	0.0	0.05128205128205128	0.11538461538461539	0.2727272727272727	4	102	3
14804	0.01950763820200022	0.00923076923076923	0.0	0.0	0.0	0.019230769230769232	0.0	4	144	3
14808	0.02049675788548192	0.003076923076923077	0.0	0.0	0.0	0.0	0.0	4	355	3
14816	0.005989669194416969	0.012307692307692308	0.0	0.0	0.02564102564102564	0.0	0.0	4	152	3
14821	0.0047257940433014615	0.00923076923076923	0.0	0.0	0.0	0.0	0.0	4	444	3
14844	0.07698648203099241	0.24923076923076923	0.23636363636363636	0.0	0.2564102564102564	0.21153846153846156	0.09090909090909091	5	110	3
14859	0.018408616331464997	0.03076923076923077	0.01818181818181818	0.0	0.02564102564102564	0.019230769230769232	0.0	5	360	3
14863	0.012254093856467743	0.027692307692307693	0.0	0.0	0.07692307692307693	0.038461538461538464	0.0	5	333	3
14864	0.0130234091658424	0.01846153846153846	0.0	0.0	0.05128205128205128	0.038461538461538464	0.0	5	241	3
14885	0.03775140125288493	0.09230769230769231	0.05454545454545454	0.0	0.1282051282051282	0.057692307692307696	0.0	5	254	3
14890	0.006594131223211341	0.012307692307692308	0.0	0.0	0.02564102564102564	0.019230769230769232	0.0	5	430	3
14894	0.014397186504011429	0.012307692307692308	0.01818181818181818	0.0	0.05128205128205128	0.019230769230769232	0.0	5	236	3
14919	0.011045169798878998	0.012307692307692308	0.03636363636363636	0.0	0.0	0.0	0.0	5	391	3
14936	0.015441257281019891	0.003076923076923077	0.0	0.0	0.0	0.0	0.0	5	248	3
14943	0.002472799208704253	0.006153846153846154	0.0	0.0	0.0	0.0	0.0	5	397	3
14945	0.053742169469172436	0.11076923076923077	0.03636363636363636	0.2	0.10256410256410256	0.15384615384615385	0.0	5	126	3
14946	0.04978569073524563	0.06153846153846154	0.03636363636363636	0.0	0.05128205128205128	0.019230769230769232	0.0	5	157	3
14947	0.3180569293328937	0.563076923076923	0.36363636363636365	0.2	0.358974358974359	0.46153846153846156	0.36363636363636365	5	17	3
14966	0.017034838993295966	0.03692307692307692	0.01818181818181818	0.0	0.05128205128205128	0.019230769230769232	0.0	5	370	3
14969	0.005275304978569074	0.033846153846153845	0.0	0.0	0.02564102564102564	0.019230769230769232	0.09090909090909091	5	443	3
14972	0.061545224749972524	0.12615384615384614	0.07272727272727272	0.2	0.10256410256410256	0.17307692307692307	0.18181818181818182	5	145	3
14973	0.07665677546983185	0.1723076923076923	0.07272727272727272	0.0	0.15384615384615385	0.11538461538461539	0.09090909090909091	5	112	3
14977	0.007088691064952192	0.00923076923076923	0.0	0.0	0.0	0.0	0.0	5	301	3
14982	0.028134959885701725	0.046153846153846156	0.07272727272727272	0.0	0.02564102564102564	0.07692307692307693	0.0	5	168	3
14986	0.10731948565776459	0.2153846153846154	0.18181818181818182	0.0	0.10256410256410256	0.25	0.09090909090909091	5	41	3
14992	0.004451038575667656	0.00923076923076923	0.0	0.0	0.0	0.0	0.0	5	410	3
15017	0.0794043301461699	0.2	0.09090909090909091	0.0	0.10256410256410256	0.13461538461538464	0.0	5	50	3
15032	0.014671941971645236	0.04	0.05454545454545454	0.0	0.02564102564102564	0.019230769230769232	0.0	5	352	3
15042	0.06352346411693592	0.052307692307692305	0.03636363636363636	0.0	0.07692307692307693	0.038461538461538464	0.0	5	163	3
15049	0.012034289482360698	0.015384615384615385	0.01818181818181818	0.0	0.0	0.0	0.0	5	361	3
15059	0.043905923727882185	0.11384615384615385	0.03636363636363636	0.0	0.05128205128205128	0.07692307692307693	0.09090909090909091	5	179	3
15061	0.06083086053412463	0.13538461538461538	0.09090909090909091	0.0	0.02564102564102564	0.057692307692307696	0.0	5	138	3
15063	0.01615562149686779	0.015384615384615385	0.0	0.0	0.0	0.019230769230769232	0.0	5	337	3
15088	0.026211671612265085	0.09846153846153846	0.05454545454545454	0.0	0.1794871794871795	0.07692307692307693	0.0	5	313	3
15099	0.008902077151335312	0.01846153846153846	0.0	0.0	0.02564102564102564	0.0	0.0	5	431	3
15100	0.033135509396636995	0.027692307692307693	0.01818181818181818	0.0	0.02564102564102564	0.038461538461538464	0.0	5	242	3
15103	0.028080008792174965	0.09846153846153846	0.09090909090909091	0.0	0.07692307692307693	0.057692307692307696	0.0	5	171	3
15104	0.19397736014946698	0.3046153846153846	0.23636363636363636	0.0	0.23076923076923075	0.2884615384615385	0.09090909090909091	5	81	3
15117	0.03560830860534125	0.11384615384615385	0.03636363636363636	0.0	0.05128205128205128	0.09615384615384616	0.0	5	207	3
15120	0.014671941971645236	0.027692307692307693	0.0	0.0	0.0	0.019230769230769232	0.0	5	274	3
15123	0.047038136058907574	0.2123076923076923	0.18181818181818182	0.2	0.15384615384615385	0.23076923076923078	0.18181818181818182	5	147	3
15126	0.025277503022310143	0.08615384615384615	0.0	0.0	0.07692307692307693	0.11538461538461539	0.0	5	227	3
15130	0.45988570172546434	0.7323076923076923	0.39999999999999997	0.2	0.5897435897435898	0.6538461538461539	0.4545454545454546	5	29	3
15136	0.007033739971425431	0.03076923076923077	0.01818181818181818	0.0	0.0	0.038461538461538464	0.0	5	298	3
15141	0.029563688317397516	0.06769230769230769	0.07272727272727272	0.0	0.07692307692307693	0.0	0.0	5	175	3
15152	0.35130234091658424	0.556923076923077	0.3818181818181818	0.2	0.4358974358974359	0.4807692307692308	0.2727272727272727	5	16	3
15156	0.22172766238048136	0.28307692307692306	0.12727272727272726	0.0	0.20512820512820512	0.21153846153846156	0.09090909090909091	5	25	3
15158	0.41317727222771733	0.7015384615384616	0.5272727272727272	0.0	0.48717948717948717	0.576923076923077	0.4545454545454546	5	19	3
15161	0.027035938015166502	0.04923076923076923	0.05454545454545454	0.0	0.05128205128205128	0.07692307692307693	0.0	5	271	3
15162	0.017089790086822727	0.00923076923076923	0.0	0.0	0.0	0.019230769230769232	0.09090909090909091	5	375	3
15172	0.05544565336850203	0.07384615384615384	0.05454545454545454	0.0	0.0	0.09615384615384616	0.18181818181818182	5	161	3
15173	0.007638202000219804	0.03076923076923077	0.01818181818181818	0.0	0.0	0.0	0.0	5	401	3
15182	0.06973293768545993	0.13230769230769232	0.12727272727272726	0.0	0.07692307692307693	0.19230769230769232	0.09090909090909091	5	106	3
15187	0.2276074293878448	0.2246153846153846	0.14545454545454545	0.0	0.10256410256410256	0.3076923076923077	0.18181818181818182	5	70	3
15231	0.05643477305198373	0.055384615384615386	0.0	0.2	0.07692307692307693	0.07692307692307693	0.0	5	146	3
15244	0.026596329266952413	0.04	0.05454545454545454	0.0	0.0	0.09615384615384616	0.09090909090909091	5	214	3
15245	0.05610506649082317	0.08	0.09090909090909091	0.0	0.07692307692307693	0.07692307692307693	0.0	5	150	3
15249	0.007418397626112759	0.003076923076923077	0.01818181818181818	0.0	0.0	0.019230769230769232	0.0	5	405	3
15251	0.08022859654907133	0.2676923076923077	0.16363636363636364	0.0	0.358974358974359	0.19230769230769232	0.09090909090909091	5	115	3
15258	0.017419496647983295	0.04	0.0	0.0	0.05128205128205128	0.019230769230769232	0.0	5	343	3
15262	0.008682272777228267	0.01846153846153846	0.01818181818181818	0.0	0.0	0.019230769230769232	0.0	5	320	3
15263	0.03220134080668205	0.08307692307692308	0.03636363636363636	0.0	0.02564102564102564	0.038461538461538464	0.0	5	200	3
15267	0.023464116935927024	0.07384615384615384	0.01818181818181818	0.0	0.0	0.057692307692307696	0.0	5	233	3
15284	0.31701285855588524	0.4646153846153846	0.2727272727272727	0.0	0.3846153846153846	0.38461538461538464	0.18181818181818182	5	44	3
15306	0.01730959446092977	0.027692307692307693	0.0	0.0	0.02564102564102564	0.019230769230769232	0.0	5	174	3
15308	0.047587646994175184	0.09538461538461539	0.03636363636363636	0.0	0.05128205128205128	0.057692307692307696	0.0	5	128	3
15309	0.024782943180569294	0.06153846153846154	0.01818181818181818	0.0	0.10256410256410256	0.09615384615384616	0.0	5	239	3
15313	0.0918782283767447	0.24307692307692308	0.21818181818181817	0.0	0.1794871794871795	0.2692307692307693	0.09090909090909091	5	134	3
15325	0.006594131223211341	0.003076923076923077	0.01818181818181818	0.0	0.0	0.019230769230769232	0.0	5	432	3
15341	0.02472799208704253	0.052307692307692305	0.05454545454545454	0.0	0.07692307692307693	0.038461538461538464	0.0	5	137	3
15343	0.013133311352895922	0.003076923076923077	0.0	0.0	0.0	0.0	0.0	5	309	3
15352	0.253104736784262	0.4	0.32727272727272727	0.0	0.28205128205128205	0.34615384615384615	0.36363636363636365	5	52	3
15354	0.07764589515331355	0.13230769230769232	0.03636363636363636	0.0	0.1282051282051282	0.15384615384615385	0.0	5	125	3
15360	0.16650181338608638	0.29846153846153844	0.21818181818181817	0.0	0.28205128205128205	0.2884615384615385	0.09090909090909091	5	51	3
15361	0.0038465765468732828	0.003076923076923077	0.0	0.0	0.0	0.0	0.0	5	243	3
15362	0.011704582921200132	0.027692307692307693	0.0	0.0	0.02564102564102564	0.0	0.0	5	373	3
15365	0.013133311352895922	0.033846153846153845	0.0	0.0	0.0	0.07692307692307693	0.0	5	331	3
15367	0.0353885042312342	0.06153846153846154	0.05454545454545454	0.0	0.07692307692307693	0.0	0.0	5	169	3
15392	0.00560501153972964	0.006153846153846154	0.0	0.0	0.0	0.0	0.0	5	438	3
15393	0.004615891856247939	0.00923076923076923	0.01818181818181818	0.0	0.0	0.019230769230769232	0.0	5	378	3
15399	0.023793823497087592	0.06153846153846154	0.05454545454545454	0.0	0.0	0.057692307692307696	0.0	5	269	3
15414	0.012199142762940983	0.00923076923076923	0.0	0.0	0.0	0.019230769230769232	0.0	5	344	3
15417	0.03022310143971865	0.08307692307692308	0.03636363636363636	0.0	0.07692307692307693	0.11538461538461539	0.0	5	182	3
15429	0.10253874052093637	0.18769230769230769	0.10909090909090909	0.0	0.1794871794871795	0.09615384615384616	0.0	5	118	3
15473	0.009121881525442356	0.027692307692307693	0.0	0.0	0.02564102564102564	0.0	0.0	5	408	3
15475	0.0071985932520057146	0.0	0.0	0.0	0.0	0.019230769230769232	0.0	5	407	3
15489	0.03956478733926805	0.09230769230769231	0.07272727272727272	0.0	0.10256410256410256	0.11538461538461539	0.0	5	158	3
15495	0.030882514562039783	0.046153846153846156	0.01818181818181818	0.0	0.0	0.0	0.0	5	191	3
15519	0.12396966699637323	0.28615384615384615	0.32727272727272727	0.0	0.2564102564102564	0.23076923076923078	0.09090909090909091	5	67	3
15520	0.13578415210462688	0.16307692307692306	0.07272727272727272	0.2	0.23076923076923075	0.23076923076923078	0.0	5	61	3
15530	0.10286844708209693	0.2	0.05454545454545454	0.2	0.05128205128205128	0.25	0.09090909090909091	5	66	3
15564	0.0071436421584789534	0.03692307692307692	0.0	0.0	0.02564102564102564	0.019230769230769232	0.0	5	442	3
15565	0.010770414331245192	0.01846153846153846	0.0	0.0	0.02564102564102564	0.019230769230769232	0.0	5	340	3
15566	0.034234531267172214	0.021538461538461538	0.0	0.0	0.02564102564102564	0.09615384615384616	0.0	5	142	3
15586	0.016100670403341025	0.015384615384615385	0.0	0.0	0.0	0.0	0.0	5	345	3
15588	0.0380811078140455	0.2553846153846154	0.14545454545454545	0.0	0.15384615384615385	0.25	0.09090909090909091	5	231	3
15610	0.0093416858995494	0.021538461538461538	0.01818181818181818	0.0	0.02564102564102564	0.0	0.0	5	382	3
15643	0.35806132542037583	0.49846153846153846	0.34545454545454546	0.0	0.41025641025641024	0.3269230769230769	0.2727272727272727	5	15	3
15645	0.008022859654907132	0.015384615384615385	0.0	0.0	0.0	0.019230769230769232	0.0	5	403	3
15654	0.06951313331135289	0.07692307692307693	0.03636363636363636	0.0	0.07692307692307693	0.057692307692307696	0.0	5	82	3
15665	0.14770853939993406	0.15384615384615385	0.05454545454545454	0.0	0.1282051282051282	0.17307692307692307	0.09090909090909091	5	48	3
15668	0.036652379382349706	0.10461538461538461	0.03636363636363636	0.0	0.02564102564102564	0.07692307692307693	0.09090909090909091	5	212	3
15683	0.09523024508187712	0.25846153846153846	0.12727272727272726	0.0	0.15384615384615385	0.19230769230769232	0.09090909090909091	5	68	3
15684	0.011539729640619847	0.006153846153846154	0.03636363636363636	0.0	0.0	0.0	0.0	5	296	3
15689	0.0071985932520057146	0.006153846153846154	0.0	0.0	0.0	0.0	0.0	5	445	3
15690	0.005000549510935267	0.012307692307692308	0.0	0.0	0.0	0.0	0.0	5	287	3
15692	0.012583800417628311	0.01846153846153846	0.01818181818181818	0.0	0.02564102564102564	0.038461538461538464	0.0	5	418	3
15703	0.16232553027805252	0.2123076923076923	0.14545454545454545	0.0	0.15384615384615385	0.2884615384615385	0.18181818181818182	5	65	3
15704	0.06379821958456973	0.1723076923076923	0.09090909090909091	0.0	0.1282051282051282	0.15384615384615385	0.09090909090909091	5	148	3
15707	0.07275524782943181	0.14461538461538462	0.09090909090909091	0.0	0.10256410256410256	0.07692307692307693	0.09090909090909091	5	151	3
15719	0.004341136388614134	0.00923076923076923	0.0	0.0	0.0	0.0	0.0	5	436	3
15723	0.01582591493570722	0.04923076923076923	0.01818181818181818	0.0	0.15384615384615385	0.057692307692307696	0.0	5	364	3
15729	0.08017364545554456	0.22153846153846155	0.21818181818181817	0.2	0.23076923076923075	0.15384615384615385	0.09090909090909091	5	113	3
15733	0.14781844158698756	0.18461538461538463	0.09090909090909091	0.2	0.15384615384615385	0.2692307692307693	0.09090909090909091	5	33	3
15738	0.024398285525881965	0.08	0.0	0.0	0.07692307692307693	0.057692307692307696	0.0	5	264	3
15743	0.06022639850533026	0.09846153846153846	0.09090909090909091	0.0	0.07692307692307693	0.057692307692307696	0.09090909090909091	5	86	3
15748	0.04225739092207935	0.10461538461538461	0.09090909090909091	0.0	0.02564102564102564	0.09615384615384616	0.0	5	189	3
15782	0.05115946807341466	0.12	0.09090909090909091	0.0	0.05128205128205128	0.057692307692307696	0.0	5	196	3
15785	0.03549840641828772	0.04	0.01818181818181818	0.0	0.10256410256410256	0.038461538461538464	0.0	5	192	3
15786	0.024013627871194636	0.08307692307692308	0.07272727272727272	0.0	0.10256410256410256	0.057692307692307696	0.0	5	185	3
15789	0.0186833717990988	0.12307692307692308	0.03636363636363636	0.0	0.15384615384615385	0.038461538461538464	0.0	5	257	3
15801	0.032695900648422906	0.03076923076923077	0.0	0.0	0.05128205128205128	0.038461538461538464	0.0	5	230	3
15802	0.007967908561380372	0.015384615384615385	0.07272727272727272	0.0	0.02564102564102564	0.038461538461538464	0.09090909090909091	5	369	3
15804	0.18496538081107813	0.3169230769230769	0.2545454545454545	0.0	0.3333333333333333	0.19230769230769232	0.18181818181818182	5	53	3
15808	0.010001099021870534	0.01846153846153846	0.0	0.0	0.07692307692307693	0.038461538461538464	0.0	5	339	3
15812	0.09731838663589405	0.16307692307692306	0.18181818181818182	0.0	0.15384615384615385	0.19230769230769232	0.09090909090909091	5	103	3
15827	0.1145180789097703	0.2676923076923077	0.14545454545454545	0.0	0.2564102564102564	0.19230769230769232	0.09090909090909091	5	111	3
15830	0.09847235959995604	0.16923076923076924	0.10909090909090909	0.0	0.1794871794871795	0.15384615384615385	0.09090909090909091	5	132	3
15841	0.008297615122540939	0.04	0.0	0.0	0.0	0.057692307692307696	0.0	5	341	3
15860	0.009231783712495879	0.012307692307692308	0.0	0.0	0.05128205128205128	0.0	0.0	5	347	3
15864	0.017914056489724144	0.01846153846153846	0.01818181818181818	0.0	0.0	0.019230769230769232	0.0	5	228	3
15878	0.05396197384327948	0.13230769230769232	0.03636363636363636	0.0	0.10256410256410256	0.15384615384615385	0.0	5	199	3
15887	0.013133311352895922	0.033846153846153845	0.0	0.0	0.02564102564102564	0.057692307692307696	0.0	5	358	3
15909	0.007803055280800088	0.024615384615384615	0.01818181818181818	0.0	0.02564102564102564	0.0	0.0	5	441	3
15910	0.20024178481151775	0.29846153846153844	0.07272727272727272	0.0	0.15384615384615385	0.21153846153846156	0.18181818181818182	5	72	3
15917	0.014122431036377624	0.03692307692307692	0.0	0.0	0.02564102564102564	0.038461538461538464	0.0	5	342	3
15920	0.027365644576327067	0.021538461538461538	0.01818181818181818	0.0	0.02564102564102564	0.0	0.0	5	247	3
15925	0.02313441037476646	0.03692307692307692	0.01818181818181818	0.0	0.0	0.019230769230769232	0.09090909090909091	5	176	3
15931	0.005495109352676118	0.012307692307692308	0.0	0.0	0.0	0.038461538461538464	0.0	5	362	3
15948	0.03868556984283987	0.09538461538461539	0.10909090909090909	0.0	0.05128205128205128	0.19230769230769232	0.0	5	206	3
15968	0.0037916254533465216	0.003076923076923077	0.0	0.0	0.0	0.0	0.0	5	305	3
15969	0.029233981756236947	0.11076923076923077	0.14545454545454545	0.0	0.10256410256410256	0.07692307692307693	0.0	5	177	3
15993	0.5223650950653917	0.796923076923077	0.4909090909090909	0.0	0.5641025641025641	0.6538461538461539	0.4545454545454546	5	21	3
16018	0.025881965051104516	0.03692307692307692	0.0	0.0	0.0	0.0	0.0	5	326	3
16025	0.10731948565776459	0.20615384615384616	0.07272727272727272	0.0	0.07692307692307693	0.15384615384615385	0.18181818181818182	5	108	3
16031	0.018903176173205846	0.055384615384615386	0.03636363636363636	0.0	0.02564102564102564	0.09615384615384616	0.0	5	273	3
16039	0.006923837784371909	0.015384615384615385	0.03636363636363636	0.0	0.02564102564102564	0.0	0.0	5	380	3
16051	0.022914606000659414	0.05846153846153846	0.09090909090909091	0.0	0.05128205128205128	0.038461538461538464	0.18181818181818182	5	253	3
16069	0.49269150456094074	0.6953846153846154	0.4909090909090909	0.0	0.4358974358974359	0.5576923076923077	0.36363636363636365	5	14	3
16075	0.12204637872293658	0.27076923076923076	0.2727272727272727	0.0	0.1794871794871795	0.2692307692307693	0.0	5	46	3
16086	0.008957028244862072	0.03076923076923077	0.01818181818181818	0.0	0.05128205128205128	0.038461538461538464	0.09090909090909091	5	398	3
16090	0.0317067809649412	0.1723076923076923	0.14545454545454545	0.0	0.23076923076923075	0.11538461538461539	0.0	5	180	3
16096	0.004615891856247939	0.006153846153846154	0.0	0.0	0.0	0.0	0.0	5	440	3
16109	0.012583800417628311	0.021538461538461538	0.0	0.0	0.02564102564102564	0.019230769230769232	0.0	5	359	3
16127	0.02461808989998901	0.06769230769230769	0.05454545454545454	0.0	0.05128205128205128	0.038461538461538464	0.0	5	218	3
16134	0.008187712935487416	0.024615384615384615	0.0	0.0	0.0	0.057692307692307696	0.0	5	292	3
16136	0.021595779756017144	0.046153846153846156	0.01818181818181818	0.0	0.02564102564102564	0.019230769230769232	0.0	5	277	3
16142	0.028959226288603142	0.04	0.01818181818181818	0.0	0.07692307692307693	0.038461538461538464	0.09090909090909091	5	290	3
16154	0.014726893065171996	0.01846153846153846	0.01818181818181818	0.0	0.0	0.019230769230769232	0.0	5	308	3
16156	0.013298164633476207	0.027692307692307693	0.01818181818181818	0.2	0.05128205128205128	0.038461538461538464	0.0	5	276	3
16159	0.021595779756017144	0.015384615384615385	0.01818181818181818	0.0	0.05128205128205128	0.019230769230769232	0.0	5	232	3
16186	0.01901307836025937	0.043076923076923075	0.01818181818181818	0.0	0.10256410256410256	0.07692307692307693	0.0	5	159	3
16195	0.3050335201670513	0.40307692307692305	0.2545454545454545	0.0	0.28205128205128205	0.2884615384615385	0.4545454545454546	5	34	3
16247	0.013298164633476207	0.052307692307692305	0.01818181818181818	0.0	0.05128205128205128	0.09615384615384616	0.0	5	262	3
16249	0.013792724475217056	0.015384615384615385	0.0	0.0	0.02564102564102564	0.0	0.0	5	282	3
16253	0.029618639410924276	0.08307692307692308	0.10909090909090909	0.0	0.07692307692307693	0.09615384615384616	0.0	5	190	3
16254	0.15809429607649192	0.16	0.03636363636363636	0.0	0.10256410256410256	0.19230769230769232	0.09090909090909091	5	54	3
16271	0.09171337509616441	0.07076923076923076	0.05454545454545454	0.0	0.15384615384615385	0.038461538461538464	0.0	5	98	3
16284	0.04231234201560611	0.11076923076923077	0.01818181818181818	0.0	0.15384615384615385	0.057692307692307696	0.0	5	220	3
16287	0.017914056489724144	0.01846153846153846	0.01818181818181818	0.0	0.02564102564102564	0.038461538461538464	0.0	5	388	3
16288	0.037421694691724364	0.10461538461538461	0.03636363636363636	0.0	0.02564102564102564	0.07692307692307693	0.09090909090909091	5	211	3
16292	0.12935487416199581	0.05846153846153846	0.09090909090909091	0.0	0.07692307692307693	0.038461538461538464	0.0	5	95	3
16328	0.012803604791735356	0.003076923076923077	0.0	0.0	0.0	0.0	0.0	5	348	3
16336	0.013792724475217056	0.021538461538461538	0.01818181818181818	0.0	0.0	0.07692307692307693	0.0	5	319	3
16340	0.012418947137048027	0.052307692307692305	0.01818181818181818	0.0	0.10256410256410256	0.038461538461538464	0.0	5	336	3
16348	0.04500494559841741	0.04923076923076923	0.01818181818181818	0.0	0.10256410256410256	0.09615384615384616	0.0	5	188	3
16352	0.016924936806242442	0.06461538461538462	0.01818181818181818	0.0	0.02564102564102564	0.038461538461538464	0.09090909090909091	5	272	3
16367	0.06813935597318387	0.18769230769230769	0.10909090909090909	0.0	0.20512820512820512	0.13461538461538464	0.09090909090909091	5	143	3
16369	0.019287833827893175	0.046153846153846156	0.03636363636363636	0.0	0.0	0.038461538461538464	0.0	5	314	3
16376	0.021815584130124188	0.04923076923076923	0.01818181818181818	0.0	0.0	0.057692307692307696	0.09090909090909091	5	334	3
16385	0.02088141554016925	0.03076923076923077	0.01818181818181818	0.0	0.02564102564102564	0.0	0.0	5	285	3
16389	0.10512144191669413	0.2	0.10909090909090909	0.0	0.07692307692307693	0.2884615384615385	0.18181818181818182	5	74	3
16399	0.049950544015825916	0.08	0.07272727272727272	0.0	0.07692307692307693	0.09615384615384616	0.0	5	183	3
16415	0.0491262776129245	0.09230769230769231	0.07272727272727272	0.0	0.05128205128205128	0.057692307692307696	0.0	5	121	3
16416	0.07105176393010221	0.10153846153846154	0.03636363636363636	0.2	0.1282051282051282	0.11538461538461539	0.0	5	116	3
16418	0.2564018023958677	0.4584615384615385	0.2727272727272727	0.2	0.3333333333333333	0.40384615384615385	0.2727272727272727	5	22	3
16420	0.0447301901307836	0.10153846153846154	0.03636363636363636	0.0	0.10256410256410256	0.09615384615384616	0.0	5	225	3
16426	0.04610396746895263	0.14153846153846153	0.09090909090909091	0.0	0.15384615384615385	0.17307692307692307	0.0	5	154	3
16427	0.04088361358391032	0.06461538461538462	0.01818181818181818	0.0	0.05128205128205128	0.057692307692307696	0.0	5	173	3
16428	0.0648422903615782	0.13538461538461538	0.07272727272727272	0.0	0.1282051282051282	0.09615384615384616	0.0	5	130	3
16437	0.00511045169798879	0.01846153846153846	0.0	0.0	0.0	0.019230769230769232	0.0	5	312	3
16442	0.06841411144081767	0.1753846153846154	0.03636363636363636	0.0	0.20512820512820512	0.13461538461538464	0.0	5	107	3
16447	0.005550060446202879	0.012307692307692308	0.03636363636363636	0.0	0.0	0.0	0.0	5	422	3
16463	0.02428838333882844	0.08	0.03636363636363636	0.0	0.02564102564102564	0.07692307692307693	0.0	5	204	3
16468	0.09775799538410815	0.20615384615384616	0.10909090909090909	0.0	0.3333333333333333	0.19230769230769232	0.09090909090909091	5	96	3
16470	0.012363996043521265	0.027692307692307693	0.0	0.0	0.0	0.019230769230769232	0.0	5	316	3
16472	0.03758654797230465	0.07076923076923076	0.03636363636363636	0.0	0.07692307692307693	0.038461538461538464	0.0	5	127	3
16480	0.07528299813166282	0.06461538461538462	0.09090909090909091	0.0	0.1282051282051282	0.057692307692307696	0.09090909090909091	5	79	3
16482	0.01813386086383119	0.012307692307692308	0.0	0.0	0.0	0.0	0.0	5	263	3
16494	0.1427079898889988	0.1753846153846154	0.07272727272727272	0.0	0.10256410256410256	0.13461538461538464	0.09090909090909091	5	45	3
16497	0.004286185295087372	0.01846153846153846	0.01818181818181818	0.0	0.0	0.038461538461538464	0.0	5	428	3
16504	0.009506539180129685	0.033846153846153845	0.01818181818181818	0.0	0.02564102564102564	0.038461538461538464	0.0	5	346	3
16522	0.03412462908011869	0.04	0.0	0.0	0.05128205128205128	0.038461538461538464	0.0	5	226	3
16526	0.16457852511264973	0.3076923076923077	0.2727272727272727	0.0	0.3333333333333333	0.17307692307692307	0.18181818181818182	5	58	3
16540	0.008682272777228267	0.052307692307692305	0.01818181818181818	0.0	0.1282051282051282	0.019230769230769232	0.0	5	330	3
16558	0.09742828882294757	0.3569230769230769	0.2909090909090909	0.2	0.2564102564102564	0.3653846153846154	0.2727272727272727	5	85	3
16579	0.02373887240356083	0.033846153846153845	0.0	0.0	0.0	0.038461538461538464	0.0	5	172	3
16583	0.006594131223211341	0.015384615384615385	0.0	0.0	0.05128205128205128	0.019230769230769232	0.0	5	406	3
16596	0.010770414331245192	0.021538461538461538	0.03636363636363636	0.0	0.02564102564102564	0.0	0.0	5	338	3
16599	0.018243763050884713	0.043076923076923075	0.03636363636363636	0.0	0.02564102564102564	0.057692307692307696	0.0	5	307	3
16603	0.016100670403341025	0.043076923076923075	0.03636363636363636	0.0	0.05128205128205128	0.038461538461538464	0.0	5	300	3
16615	0.010056050115397296	0.046153846153846156	0.03636363636363636	0.0	0.05128205128205128	0.038461538461538464	0.0	5	390	3
16623	0.07577755797340367	0.12615384615384614	0.07272727272727272	0.0	0.07692307692307693	0.13461538461538464	0.0	5	123	3
16628	0.0176942521156171	0.01846153846153846	0.0	0.0	0.0	0.038461538461538464	0.0	5	325	3
16639	0.0035718210792394767	0.024615384615384615	0.01818181818181818	0.0	0.10256410256410256	0.0	0.0	5	367	3
16683	0.008462468403121221	0.046153846153846156	0.0	0.0	0.07692307692307693	0.057692307692307696	0.0	5	451	3
16695	0.1507858006374327	0.3046153846153846	0.16363636363636364	0.2	0.2564102564102564	0.25	0.0	5	39	3
16702	0.022090339597757996	0.046153846153846156	0.0	0.0	0.05128205128205128	0.057692307692307696	0.0	5	332	3
16707	0.0031322123310253873	0.015384615384615385	0.0	0.0	0.02564102564102564	0.0	0.0	5	446	3
16708	0.011869436201780416	0.027692307692307693	0.01818181818181818	0.0	0.02564102564102564	0.0	0.0	5	288	3
16714	0.005275304978569074	0.015384615384615385	0.01818181818181818	0.0	0.0	0.0	0.0	5	350	3
16722	0.021540828662490383	0.012307692307692308	0.03636363636363636	0.0	0.02564102564102564	0.019230769230769232	0.0	5	268	3
16727	0.008902077151335312	0.043076923076923075	0.05454545454545454	0.0	0.10256410256410256	0.019230769230769232	0.0	5	357	3
16737	0.013737773381690296	0.024615384615384615	0.01818181818181818	0.0	0.0	0.057692307692307696	0.09090909090909091	5	256	3
16739	0.031047367842620067	0.08307692307692308	0.05454545454545454	0.0	0.02564102564102564	0.038461538461538464	0.0	5	250	3
16758	0.014671941971645236	0.07692307692307693	0.05454545454545454	0.0	0.07692307692307693	0.07692307692307693	0.09090909090909091	5	299	3
16759	0.01121002307945928	0.046153846153846156	0.01818181818181818	0.0	0.05128205128205128	0.07692307692307693	0.0	5	302	3
16761	0.0373667435981976	0.08307692307692308	0.05454545454545454	0.0	0.07692307692307693	0.019230769230769232	0.09090909090909091	5	235	3
16763	0.07028244862072755	0.15384615384615385	0.07272727272727272	0.0	0.1282051282051282	0.09615384615384616	0.0	5	167	3
16784	0.037476645785251124	0.07692307692307693	0.03636363636363636	0.0	0.0	0.11538461538461539	0.09090909090909091	5	156	3
16791	0.010056050115397296	0.015384615384615385	0.0	0.0	0.0	0.019230769230769232	0.0	5	372	3
16794	0.014781844158698758	0.052307692307692305	0.03636363636363636	0.0	0.10256410256410256	0.019230769230769232	0.0	5	383	3
16795	0.01027585448950434	0.027692307692307693	0.01818181818181818	0.0	0.02564102564102564	0.019230769230769232	0.0	5	389	3
16804	0.01730959446092977	0.03692307692307692	0.01818181818181818	0.0	0.02564102564102564	0.057692307692307696	0.0	5	258	3
16810	0.0567644796131443	0.052307692307692305	0.01818181818181818	0.0	0.0	0.07692307692307693	0.0	5	60	3
16843	0.13699307616221562	0.11076923076923077	0.09090909090909091	0.0	0.20512820512820512	0.09615384615384616	0.0	5	59	3
16849	0.32069458182217825	0.7046153846153846	0.45454545454545453	0.2	0.48717948717948717	0.6538461538461539	0.5454545454545454	5	26	3
16870	0.04225739092207935	0.08923076923076922	0.03636363636363636	0.0	0.10256410256410256	0.09615384615384616	0.0	5	90	3
16879	0.4187273326739202	0.6153846153846154	0.39999999999999997	0.2	0.358974358974359	0.5576923076923077	0.2727272727272727	5	27	3
16883	0.0594570831959556	0.14461538461538462	0.12727272727272726	0.0	0.10256410256410256	0.17307692307692307	0.09090909090909091	5	105	3
16890	0.16633696010550608	0.2246153846153846	0.05454545454545454	0.0	0.10256410256410256	0.25	0.09090909090909091	5	76	3
16898	0.024508187712935486	0.06769230769230769	0.03636363636363636	0.0	0.10256410256410256	0.038461538461538464	0.0	5	240	3
16906	0.02560720958347071	0.027692307692307693	0.01818181818181818	0.0	0.0	0.038461538461538464	0.0	5	265	3
16920	0.5098362457412903	0.7630769230769231	0.4909090909090909	0.2	0.5384615384615384	0.5576923076923077	0.5454545454545454	5	12	3
16923	0.205242334322453	0.37538461538461537	0.23636363636363636	0.0	0.28205128205128205	0.3269230769230769	0.36363636363636365	5	75	3
16924	0.11885921529838443	0.11692307692307692	0.01818181818181818	0.0	0.02564102564102564	0.11538461538461539	0.18181818181818182	5	119	3
16928	0.028189910979228485	0.015384615384615385	0.03636363636363636	0.0	0.0	0.0	0.0	5	194	3
16932	0.0130234091658424	0.024615384615384615	0.01818181818181818	0.0	0.02564102564102564	0.0	0.0	5	363	3
16935	0.21046268820749534	0.36923076923076925	0.2545454545454545	0.0	0.28205128205128205	0.3269230769230769	0.18181818181818182	5	43	3
16936	0.020331904604901637	0.08	0.05454545454545454	0.0	0.02564102564102564	0.09615384615384616	0.0	5	260	3
16950	0.06280909990108803	0.07384615384615384	0.01818181818181818	0.0	0.07692307692307693	0.11538461538461539	0.0	5	62	3
16951	0.02285965490713265	0.11384615384615385	0.07272727272727272	0.0	0.10256410256410256	0.09615384615384616	0.0	5	201	3
16956	0.133915814924717	0.23076923076923078	0.10909090909090909	0.2	0.05128205128205128	0.19230769230769232	0.2727272727272727	5	69	3
16964	0.01626552368392131	0.021538461538461538	0.0	0.0	0.02564102564102564	0.038461538461538464	0.0	5	329	3
16983	0.04478514122431036	0.1076923076923077	0.12727272727272726	0.0	0.07692307692307693	0.09615384615384616	0.09090909090909091	5	193	3
16988	0.007363446532585998	0.00923076923076923	0.0	0.0	0.0	0.019230769230769232	0.0	5	433	3
17030	0.04621386965600616	0.16307692307692306	0.07272727272727272	0.0	0.23076923076923075	0.057692307692307696	0.09090909090909091	5	217	3
17050	0.12039784591713375	0.24	0.14545454545454545	0.0	0.1794871794871795	0.2692307692307693	0.18181818181818182	5	97	3
17069	0.006923837784371909	0.01846153846153846	0.0	0.0	0.0	0.019230769230769232	0.0	5	409	3
17077	0.0140125288493241	0.05846153846153846	0.05454545454545454	0.0	0.07692307692307693	0.057692307692307696	0.0	5	294	3
17082	0.010935267611825474	0.021538461538461538	0.0	0.0	0.02564102564102564	0.019230769230769232	0.0	5	349	3
17084	0.032860753929003186	0.043076923076923075	0.0	0.0	0.0	0.019230769230769232	0.0	5	170	3
17086	0.007803055280800088	0.027692307692307693	0.0	0.0	0.0	0.0	0.0	5	429	3
17098	0.017034838993295966	0.03076923076923077	0.0	0.0	0.02564102564102564	0.057692307692307696	0.0	5	221	3
17118	0.011869436201780416	0.01846153846153846	0.0	0.0	0.0	0.0	0.0	5	203	3
17150	0.15584130124189471	0.19692307692307692	0.12727272727272726	0.0	0.10256410256410256	0.17307692307692307	0.09090909090909091	5	99	3
17152	0.1869985712715683	0.20307692307692307	0.10909090909090909	0.0	0.28205128205128205	0.2692307692307693	0.09090909090909091	5	23	3
17161	0.11973843279481261	0.24615384615384617	0.19999999999999998	0.0	0.1794871794871795	0.23076923076923078	0.09090909090909091	5	87	3
17164	0.2569513133311353	0.28	0.10909090909090909	0.0	0.20512820512820512	0.25	0.09090909090909091	5	38	3
17168	0.13814704912627762	0.27384615384615385	0.03636363636363636	0.0	0.1794871794871795	0.19230769230769232	0.2727272727272727	5	89	3
17172	0.15650071436421584	0.3446153846153846	0.16363636363636364	0.0	0.20512820512820512	0.2692307692307693	0.09090909090909091	5	78	3
17209	0.021980437410704472	0.12	0.18181818181818182	0.0	0.15384615384615385	0.09615384615384616	0.0	5	198	3
17210	0.1977689856028135	0.36	0.2727272727272727	0.0	0.3076923076923077	0.2692307692307693	0.18181818181818182	5	55	3
17212	0.459501044070777	0.7846153846153846	0.5454545454545454	0.0	0.5128205128205128	0.6538461538461539	0.4545454545454546	5	28	3
17217	0.04484009231783712	0.055384615384615386	0.0	0.0	0.07692307692307693	0.13461538461538464	0.0	5	184	3
17226	0.016705132432135398	0.07384615384615384	0.01818181818181818	0.0	0.02564102564102564	0.038461538461538464	0.0	5	306	3
17237	0.05692933289372459	0.12923076923076923	0.07272727272727272	0.0	0.02564102564102564	0.23076923076923078	0.09090909090909091	5	215	3
17254	0.040828662490383555	0.1723076923076923	0.09090909090909091	0.0	0.20512820512820512	0.13461538461538464	0.0	5	139	3
17266	0.03231124299373558	0.024615384615384615	0.0	0.0	0.0	0.019230769230769232	0.0	5	71	3
17286	0.0213759753819101	0.04923076923076923	0.05454545454545454	0.0	0.05128205128205128	0.07692307692307693	0.0	5	249	3
17289	0.018848225079679086	0.033846153846153845	0.0	0.0	0.02564102564102564	0.07692307692307693	0.0	5	252	3
17292	0.03912517859105396	0.052307692307692305	0.07272727272727272	0.0	0.05128205128205128	0.019230769230769232	0.0	5	166	3
17299	0.04907132651939773	0.08923076923076922	0.07272727272727272	0.0	0.10256410256410256	0.09615384615384616	0.0	5	197	3
17301	0.2825035718210792	0.4430769230769231	0.3090909090909091	0.0	0.3076923076923077	0.42307692307692313	0.2727272727272727	5	42	3
17342	0.006594131223211341	0.003076923076923077	0.0	0.0	0.0	0.019230769230769232	0.0	5	435	3
17343	0.021760633036597428	0.07384615384615384	0.0	0.0	0.05128205128205128	0.019230769230769232	0.0	5	377	3
17344	0.06198483349818661	0.18769230769230769	0.03636363636363636	0.0	0.1794871794871795	0.11538461538461539	0.0	5	149	3
17345	0.08330585778656995	0.11692307692307692	0.05454545454545454	0.0	0.15384615384615385	0.07692307692307693	0.0	5	133	3
17351	0.06022639850533026	0.24	0.39999999999999997	0.2	0.28205128205128205	0.2692307692307693	0.0	5	100	3
17359	0.010825365424771952	0.015384615384615385	0.03636363636363636	0.0	0.05128205128205128	0.0	0.0	5	392	3
17362	0.07198593252005715	0.13230769230769232	0.07272727272727272	0.0	0.20512820512820512	0.07692307692307693	0.0	5	153	3
17368	0.006429277942631058	0.003076923076923077	0.0	0.0	0.0	0.0	0.0	5	384	3
17377	0.023024508187712935	0.06461538461538462	0.01818181818181818	0.0	0.0	0.019230769230769232	0.0	5	229	3
17385	0.3074513682822288	0.5476923076923077	0.3818181818181818	0.0	0.3846153846153846	0.38461538461538464	0.36363636363636365	5	35	3
17396	0.210078030552808	0.27076923076923076	0.09090909090909091	0.0	0.10256410256410256	0.25	0.09090909090909091	5	57	3
17417	0.0037916254533465216	0.00923076923076923	0.0	0.0	0.0	0.019230769230769232	0.0	5	437	3
17420	0.009891196834817012	0.012307692307692308	0.01818181818181818	0.0	0.0	0.038461538461538464	0.0	5	275	3
17431	0.015111550719859325	0.03692307692307692	0.03636363636363636	0.0	0.02564102564102564	0.07692307692307693	0.0	5	426	3
17440	0.009231783712495879	0.012307692307692308	0.01818181818181818	0.0	0.0	0.019230769230769232	0.0	5	411	3
17442	0.07967908561380371	0.13538461538461538	0.12727272727272726	0.0	0.05128205128205128	0.09615384615384616	0.0	5	141	3
17446	0.009451588086602923	0.03692307692307692	0.01818181818181818	0.0	0.02564102564102564	0.019230769230769232	0.0	5	286	3
17447	0.26865589625233544	0.48615384615384616	0.32727272727272727	0.0	0.41025641025641024	0.40384615384615385	0.2727272727272727	5	40	3
17455	0.12182657434882954	0.2246153846153846	0.16363636363636364	0.0	0.28205128205128205	0.25	0.09090909090909091	5	49	3
17463	0.006429277942631058	0.015384615384615385	0.03636363636363636	0.0	0.02564102564102564	0.019230769230769232	0.0	5	402	3
17470	0.015441257281019891	0.024615384615384615	0.0	0.0	0.0	0.019230769230769232	0.0	5	246	3
17473	0.02044180679195516	0.043076923076923075	0.01818181818181818	0.0	0.02564102564102564	0.057692307692307696	0.0	5	267	3
17474	0.03434443345422574	0.12615384615384614	0.07272727272727272	0.0	0.02564102564102564	0.07692307692307693	0.0	5	224	3
17482	0.011924387295307176	0.052307692307692305	0.03636363636363636	0.0	0.0	0.057692307692307696	0.0	5	416	3
17484	0.012199142762940983	0.012307692307692308	0.01818181818181818	0.0	0.0	0.019230769230769232	0.0	5	255	3
17504	0.005714913726783163	0.021538461538461538	0.0	0.0	0.02564102564102564	0.019230769230769232	0.0	5	323	3
17513	0.11369381250686889	0.29846153846153844	0.2545454545454545	0.2	0.23076923076923075	0.2692307692307693	0.09090909090909091	5	88	3
17520	0.13424552148587757	0.16307692307692306	0.07272727272727272	0.0	0.2564102564102564	0.19230769230769232	0.0	5	56	3
17529	0.14413671832069458	0.23384615384615384	0.10909090909090909	0.2	0.1282051282051282	0.3076923076923077	0.0	5	91	3
17530	0.2311792504670843	0.4430769230769231	0.32727272727272727	0.0	0.358974358974359	0.3653846153846154	0.18181818181818182	5	30	3
17532	0.002417848115177492	0.003076923076923077	0.0	0.0	0.0	0.0	0.0	5	424	3
17543	0.039784591713375096	0.12307692307692308	0.18181818181818182	0.0	0.07692307692307693	0.11538461538461539	0.09090909090909091	5	234	3
17547	0.07847016155621497	0.12615384615384614	0.12727272727272726	0.0	0.1794871794871795	0.07692307692307693	0.09090909090909091	5	140	3
17548	0.012638751511155072	0.024615384615384615	0.01818181818181818	0.0	0.0	0.038461538461538464	0.0	5	310	3
17551	0.009506539180129685	0.01846153846153846	0.0	0.0	0.0	0.057692307692307696	0.0	5	374	3
17574	0.05500604462028794	0.11076923076923077	0.10909090909090909	0.0	0.1282051282051282	0.11538461538461539	0.0	5	181	3
17584	0.02698098692163974	0.07384615384615384	0.03636363636363636	0.0	0.02564102564102564	0.057692307692307696	0.0	5	216	3
17594	0.011484778547093087	0.015384615384615385	0.0	0.0	0.02564102564102564	0.057692307692307696	0.0	5	371	3
17596	0.007583250906693043	0.024615384615384615	0.0	0.0	0.0	0.019230769230769232	0.09090909090909091	5	379	3
17598	0.01950763820200022	0.027692307692307693	0.03636363636363636	0.0	0.07692307692307693	0.019230769230769232	0.0	5	335	3
17599	0.0041762831080338495	0.003076923076923077	0.0	0.0	0.0	0.0	0.0	5	395	3
17602	0.015331355093966369	0.046153846153846156	0.0	0.0	0.0	0.057692307692307696	0.0	5	324	3
17603	0.0052203538850423125	0.04	0.03636363636363636	0.0	0.05128205128205128	0.019230769230769232	0.0	5	404	3
17605	0.011924387295307176	0.021538461538461538	0.0	0.0	0.0	0.019230769230769232	0.0	5	399	3
17612	0.08891086932629959	0.24615384615384617	0.19999999999999998	0.0	0.07692307692307693	0.19230769230769232	0.09090909090909091	5	122	3
17624	0.006484229036157819	0.00923076923076923	0.0	0.0	0.0	0.038461538461538464	0.0	5	284	3
17632	0.006429277942631058	0.027692307692307693	0.0	0.0	0.0	0.019230769230769232	0.0	5	421	3
17636	0.04308165732498077	0.09230769230769231	0.03636363636363636	0.0	0.07692307692307693	0.13461538461538464	0.0	5	117	3
17641	0.535663259698868	0.8461538461538461	0.509090909090909	0.2	0.641025641025641	0.6538461538461539	0.5454545454545454	5	20	3
17650	0.011539729640619847	0.021538461538461538	0.03636363636363636	0.0	0.02564102564102564	0.019230769230769232	0.0	5	244	3
17658	0.010056050115397296	0.012307692307692308	0.0	0.0	0.0	0.019230769230769232	0.0	5	356	3
17667	0.054456533685020334	0.13538461538461538	0.05454545454545454	0.0	0.10256410256410256	0.09615384615384616	0.09090909090909091	5	120	3
17686	0.06247939333992746	0.1076923076923077	0.09090909090909091	0.0	0.1282051282051282	0.11538461538461539	0.0	5	164	3
17690	0.009011979338388834	0.033846153846153845	0.05454545454545454	0.0	0.0	0.0	0.0	5	434	3
17693	0.04302670623145401	0.043076923076923075	0.03636363636363636	0.0	0.02564102564102564	0.07692307692307693	0.09090909090909091	5	209	3
17700	0.10567095285196175	0.19384615384615383	0.16363636363636364	0.0	0.20512820512820512	0.15384615384615385	0.0	5	94	3
17704	0.007583250906693043	0.006153846153846154	0.01818181818181818	0.0	0.02564102564102564	0.038461538461538464	0.0	5	351	3
17714	0.02934388394329047	0.09846153846153846	0.0	0.0	0.02564102564102564	0.07692307692307693	0.09090909090909091	5	293	3
17730	0.016045719309814264	0.01846153846153846	0.03636363636363636	0.0	0.0	0.019230769230769232	0.0	5	322	3
17752	0.3302560720958347	0.6276923076923077	0.3818181818181818	0.2	0.5641025641025641	0.5961538461538461	0.4545454545454546	5	37	3
17770	0.010440707770084625	0.021538461538461538	0.0	0.0	0.05128205128205128	0.038461538461538464	0.0	5	393	3
17771	0.014946697439279042	0.003076923076923077	0.0	0.0	0.02564102564102564	0.0	0.0	5	245	3
17774	0.06324870864930211	0.13230769230769232	0.09090909090909091	0.0	0.10256410256410256	0.09615384615384616	0.0	5	131	3
17782	0.058083305857786566	0.13230769230769232	0.10909090909090909	0.0	0.10256410256410256	0.11538461538461539	0.0	5	178	3
17791	0.02472799208704253	0.012307692307692308	0.01818181818181818	0.0	0.0	0.019230769230769232	0.0	5	315	3
17794	0.029233981756236947	0.06769230769230769	0.03636363636363636	0.0	0.02564102564102564	0.09615384615384616	0.0	5	291	3
17801	0.013353115727002967	0.046153846153846156	0.03636363636363636	0.0	0.05128205128205128	0.019230769230769232	0.0	5	208	3
17802	0.012638751511155072	0.03076923076923077	0.01818181818181818	0.0	0.02564102564102564	0.019230769230769232	0.0	5	279	3
17817	0.07292010111001208	0.14461538461538462	0.07272727272727272	0.0	0.10256410256410256	0.11538461538461539	0.09090909090909091	5	135	3
17825	0.00604462028794373	0.003076923076923077	0.0	0.0	0.0	0.0	0.0	5	419	3
17833	0.014671941971645236	0.04	0.0	0.0	0.05128205128205128	0.038461538461538464	0.0	5	353	3
17845	0.393010220903396	0.5538461538461539	0.36363636363636365	0.0	0.358974358974359	0.44230769230769235	0.5454545454545454	5	24	3
17853	0.00511045169798879	0.01846153846153846	0.03636363636363636	0.0	0.05128205128205128	0.0	0.0	5	447	3
17862	0.01489174634575228	0.01846153846153846	0.01818181818181818	0.0	0.02564102564102564	0.019230769230769232	0.0	5	396	3
17863	0.013133311352895922	0.00923076923076923	0.01818181818181818	0.0	0.0	0.038461538461538464	0.0	5	297	3
17870	0.0017584349928563578	0.003076923076923077	0.03636363636363636	0.0	0.0	0.0	0.0	5	376	3
17872	0.01774920320914386	0.052307692307692305	0.03636363636363636	0.0	0.02564102564102564	0.038461538461538464	0.0	5	73	3
17873	0.053632267282118916	0.10461538461538461	0.07272727272727272	0.0	0.05128205128205128	0.09615384615384616	0.09090909090909091	5	129	3
17877	0.03137707440378063	0.06769230769230769	0.03636363636363636	0.0	0.10256410256410256	0.07692307692307693	0.0	5	210	3
17937	0.010495658863611385	0.03076923076923077	0.0	0.0	0.0	0.019230769230769232	0.0	5	381	3
17954	0.002692603582811298	0.00923076923076923	0.0	0.0	0.0	0.038461538461538464	0.0	5	321	3
17956	0.015001648532805802	0.03692307692307692	0.01818181818181818	0.0	0.05128205128205128	0.019230769230769232	0.0	5	303	3
17973	0.019837344763160788	0.027692307692307693	0.01818181818181818	0.0	0.07692307692307693	0.019230769230769232	0.0	5	259	3
17991	0.05017034838993296	0.052307692307692305	0.03636363636363636	0.0	0.1282051282051282	0.07692307692307693	0.0	5	155	3
18002	0.016375425870974833	0.015384615384615385	0.0	0.0	0.0	0.038461538461538464	0.0	5	295	3
18007	0.0037366743598197605	0.01846153846153846	0.0	0.0	0.02564102564102564	0.0	0.0	5	387	3
18016	0.4003187163424552	0.6061538461538462	0.3090909090909091	0.0	0.4358974358974359	0.44230769230769235	0.4545454545454546	5	31	3
18026	0.04291680404440048	0.11076923076923077	0.03636363636363636	0.0	0.07692307692307693	0.057692307692307696	0.0	5	162	3
18048	0.017419496647983295	0.021538461538461538	0.01818181818181818	0.0	0.05128205128205128	0.038461538461538464	0.0	5	328	3
18050	0.010550609957138147	0.003076923076923077	0.0	0.0	0.0	0.0	0.0	5	327	3
18065	0.015221452906912847	0.055384615384615386	0.0	0.0	0.07692307692307693	0.057692307692307696	0.0	5	318	3
18074	0.012858555885262116	0.024615384615384615	0.0	0.0	0.02564102564102564	0.038461538461538464	0.0	5	266	3
18086	0.018243763050884713	0.021538461538461538	0.0	0.2	0.07692307692307693	0.019230769230769232	0.0	5	270	3
18123	0.011924387295307176	0.03076923076923077	0.05454545454545454	0.0	0.0	0.0	0.0	5	439	3
18126	0.007363446532585998	0.00923076923076923	0.01818181818181818	0.0	0.0	0.0	0.0	5	311	3
18138	0.012968458072315638	0.033846153846153845	0.01818181818181818	0.0	0.0	0.019230769230769232	0.0	5	281	3
18141	0.3125068688866908	0.5353846153846153	0.36363636363636365	0.0	0.5128205128205128	0.5	0.2727272727272727	5	36	3
18150	0.07649192218925156	0.12615384615384614	0.09090909090909091	0.2	0.15384615384615385	0.13461538461538464	0.0	5	136	3
18153	0.09748323991647434	0.28615384615384615	0.16363636363636364	0.0	0.41025641025641024	0.25	0.18181818181818182	5	77	3
18161	0.3384437850313221	0.5169230769230769	0.34545454545454546	0.0	0.3846153846153846	0.4807692307692308	0.2727272727272727	5	13	3
18165	0.013408066820529729	0.04	0.0	0.0	0.0	0.019230769230769232	0.0	5	365	3
18167	0.0076931530937465655	0.012307692307692308	0.0	0.0	0.0	0.0	0.0	5	414	3
18175	0.04049895592922299	0.08	0.0	0.0	0.10256410256410256	0.11538461538461539	0.0	5	84	3
18178	0.037091988130563795	0.06769230769230769	0.03636363636363636	0.0	0.0	0.038461538461538464	0.0	5	202	3
18179	0.006099571381470491	0.021538461538461538	0.05454545454545454	0.0	0.0	0.019230769230769232	0.0	5	317	3
18195	0.0033520167051324322	0.00923076923076923	0.0	0.0	0.0	0.0	0.0	5	187	3
18198	0.024508187712935486	0.015384615384615385	0.0	0.0	0.07692307692307693	0.019230769230769232	0.0	5	205	3
18205	0.2270579184525772	0.37846153846153846	0.14545454545454545	0.0	0.2564102564102564	0.3076923076923077	0.18181818181818182	5	63	3
18230	0.18578964721397956	0.40615384615384614	0.21818181818181817	0.2	0.358974358974359	0.2692307692307693	0.2727272727272727	5	64	3
18233	0.008902077151335312	0.021538461538461538	0.0	0.0	0.05128205128205128	0.0	0.0	5	385	3
18237	0.01621057259039455	0.046153846153846156	0.01818181818181818	0.0	0.10256410256410256	0.0	0.0	5	386	3
18250	0.15891856247939334	0.3261538461538461	0.23636363636363636	0.0	0.2564102564102564	0.2692307692307693	0.0	5	47	3
18259	0.007638202000219804	0.00923076923076923	0.0	0.0	0.02564102564102564	0.038461538461538464	0.0	5	449	3
18263	0.027310693482800307	0.033846153846153845	0.0	0.0	0.0	0.019230769230769232	0.0	5	223	3
18271	0.027200791295746783	0.06769230769230769	0.07272727272727272	0.0	0.05128205128205128	0.057692307692307696	0.0	5	237	3
18274	0.034234531267172214	0.01846153846153846	0.0	0.0	0.02564102564102564	0.057692307692307696	0.0	5	124	3
18297	0.009561490273656445	0.03692307692307692	0.01818181818181818	0.0	0.0	0.0	0.0	5	425	3
18302	0.008462468403121221	0.046153846153846156	0.01818181818181818	0.0	0.02564102564102564	0.019230769230769232	0.0	5	417	3
18308	0.010880316518298714	0.003076923076923077	0.0	0.0	0.0	0.0	0.0	5	423	3
18316	0.01950763820200022	0.033846153846153845	0.0	0.0	0.0	0.057692307692307696	0.0	5	213	3
18330	0.5065391801296846	0.7630769230769231	0.4727272727272727	0.2	0.4615384615384615	0.5961538461538461	0.5454545454545454	5	18	3
18331	0.05720408836135839	0.14461538461538462	0.05454545454545454	0.0	0.05128205128205128	0.057692307692307696	0.0	5	195	3
18334	0.0067040334102648645	0.006153846153846154	0.0	0.0	0.0	0.0	0.0	5	280	3
18350	0.055170897900868224	0.10153846153846154	0.05454545454545454	0.0	0.15384615384615385	0.09615384615384616	0.0	5	160	3
18357	0.010495658863611385	0.024615384615384615	0.0	0.0	0.02564102564102564	0.0	0.0	5	304	3
18359	0.01758434992856358	0.03692307692307692	0.0	0.0	0.02564102564102564	0.019230769230769232	0.0	5	222	3
18366	0.025662160676997472	0.04923076923076923	0.05454545454545454	0.2	0.0	0.057692307692307696	0.0	5	251	3
18371	0.07237059017474448	0.08	0.0	0.0	0.05128205128205128	0.057692307692307696	0.0	5	101	3
18375	0.06539180129684581	0.16923076923076924	0.07272727272727272	0.0	0.15384615384615385	0.09615384615384616	0.0	5	165	3
18390	0.21326519397736016	0.3415384615384615	0.19999999999999998	0.0	0.15384615384615385	0.3269230769230769	0.36363636363636365	5	80	3
18402	0.0032970656116056707	0.006153846153846154	0.0	0.0	0.0	0.0	0.0	5	415	3
18413	0.12045279701066051	0.13846153846153847	0.03636363636363636	0.2	0.1794871794871795	0.23076923076923078	0.0	5	32	3
18428	0.050609957138147046	0.08923076923076922	0.03636363636363636	0.0	0.1282051282051282	0.09615384615384616	0.0	5	109	3
18437	0.01807890977030443	0.012307692307692308	0.01818181818181818	0.0	0.0	0.019230769230769232	0.0	5	186	3
18450	0.010440707770084625	0.03076923076923077	0.01818181818181818	0.0	0.02564102564102564	0.0	0.0	5	283	3
18451	0.07275524782943181	0.18461538461538463	0.07272727272727272	0.0	0.1794871794871795	0.13461538461538464	0.09090909090909091	5	93	3
18461	0.036542477195296186	0.07692307692307693	0.01818181818181818	0.0	0.20512820512820512	0.07692307692307693	0.0	5	219	3
18467	0.07879986811737553	0.14769230769230768	0.07272727272727272	0.0	0.20512820512820512	0.17307692307692307	0.0	5	92	3
18481	0.0130234091658424	0.024615384615384615	0.0	0.0	0.02564102564102564	0.019230769230769232	0.0	5	368	3
18482	0.04110341795801736	0.03076923076923077	0.01818181818181818	0.0	0.0	0.038461538461538464	0.0	5	114	3
18499	0.07330475876469941	0.1723076923076923	0.07272727272727272	0.0	0.07692307692307693	0.15384615384615385	0.09090909090909091	5	104	3
18501	0.006264424662050775	0.00923076923076923	0.0	0.0	0.0	0.019230769230769232	0.0	5	354	3
18506	0.10165952302450819	0.26153846153846155	0.10909090909090909	0.0	0.15384615384615385	0.23076923076923078	0.18181818181818182	5	83	3
18513	0.12688207495329157	0.15384615384615385	0.01818181818181818	0.0	0.02564102564102564	0.13461538461538464	0.18181818181818182	5	102	3
18514	0.026321573799318605	0.021538461538461538	0.0	0.2	0.05128205128205128	0.057692307692307696	0.0	5	144	3
18518	0.009451588086602923	0.012307692307692308	0.01818181818181818	0.0	0.0	0.0	0.0	5	355	3
18526	0.021156171007803055	0.07076923076923076	0.05454545454545454	0.0	0.05128205128205128	0.038461538461538464	0.0	5	152	3
18531	0.006868886690845148	0.021538461538461538	0.03636363636363636	0.0	0.02564102564102564	0.019230769230769232	0.0	5	444	3
18554	0.010880316518298714	0.03076923076923077	0.0	0.0	0.07692307692307693	0.057692307692307696	0.0	6	110	3
18569	0.0022529948345972085	0.006153846153846154	0.0	0.0	0.0	0.0	0.0	6	360	3
18573	0.0032421145180789096	0.00923076923076923	0.0	0.0	0.02564102564102564	0.019230769230769232	0.0	6	333	3
18574	0.002692603582811298	0.012307692307692308	0.0	0.0	0.05128205128205128	0.019230769230769232	0.0	6	241	3
18595	0.007253544345532476	0.024615384615384615	0.0	0.0	0.07692307692307693	0.019230769230769232	0.0	6	254	3
18600	0.0009891196834817012	0.006153846153846154	0.0	0.0	0.02564102564102564	0.0	0.0	6	430	3
18604	0.0047257940433014615	0.006153846153846154	0.0	0.0	0.02564102564102564	0.019230769230769232	0.0	6	236	3
18629	0.0004945598417408506	0.003076923076923077	0.0	0.0	0.0	0.0	0.0	6	391	3
18655	0.005165402791515551	0.012307692307692308	0.0	0.0	0.02564102564102564	0.057692307692307696	0.0	6	126	3
18656	0.009066930431915594	0.01846153846153846	0.0	0.0	0.02564102564102564	0.0	0.0	6	157	3
18657	0.028904275195076382	0.043076923076923075	0.03636363636363636	0.0	0.07692307692307693	0.057692307692307696	0.0	6	17	3
18676	0.0033520167051324322	0.00923076923076923	0.01818181818181818	0.0	0.02564102564102564	0.0	0.0	6	370	3
18679	0.0009891196834817012	0.003076923076923077	0.0	0.0	0.0	0.0	0.0	6	443	3
18682	0.008572370590174743	0.012307692307692308	0.01818181818181818	0.0	0.02564102564102564	0.038461538461538464	0.0	6	145	3
18683	0.009836245741290252	0.021538461538461538	0.0	0.0	0.05128205128205128	0.038461538461538464	0.0	6	112	3
18692	0.005934718100890208	0.012307692307692308	0.01818181818181818	0.0	0.02564102564102564	0.019230769230769232	0.0	6	168	3
18696	0.017859105396197384	0.027692307692307693	0.01818181818181818	0.0	0.05128205128205128	0.057692307692307696	0.0	6	41	3
18727	0.013408066820529729	0.021538461538461538	0.0	0.0	0.02564102564102564	0.057692307692307696	0.0	6	50	3
18742	0.001813386086383119	0.00923076923076923	0.01818181818181818	0.0	0.0	0.019230769230769232	0.0	6	352	3
18752	0.005165402791515551	0.00923076923076923	0.01818181818181818	0.0	0.05128205128205128	0.019230769230769232	0.0	6	163	3
18769	0.00884712605780855	0.012307692307692308	0.0	0.0	0.0	0.038461538461538464	0.0	6	179	3
18773	0.0013737773381690295	0.003076923076923077	0.0	0.0	0.0	0.0	0.0	6	337	3
18798	0.004066380920980327	0.015384615384615385	0.0	0.0	0.05128205128205128	0.019230769230769232	0.0	6	313	3
18809	0.0011539729640619848	0.006153846153846154	0.0	0.0	0.0	0.0	0.0	6	431	3
18813	0.004341136388614134	0.00923076923076923	0.0	0.0	0.0	0.019230769230769232	0.0	6	171	3
18814	0.015276404000439609	0.015384615384615385	0.0	0.0	0.02564102564102564	0.019230769230769232	0.0	6	81	3
18827	0.005879767007363447	0.00923076923076923	0.0	0.0	0.02564102564102564	0.038461538461538464	0.0	6	207	3
18833	0.004011429827453566	0.01846153846153846	0.03636363636363636	0.0	0.02564102564102564	0.019230769230769232	0.0	6	147	3
18836	0.0046708429497747	0.015384615384615385	0.0	0.0	0.02564102564102564	0.07692307692307693	0.0	6	227	3
18840	0.05813825695131333	0.06153846153846154	0.05454545454545454	0.0	0.15384615384615385	0.09615384615384616	0.0	6	29	3
18846	0.0007143642158478953	0.003076923076923077	0.0	0.0	0.0	0.019230769230769232	0.0	6	298	3
18851	0.005330256072095835	0.012307692307692308	0.01818181818181818	0.0	0.05128205128205128	0.0	0.0	6	175	3
18862	0.051104516979887896	0.052307692307692305	0.03636363636363636	0.0	0.1282051282051282	0.09615384615384616	0.0	6	16	3
18866	0.022914606000659414	0.027692307692307693	0.0	0.0	0.07692307692307693	0.038461538461538464	0.0	6	25	3
18868	0.05170897900868227	0.05846153846153846	0.03636363636363636	0.0	0.1282051282051282	0.07692307692307693	0.0	6	19	3
18871	0.004011429827453566	0.00923076923076923	0.0	0.0	0.02564102564102564	0.038461538461538464	0.0	6	271	3
18872	0.0021980437410704474	0.003076923076923077	0.0	0.0	0.0	0.0	0.0	6	375	3
18883	0.0021980437410704474	0.006153846153846154	0.0	0.0	0.02564102564102564	0.0	0.0	6	401	3
18892	0.013627871194636773	0.012307692307692308	0.0	0.0	0.02564102564102564	0.057692307692307696	0.0	6	106	3
18897	0.023519068029453787	0.012307692307692308	0.0	0.0	0.02564102564102564	0.038461538461538464	0.0	6	70	3
18941	0.008022859654907132	0.01846153846153846	0.0	0.0	0.07692307692307693	0.019230769230769232	0.0	6	146	3
18954	0.004011429827453566	0.00923076923076923	0.0	0.0	0.02564102564102564	0.019230769230769232	0.0	6	214	3
18955	0.008517419496647983	0.01846153846153846	0.0	0.0	0.05128205128205128	0.038461538461538464	0.0	6	150	3
18961	0.012309044949994505	0.043076923076923075	0.03636363636363636	0.0	0.15384615384615385	0.057692307692307696	0.0	6	115	3
18968	0.0022529948345972085	0.003076923076923077	0.0	0.0	0.02564102564102564	0.0	0.0	6	343	3
18972	0.0016485328058028353	0.0	0.0	0.0	0.0	0.019230769230769232	0.0	6	320	3
18973	0.005165402791515551	0.006153846153846154	0.0	0.0	0.0	0.019230769230769232	0.0	6	200	3
18977	0.0038465765468732828	0.00923076923076923	0.0	0.0	0.0	0.057692307692307696	0.0	6	233	3
18994	0.03791625453346521	0.04	0.03636363636363636	0.0	0.10256410256410256	0.057692307692307696	0.0	6	44	3
19016	0.002143092647543686	0.003076923076923077	0.0	0.0	0.0	0.0	0.0	6	174	3
19018	0.007418397626112759	0.01846153846153846	0.01818181818181818	0.0	0.05128205128205128	0.019230769230769232	0.0	6	128	3
19019	0.004231234201560611	0.00923076923076923	0.0	0.0	0.02564102564102564	0.038461538461538464	0.0	6	239	3
19023	0.01307836025936916	0.027692307692307693	0.05454545454545454	0.0	0.07692307692307693	0.057692307692307696	0.0	6	134	3
19035	0.0013188262446422684	0.003076923076923077	0.0	0.0	0.0	0.019230769230769232	0.0	6	432	3
19051	0.0032421145180789096	0.012307692307692308	0.0	0.0	0.05128205128205128	0.019230769230769232	0.0	6	137	3
19062	0.02840971535333553	0.03692307692307692	0.03636363636363636	0.0	0.10256410256410256	0.038461538461538464	0.0	6	52	3
19064	0.012418947137048027	0.015384615384615385	0.0	0.0	0.05128205128205128	0.019230769230769232	0.0	6	125	3
19070	0.024398285525881965	0.04	0.03636363636363636	0.0	0.1282051282051282	0.057692307692307696	0.0	6	51	3
19071	0.0010990218705352237	0.003076923076923077	0.0	0.0	0.0	0.0	0.0	6	243	3
19075	0.0017584349928563578	0.003076923076923077	0.0	0.0	0.0	0.019230769230769232	0.0	6	331	3
19077	0.004835696230354984	0.00923076923076923	0.01818181818181818	0.0	0.02564102564102564	0.0	0.0	6	169	3
19109	0.0014287284316957906	0.003076923076923077	0.0	0.0	0.0	0.0	0.0	6	269	3
19127	0.005055500604462028	0.01846153846153846	0.0	0.0	0.02564102564102564	0.07692307692307693	0.0	6	182	3
19139	0.01582591493570722	0.01846153846153846	0.0	0.0	0.07692307692307693	0.038461538461538464	0.0	6	118	3
19183	0.001813386086383119	0.00923076923076923	0.0	0.0	0.02564102564102564	0.0	0.0	6	408	3
19199	0.005275304978569074	0.003076923076923077	0.01818181818181818	0.0	0.0	0.019230769230769232	0.0	6	158	3
19205	0.004121332014507088	0.003076923076923077	0.0	0.0	0.0	0.0	0.0	6	191	3
19229	0.01346301791405649	0.027692307692307693	0.01818181818181818	0.0	0.07692307692307693	0.057692307692307696	0.0	6	67	3
19230	0.013627871194636773	0.01846153846153846	0.0	0.0	0.07692307692307693	0.057692307692307696	0.0	6	61	3
19240	0.008242664029014177	0.006153846153846154	0.0	0.0	0.0	0.019230769230769232	0.0	6	66	3
19274	0.0008792174964281789	0.006153846153846154	0.0	0.0	0.0	0.0	0.0	6	442	3
19276	0.008077810748433894	0.006153846153846154	0.0	0.0	0.0	0.038461538461538464	0.0	6	142	3
19296	0.0021980437410704474	0.003076923076923077	0.0	0.0	0.0	0.0	0.0	6	345	3
19298	0.004286185295087372	0.021538461538461538	0.03636363636363636	0.0	0.05128205128205128	0.038461538461538464	0.0	6	231	3
19353	0.04681833168480053	0.046153846153846156	0.01818181818181818	0.0	0.10256410256410256	0.09615384615384616	0.0	6	15	3
19364	0.0071985932520057146	0.00923076923076923	0.0	0.0	0.05128205128205128	0.019230769230769232	0.0	6	82	3
19375	0.019727442576107264	0.021538461538461538	0.0	0.0	0.02564102564102564	0.038461538461538464	0.0	6	48	3
19378	0.004835696230354984	0.00923076923076923	0.01818181818181818	0.0	0.02564102564102564	0.0	0.0	6	212	3
19393	0.00884712605780855	0.012307692307692308	0.0	0.0	0.0	0.019230769230769232	0.0	6	68	3
19394	0.0018683371799098803	0.003076923076923077	0.0	0.0	0.02564102564102564	0.0	0.0	6	296	3
19400	0.0010990218705352237	0.003076923076923077	0.0	0.0	0.0	0.0	0.0	6	287	3
19402	0.0019782393669634025	0.003076923076923077	0.0	0.0	0.0	0.0	0.0	6	418	3
19413	0.015111550719859325	0.012307692307692308	0.01818181818181818	0.0	0.05128205128205128	0.038461538461538464	0.0	6	65	3
19414	0.007308495439059237	0.00923076923076923	0.01818181818181818	0.0	0.02564102564102564	0.019230769230769232	0.0	6	148	3
19417	0.011759534014726894	0.012307692307692308	0.0	0.0	0.05128205128205128	0.019230769230769232	0.0	6	151	3
19433	0.0020331904604901636	0.012307692307692308	0.01818181818181818	0.0	0.05128205128205128	0.019230769230769232	0.0	6	364	3
19439	0.013627871194636773	0.024615384615384615	0.03636363636363636	0.0	0.05128205128205128	0.038461538461538464	0.0	6	113	3
19443	0.02324431256181998	0.024615384615384615	0.0	0.0	0.05128205128205128	0.057692307692307696	0.0	6	33	3
19448	0.0020331904604901636	0.003076923076923077	0.0	0.0	0.0	0.0	0.0	6	264	3
19453	0.005385207165622596	0.01846153846153846	0.0	0.0	0.07692307692307693	0.019230769230769232	0.0	6	86	3
19458	0.0062094735685240135	0.015384615384615385	0.01818181818181818	0.0	0.02564102564102564	0.019230769230769232	0.0	6	189	3
19495	0.004945598417408506	0.00923076923076923	0.0	0.0	0.05128205128205128	0.0	0.0	6	192	3
19496	0.0033520167051324322	0.006153846153846154	0.0	0.0	0.0	0.0	0.0	6	185	3
19499	0.0019782393669634025	0.012307692307692308	0.0	0.0	0.07692307692307693	0.0	0.0	6	257	3
19511	0.002472799208704253	0.003076923076923077	0.0	0.0	0.02564102564102564	0.0	0.0	6	230	3
19512	0.0019232882734366414	0.003076923076923077	0.0	0.0	0.0	0.019230769230769232	0.0	6	369	3
19514	0.01945268710847346	0.024615384615384615	0.01818181818181818	0.0	0.05128205128205128	0.0	0.0	6	53	3
19518	0.0020881415540169247	0.003076923076923077	0.0	0.0	0.02564102564102564	0.019230769230769232	0.0	6	339	3
19522	0.017474447741510055	0.021538461538461538	0.01818181818181818	0.0	0.05128205128205128	0.057692307692307696	0.0	6	103	3
19537	0.018573469612045278	0.024615384615384615	0.01818181818181818	0.0	0.07692307692307693	0.038461538461538464	0.0	6	111	3
19540	0.015551159468073414	0.027692307692307693	0.0	0.0	0.05128205128205128	0.038461538461538464	0.0	6	132	3
19551	0.001483679525222552	0.006153846153846154	0.0	0.0	0.0	0.019230769230769232	0.0	6	341	3
19574	0.004231234201560611	0.006153846153846154	0.0	0.0	0.0	0.0	0.0	6	228	3
19588	0.008957028244862072	0.015384615384615385	0.01818181818181818	0.0	0.02564102564102564	0.038461538461538464	0.0	6	199	3
19620	0.02187053522365095	0.015384615384615385	0.0	0.0	0.02564102564102564	0.019230769230769232	0.0	6	72	3
19627	0.001538630618749313	0.006153846153846154	0.0	0.0	0.0	0.0	0.0	6	342	3
19630	0.0032970656116056707	0.003076923076923077	0.0	0.0	0.02564102564102564	0.0	0.0	6	247	3
19658	0.005769864820309924	0.015384615384615385	0.01818181818181818	0.0	0.05128205128205128	0.038461538461538464	0.0	6	206	3
19679	0.004890647323881745	0.01846153846153846	0.03636363636363636	0.0	0.05128205128205128	0.038461538461538464	0.0	6	177	3
19703	0.0644026816133641	0.06461538461538462	0.05454545454545454	0.0	0.15384615384615385	0.09615384615384616	0.0	6	21	3
19728	0.0019782393669634025	0.003076923076923077	0.0	0.0	0.0	0.0	0.0	6	326	3
19735	0.011979338388833938	0.021538461538461538	0.0	0.0	0.02564102564102564	0.038461538461538464	0.0	6	108	3
19741	0.003022310143971865	0.00923076923076923	0.0	0.0	0.02564102564102564	0.057692307692307696	0.0	6	273	3
19749	0.001263875151115507	0.006153846153846154	0.01818181818181818	0.0	0.05128205128205128	0.0	0.0	6	380	3
19761	0.004396087482140895	0.015384615384615385	0.03636363636363636	0.0	0.07692307692307693	0.019230769230769232	0.0	6	253	3
19779	0.05967688757006264	0.04923076923076923	0.01818181818181818	0.0	0.10256410256410256	0.07692307692307693	0.0	6	14	3
19785	0.016045719309814264	0.024615384615384615	0.01818181818181818	0.0	0.07692307692307693	0.07692307692307693	0.0	6	46	3
19796	0.0013188262446422684	0.006153846153846154	0.0	0.0	0.02564102564102564	0.0	0.0	6	398	3
19800	0.005330256072095835	0.027692307692307693	0.03636363636363636	0.0	0.07692307692307693	0.0	0.0	6	180	3
19837	0.00604462028794373	0.015384615384615385	0.01818181818181818	0.0	0.02564102564102564	0.038461538461538464	0.0	6	218	3
19844	0.0007143642158478953	0.003076923076923077	0.0	0.0	0.02564102564102564	0.0	0.0	6	292	3
19852	0.003901527640400044	0.00923076923076923	0.0	0.0	0.02564102564102564	0.0	0.0	6	290	3
19864	0.001208924057588746	0.0	0.0	0.0	0.0	0.019230769230769232	0.0	6	308	3
19866	0.0019782393669634025	0.006153846153846154	0.0	0.0	0.05128205128205128	0.0	0.0	6	276	3
19869	0.004505989669194417	0.006153846153846154	0.0	0.0	0.02564102564102564	0.019230769230769232	0.0	6	232	3
19896	0.003681723266292999	0.012307692307692308	0.0	0.0	0.05128205128205128	0.038461538461538464	0.0	6	159	3
19905	0.03802615672051874	0.03692307692307692	0.01818181818181818	0.0	0.02564102564102564	0.038461538461538464	0.0	6	34	3
19957	0.0028574568633915813	0.00923076923076923	0.0	0.0	0.05128205128205128	0.057692307692307696	0.0	6	262	3
19963	0.0032421145180789096	0.00923076923076923	0.01818181818181818	0.0	0.0	0.0	0.0	6	190	3
19964	0.019727442576107264	0.021538461538461538	0.0	0.0	0.05128205128205128	0.038461538461538464	0.0	6	54	3
19981	0.013408066820529729	0.01846153846153846	0.01818181818181818	0.0	0.07692307692307693	0.0	0.0	6	98	3
19994	0.005440158259149357	0.01846153846153846	0.0	0.0	0.05128205128205128	0.019230769230769232	0.0	6	220	3
19998	0.004945598417408506	0.00923076923076923	0.01818181818181818	0.0	0.02564102564102564	0.0	0.0	6	211	3
20002	0.01719969227387625	0.0	0.0	0.0	0.0	0.019230769230769232	0.0	6	95	3
20046	0.0019782393669634025	0.003076923076923077	0.01818181818181818	0.0	0.0	0.0	0.0	6	319	3
20050	0.0015935817122760742	0.012307692307692308	0.0	0.0	0.02564102564102564	0.0	0.0	6	336	3
20058	0.007583250906693043	0.015384615384615385	0.0	0.0	0.02564102564102564	0.038461538461538464	0.0	6	188	3
20077	0.010550609957138147	0.033846153846153845	0.03636363636363636	0.0	0.10256410256410256	0.038461538461538464	0.0	6	143	3
20079	0.003077261237498626	0.003076923076923077	0.01818181818181818	0.0	0.0	0.0	0.0	6	314	3
20086	0.002967359050445104	0.006153846153846154	0.0	0.0	0.0	0.0	0.0	6	334	3
20099	0.013243213539949445	0.01846153846153846	0.0	0.0	0.02564102564102564	0.057692307692307696	0.0	6	74	3
20109	0.006264424662050775	0.006153846153846154	0.0	0.0	0.02564102564102564	0.038461538461538464	0.0	6	183	3
20125	0.006649082316738103	0.015384615384615385	0.0	0.0	0.0	0.0	0.0	6	121	3
20126	0.01022090339597758	0.01846153846153846	0.0	0.0	0.05128205128205128	0.038461538461538464	0.0	6	116	3
20128	0.02324431256181998	0.033846153846153845	0.05454545454545454	0.0	0.07692307692307693	0.038461538461538464	0.0	6	22	3
20130	0.007967908561380372	0.015384615384615385	0.01818181818181818	0.0	0.07692307692307693	0.0	0.0	6	225	3
20136	0.007528299813166282	0.024615384615384615	0.0	0.0	0.07692307692307693	0.07692307692307693	0.0	6	154	3
20137	0.00653918012968458	0.012307692307692308	0.0	0.0	0.02564102564102564	0.0	0.0	6	173	3
20138	0.010880316518298714	0.021538461538461538	0.01818181818181818	0.0	0.07692307692307693	0.038461538461538464	0.0	6	130	3
20147	0.000604462028794373	0.003076923076923077	0.0	0.0	0.0	0.019230769230769232	0.0	6	312	3
20152	0.012363996043521265	0.021538461538461538	0.0	0.0	0.05128205128205128	0.07692307692307693	0.0	6	107	3
20157	0.0010440707770084624	0.003076923076923077	0.0	0.0	0.0	0.0	0.0	6	422	3
20173	0.0025827013957577757	0.0	0.0	0.0	0.0	0.019230769230769232	0.0	6	204	3
20178	0.016815034619188922	0.046153846153846156	0.03636363636363636	0.0	0.10256410256410256	0.057692307692307696	0.0	6	96	3
20180	0.0023628970216507308	0.003076923076923077	0.0	0.0	0.0	0.0	0.0	6	316	3
20182	0.005275304978569074	0.021538461538461538	0.0	0.0	0.07692307692307693	0.019230769230769232	0.0	6	127	3
20190	0.012418947137048027	0.012307692307692308	0.0	0.0	0.05128205128205128	0.038461538461538464	0.0	6	79	3
20204	0.016924936806242442	0.012307692307692308	0.01818181818181818	0.0	0.02564102564102564	0.019230769230769232	0.0	6	45	3
20207	0.0007693153093746566	0.0	0.0	0.0	0.0	0.019230769230769232	0.0	6	428	3
20214	0.0009891196834817012	0.006153846153846154	0.0	0.0	0.0	0.019230769230769232	0.0	6	346	3
20232	0.004835696230354984	0.00923076923076923	0.0	0.0	0.02564102564102564	0.038461538461538464	0.0	6	226	3
20236	0.021980437410704472	0.027692307692307693	0.01818181818181818	0.0	0.07692307692307693	0.038461538461538464	0.0	6	58	3
20250	0.0020881415540169247	0.015384615384615385	0.01818181818181818	0.0	0.10256410256410256	0.0	0.0	6	330	3
20268	0.0130234091658424	0.046153846153846156	0.05454545454545454	0.0	0.07692307692307693	0.057692307692307696	0.0	6	85	3
20289	0.0016485328058028353	0.003076923076923077	0.0	0.0	0.0	0.019230769230769232	0.0	6	172	3
20293	0.0013188262446422684	0.006153846153846154	0.0	0.0	0.05128205128205128	0.0	0.0	6	406	3
20306	0.0018683371799098803	0.003076923076923077	0.0	0.0	0.02564102564102564	0.0	0.0	6	338	3
20309	0.0020331904604901636	0.0	0.0	0.0	0.0	0.019230769230769232	0.0	6	307	3
20313	0.002417848115177492	0.003076923076923077	0.0	0.0	0.02564102564102564	0.0	0.0	6	300	3
20325	0.003022310143971865	0.015384615384615385	0.03636363636363636	0.0	0.05128205128205128	0.038461538461538464	0.0	6	390	3
20333	0.012583800417628311	0.024615384615384615	0.01818181818181818	0.0	0.02564102564102564	0.057692307692307696	0.0	6	123	3
20349	0.0003297065611605671	0.003076923076923077	0.0	0.0	0.02564102564102564	0.0	0.0	6	367	3
20393	0.0013737773381690295	0.006153846153846154	0.0	0.0	0.05128205128205128	0.019230769230769232	0.0	6	451	3
20405	0.01071546323771843	0.006153846153846154	0.01818181818181818	0.0	0.0	0.0	0.0	6	39	3
20412	0.0018683371799098803	0.006153846153846154	0.0	0.0	0.0	0.0	0.0	6	332	3
20417	0.0004945598417408506	0.003076923076923077	0.0	0.0	0.0	0.019230769230769232	0.0	6	446	3
20418	0.0018683371799098803	0.006153846153846154	0.0	0.0	0.02564102564102564	0.0	0.0	6	288	3
20437	0.0009891196834817012	0.003076923076923077	0.01818181818181818	0.0	0.02564102564102564	0.0	0.0	6	357	3
20447	0.0014287284316957906	0.012307692307692308	0.0	0.0	0.02564102564102564	0.019230769230769232	0.0	6	256	3
20449	0.002472799208704253	0.003076923076923077	0.0	0.0	0.02564102564102564	0.0	0.0	6	250	3
20468	0.0010990218705352237	0.003076923076923077	0.0	0.0	0.0	0.019230769230769232	0.0	6	299	3
20469	0.0017034838993295967	0.012307692307692308	0.0	0.0	0.02564102564102564	0.057692307692307696	0.0	6	302	3
20471	0.004505989669194417	0.006153846153846154	0.0	0.0	0.02564102564102564	0.019230769230769232	0.0	6	235	3
20473	0.008242664029014177	0.027692307692307693	0.01818181818181818	0.0	0.05128205128205128	0.038461538461538464	0.0	6	167	3
20494	0.004121332014507088	0.006153846153846154	0.0	0.0	0.0	0.019230769230769232	0.0	6	156	3
20501	0.0013737773381690295	0.003076923076923077	0.0	0.0	0.0	0.019230769230769232	0.0	6	372	3
20504	0.0020881415540169247	0.006153846153846154	0.01818181818181818	0.0	0.0	0.019230769230769232	0.0	6	383	3
20505	0.0016485328058028353	0.006153846153846154	0.01818181818181818	0.0	0.02564102564102564	0.0	0.0	6	389	3
20514	0.001813386086383119	0.003076923076923077	0.0	0.0	0.0	0.0	0.0	6	258	3
20520	0.006264424662050775	0.006153846153846154	0.0	0.0	0.0	0.057692307692307696	0.0	6	60	3
20553	0.022584899439498846	0.027692307692307693	0.0	0.0	0.07692307692307693	0.038461538461538464	0.0	6	59	3
20559	0.039784591713375096	0.06461538461538462	0.03636363636363636	0.0	0.1282051282051282	0.07692307692307693	0.0	6	26	3
20580	0.008407517309594461	0.01846153846153846	0.0	0.0	0.05128205128205128	0.038461538461538464	0.0	6	90	3
20589	0.04852181558413012	0.055384615384615386	0.01818181818181818	0.0	0.10256410256410256	0.07692307692307693	0.0	6	27	3
20593	0.010165952302450819	0.027692307692307693	0.03636363636363636	0.0	0.07692307692307693	0.038461538461538464	0.0	6	105	3
20600	0.017804154302670624	0.027692307692307693	0.0	0.0	0.02564102564102564	0.057692307692307696	0.0	6	76	3
20608	0.004615891856247939	0.00923076923076923	0.0	0.0	0.02564102564102564	0.0	0.0	6	240	3
20616	0.0020881415540169247	0.003076923076923077	0.0	0.0	0.0	0.0	0.0	6	265	3
20630	0.06225958896582042	0.05846153846153846	0.05454545454545454	0.0	0.10256410256410256	0.07692307692307693	0.0	6	12	3
20633	0.019232882734366415	0.03076923076923077	0.01818181818181818	0.0	0.07692307692307693	0.057692307692307696	0.0	6	75	3
20634	0.012363996043521265	0.006153846153846154	0.0	0.0	0.0	0.0	0.0	6	119	3
20642	0.002143092647543686	0.003076923076923077	0.0	0.0	0.0	0.0	0.0	6	363	3
20645	0.026816133641059458	0.04	0.01818181818181818	0.0	0.10256410256410256	0.07692307692307693	0.0	6	43	3
20646	0.0037916254533465216	0.00923076923076923	0.0	0.0	0.0	0.057692307692307696	0.0	6	260	3
20660	0.008407517309594461	0.012307692307692308	0.0	0.0	0.0	0.038461538461538464	0.0	6	62	3
20661	0.003626772172766238	0.012307692307692308	0.0	0.0	0.02564102564102564	0.057692307692307696	0.0	6	201	3
20666	0.01395757775579734	0.021538461538461538	0.01818181818181818	0.0	0.0	0.0	0.0	6	69	3
20674	0.0032970656116056707	0.006153846153846154	0.0	0.0	0.0	0.019230769230769232	0.0	6	329	3
20693	0.006813935597318387	0.01846153846153846	0.03636363636363636	0.0	0.05128205128205128	0.019230769230769232	0.0	6	193	3
20740	0.007473348719639521	0.03076923076923077	0.01818181818181818	0.0	0.07692307692307693	0.038461538461538464	0.0	6	217	3
20760	0.019837344763160788	0.03076923076923077	0.01818181818181818	0.0	0.02564102564102564	0.057692307692307696	0.0	6	97	3
20779	0.0014287284316957906	0.003076923076923077	0.0	0.0	0.0	0.019230769230769232	0.0	6	409	3
20787	0.002143092647543686	0.012307692307692308	0.01818181818181818	0.0	0.02564102564102564	0.019230769230769232	0.0	6	294	3
20792	0.0019782393669634025	0.00923076923076923	0.0	0.0	0.02564102564102564	0.019230769230769232	0.0	6	349	3
20794	0.005879767007363447	0.00923076923076923	0.0	0.0	0.0	0.0	0.0	6	170	3
20796	0.0009891196834817012	0.00923076923076923	0.0	0.0	0.0	0.0	0.0	6	429	3
20808	0.001538630618749313	0.003076923076923077	0.0	0.0	0.0	0.019230769230769232	0.0	6	221	3
20828	0.0013737773381690295	0.003076923076923077	0.0	0.0	0.0	0.0	0.0	6	203	3
20860	0.020057149137267832	0.012307692307692308	0.01818181818181818	0.0	0.0	0.0	0.0	6	99	3
20862	0.0314320254973074	0.027692307692307693	0.0	0.0	0.05128205128205128	0.07692307692307693	0.0	6	23	3
20871	0.014946697439279042	0.021538461538461538	0.0	0.0	0.07692307692307693	0.057692307692307696	0.0	6	87	3
20874	0.035992966260028576	0.033846153846153845	0.0	0.0	0.05128205128205128	0.07692307692307693	0.0	6	38	3
20878	0.01582591493570722	0.024615384615384615	0.01818181818181818	0.0	0.05128205128205128	0.019230769230769232	0.0	6	89	3
20882	0.01763930102209034	0.027692307692307693	0.01818181818181818	0.0	0.05128205128205128	0.038461538461538464	0.0	6	78	3
20919	0.003022310143971865	0.01846153846153846	0.03636363636363636	0.0	0.02564102564102564	0.038461538461538464	0.0	6	198	3
20920	0.03231124299373558	0.04923076923076923	0.03636363636363636	0.0	0.1282051282051282	0.07692307692307693	0.0	6	55	3
20922	0.058467963512473894	0.05846153846153846	0.05454545454545454	0.0	0.1282051282051282	0.09615384615384616	0.0	6	28	3
20927	0.008737223870755028	0.015384615384615385	0.0	0.0	0.02564102564102564	0.057692307692307696	0.0	6	184	3
20936	0.002747554676338059	0.006153846153846154	0.0	0.0	0.0	0.019230769230769232	0.0	6	306	3
20947	0.007253544345532476	0.015384615384615385	0.01818181818181818	0.0	0.02564102564102564	0.057692307692307696	0.0	6	215	3
20964	0.004341136388614134	0.021538461538461538	0.03636363636363636	0.0	0.07692307692307693	0.038461538461538464	0.0	6	139	3
20976	0.005934718100890208	0.006153846153846154	0.0	0.0	0.0	0.019230769230769232	0.0	6	71	3
20996	0.004835696230354984	0.00923076923076923	0.0	0.0	0.02564102564102564	0.038461538461538464	0.0	6	249	3
20999	0.003901527640400044	0.00923076923076923	0.0	0.0	0.0	0.019230769230769232	0.0	6	252	3
21002	0.005550060446202879	0.003076923076923077	0.0	0.0	0.02564102564102564	0.0	0.0	6	166	3
21009	0.007363446532585998	0.012307692307692308	0.0	0.0	0.02564102564102564	0.019230769230769232	0.0	6	197	3
21011	0.025881965051104516	0.03076923076923077	0.0	0.0	0.07692307692307693	0.07692307692307693	0.0	6	42	3
21053	0.002637652489284537	0.003076923076923077	0.0	0.0	0.02564102564102564	0.0	0.0	6	377	3
21054	0.008022859654907132	0.01846153846153846	0.01818181818181818	0.0	0.0	0.019230769230769232	0.0	6	149	3
21055	0.011319925266512803	0.015384615384615385	0.01818181818181818	0.0	0.05128205128205128	0.019230769230769232	0.0	6	133	3
21061	0.007583250906693043	0.03076923076923077	0.05454545454545454	0.0	0.07692307692307693	0.038461538461538464	0.0	6	100	3
21069	0.0021980437410704474	0.00923076923076923	0.03636363636363636	0.0	0.05128205128205128	0.0	0.0	6	392	3
21072	0.013682822288163534	0.027692307692307693	0.0	0.0	0.10256410256410256	0.019230769230769232	0.0	6	153	3
21078	0.0010990218705352237	0.003076923076923077	0.0	0.0	0.02564102564102564	0.0	0.0	6	384	3
21087	0.0041762831080338495	0.00923076923076923	0.0	0.0	0.0	0.0	0.0	6	229	3
21095	0.03258599846136938	0.043076923076923075	0.03636363636363636	0.0	0.07692307692307693	0.038461538461538464	0.0	6	35	3
21106	0.02615672051873832	0.03076923076923077	0.0	0.0	0.05128205128205128	0.019230769230769232	0.0	6	57	3
21130	0.001483679525222552	0.003076923076923077	0.0	0.0	0.0	0.019230769230769232	0.0	6	275	3
21141	0.0023628970216507308	0.006153846153846154	0.0	0.0	0.0	0.0	0.0	6	426	3
21152	0.00879217496428179	0.00923076923076923	0.01818181818181818	0.0	0.02564102564102564	0.0	0.0	6	141	3
21156	0.0008792174964281789	0.003076923076923077	0.0	0.0	0.0	0.019230769230769232	0.0	6	286	3
21157	0.03544345532476096	0.04923076923076923	0.03636363636363636	0.0	0.1282051282051282	0.07692307692307693	0.0	6	40	3
21165	0.016815034619188922	0.027692307692307693	0.0	0.0	0.07692307692307693	0.07692307692307693	0.0	6	49	3
21173	0.001538630618749313	0.003076923076923077	0.01818181818181818	0.0	0.02564102564102564	0.0	0.0	6	402	3
21183	0.00280250576986482	0.003076923076923077	0.0	0.0	0.0	0.019230769230769232	0.0	6	267	3
21184	0.0017584349928563578	0.003076923076923077	0.0	0.0	0.0	0.0	0.0	6	224	3
21192	0.0018683371799098803	0.00923076923076923	0.0	0.0	0.0	0.038461538461538464	0.0	6	416	3
21214	0.0008792174964281789	0.006153846153846154	0.0	0.0	0.0	0.0	0.0	6	323	3
21223	0.01588086602923398	0.033846153846153845	0.03636363636363636	0.0	0.05128205128205128	0.07692307692307693	0.0	6	88	3
21230	0.02132102428838334	0.033846153846153845	0.0	0.0	0.10256410256410256	0.057692307692307696	0.0	6	56	3
21239	0.0176942521156171	0.01846153846153846	0.01818181818181818	0.0	0.0	0.038461538461538464	0.0	6	91	3
21240	0.02654137817342565	0.033846153846153845	0.01818181818181818	0.0	0.10256410256410256	0.057692307692307696	0.0	6	30	3
21253	0.003956478733926805	0.012307692307692308	0.03636363636363636	0.0	0.02564102564102564	0.0	0.0	6	234	3
21257	0.01022090339597758	0.012307692307692308	0.01818181818181818	0.0	0.07692307692307693	0.0	0.0	6	140	3
21258	0.001483679525222552	0.003076923076923077	0.0	0.0	0.0	0.019230769230769232	0.0	6	310	3
21261	0.0015935817122760742	0.003076923076923077	0.0	0.0	0.0	0.0	0.0	6	374	3
21284	0.005989669194416969	0.012307692307692308	0.0	0.0	0.02564102564102564	0.019230769230769232	0.0	6	181	3
21294	0.0041762831080338495	0.012307692307692308	0.0	0.0	0.02564102564102564	0.019230769230769232	0.0	6	216	3
21304	0.002637652489284537	0.00923076923076923	0.0	0.0	0.02564102564102564	0.019230769230769232	0.0	6	371	3
21308	0.002417848115177492	0.006153846153846154	0.0	0.0	0.02564102564102564	0.0	0.0	6	335	3
21312	0.0014287284316957906	0.003076923076923077	0.0	0.0	0.0	0.019230769230769232	0.0	6	324	3
21313	0.0003297065611605671	0.003076923076923077	0.0	0.0	0.0	0.019230769230769232	0.0	6	404	3
21322	0.006923837784371909	0.00923076923076923	0.01818181818181818	0.0	0.0	0.0	0.0	6	122	3
21334	0.0010990218705352237	0.003076923076923077	0.0	0.0	0.0	0.019230769230769232	0.0	6	284	3
21342	0.0007693153093746566	0.003076923076923077	0.0	0.0	0.0	0.019230769230769232	0.0	6	421	3
21346	0.0067040334102648645	0.015384615384615385	0.0	0.0	0.07692307692307693	0.057692307692307696	0.0	6	117	3
21351	0.06555665457742609	0.06461538461538462	0.05454545454545454	0.0	0.15384615384615385	0.09615384615384616	0.0	6	20	3
21360	0.002527750302231014	0.00923076923076923	0.0	0.0	0.02564102564102564	0.0	0.0	6	244	3
21368	0.0022529948345972085	0.006153846153846154	0.0	0.0	0.02564102564102564	0.0	0.0	6	356	3
21377	0.007583250906693043	0.01846153846153846	0.0	0.0	0.02564102564102564	0.019230769230769232	0.0	6	120	3
21396	0.0067040334102648645	0.012307692307692308	0.01818181818181818	0.0	0.05128205128205128	0.019230769230769232	0.0	6	164	3
21400	0.0009891196834817012	0.012307692307692308	0.01818181818181818	0.0	0.0	0.0	0.0	6	434	3
21410	0.015441257281019891	0.01846153846153846	0.01818181818181818	0.0	0.07692307692307693	0.019230769230769232	0.0	6	94	3
21414	0.001483679525222552	0.003076923076923077	0.0	0.0	0.02564102564102564	0.0	0.0	6	351	3
21424	0.0016485328058028353	0.003076923076923077	0.0	0.0	0.0	0.0	0.0	6	293	3
21440	0.0022529948345972085	0.006153846153846154	0.0	0.0	0.02564102564102564	0.0	0.0	6	322	3
21462	0.0390702274975272	0.052307692307692305	0.05454545454545454	0.0	0.15384615384615385	0.07692307692307693	0.0	6	37	3
21480	0.0014287284316957906	0.003076923076923077	0.0	0.0	0.0	0.019230769230769232	0.0	6	393	3
21484	0.010440707770084625	0.021538461538461538	0.01818181818181818	0.0	0.07692307692307693	0.038461538461538464	0.0	6	131	3
21492	0.006429277942631058	0.015384615384615385	0.0	0.0	0.02564102564102564	0.019230769230769232	0.0	6	178	3
21504	0.004341136388614134	0.015384615384615385	0.01818181818181818	0.0	0.02564102564102564	0.038461538461538464	0.0	6	291	3
21511	0.00280250576986482	0.012307692307692308	0.01818181818181818	0.0	0.05128205128205128	0.019230769230769232	0.0	6	208	3
21512	0.0019232882734366414	0.003076923076923077	0.0	0.0	0.0	0.019230769230769232	0.0	6	279	3
21527	0.007308495439059237	0.00923076923076923	0.0	0.0	0.02564102564102564	0.019230769230769232	0.0	6	135	3
21543	0.0019232882734366414	0.003076923076923077	0.0	0.0	0.0	0.0	0.0	6	353	3
21555	0.04929113089350478	0.046153846153846156	0.01818181818181818	0.0	0.05128205128205128	0.057692307692307696	0.0	6	24	3
21563	0.0009341685899549401	0.003076923076923077	0.01818181818181818	0.0	0.02564102564102564	0.0	0.0	6	447	3
21572	0.002967359050445104	0.012307692307692308	0.01818181818181818	0.0	0.05128205128205128	0.019230769230769232	0.0	6	396	3
21580	0.0003297065611605671	0.003076923076923077	0.01818181818181818	0.0	0.0	0.0	0.0	6	376	3
21582	0.002527750302231014	0.003076923076923077	0.0	0.0	0.0	0.038461538461538464	0.0	6	73	3
21587	0.006319375755577536	0.01846153846153846	0.0	0.0	0.02564102564102564	0.038461538461538464	0.0	6	210	3
21647	0.0016485328058028353	0.003076923076923077	0.0	0.0	0.0	0.0	0.0	6	381	3
21664	0.000604462028794373	0.0	0.0	0.0	0.0	0.019230769230769232	0.0	6	321	3
21666	0.0034619188921859545	0.015384615384615385	0.01818181818181818	0.0	0.0	0.038461538461538464	0.0	6	303	3
21683	0.0038465765468732828	0.003076923076923077	0.0	0.0	0.02564102564102564	0.0	0.0	6	259	3
21701	0.008462468403121221	0.00923076923076923	0.0	0.0	0.02564102564102564	0.0	0.0	6	155	3
21726	0.04626882074953292	0.055384615384615386	0.03636363636363636	0.0	0.1282051282051282	0.057692307692307696	0.0	6	31	3
21736	0.003681723266292999	0.012307692307692308	0.01818181818181818	0.0	0.0	0.0	0.0	6	162	3
21775	0.0035718210792394767	0.006153846153846154	0.0	0.0	0.0	0.019230769230769232	0.0	6	318	3
21784	0.001263875151115507	0.0	0.0	0.0	0.0	0.019230769230769232	0.0	6	266	3
21796	0.0021980437410704474	0.006153846153846154	0.0	0.0	0.0	0.0	0.0	6	270	3
21833	0.0010440707770084624	0.003076923076923077	0.01818181818181818	0.0	0.0	0.0	0.0	6	439	3
[truncated: 1,875 more rows]
